# Supplementary material for: Crystal structures of (±)-(1SR,5SR,6SR,7SR,10SR,11SR,13RS,14SR,15SR,16RS)-13-acet­oxy-16-benzyloxy-15-hy­droxy-7-meth­oxy­meth­oxy-3-oxo-11,15,18,18-tetra­methyl-2,4-dioxa­tetra­cyclo[12.3.1.01,5.06,11]octa­decan-10-yl benzoate and its 13-epimer
Source: Acta Crystallogr E Crystallogr Commun. 2025 Jan 1;81(Pt 1):74–9. doi: 10.1107/S2056989024012234 (PMC11701762; doi:10.1107/S2056989024012234)
Supplement: Supplementary file 1 [file e-81-00074-sup1.cif]

##############################################################################
#                                                                            #
# This CIF contains the data in a paper accepted for publication in          #
# Acta Crystallographica Section E. It conforms to the requirements of       #
# Notes for Authors for Acta Crystallographica Section E, and has been       #
# peer reviewed under the auspices of the IUCr Commission on Journals.       #
#                                                                            #
# Full details of the Crystallographic Information File format               #
# are given in the paper "The Crystallographic Information File (CIF):       #
# a New Standard Archive File for Crystallography" by S. R. Hall, F. H.      #
# Allen and I. D. Brown [Acta Cryst. (1991), A47, 655-685].                  #
#                                                                            #
# The current version of the core CIF dictionary is obtainable from          #
# ftp://ftp.iucr.org/pub/cif_core.dic.                                       #
#                                                                            #
# Software is freely available for graphical display of the structure(s)     #
# in this CIF. For information consult the CIF software page                 #
# http://www.iucr.org/resources/cif/software.                                #
#                                                                            #
# This file may be used for bona fide research purposes within the           #
# scientific community so long as proper attribution is given to the journal # 
# article from which it was obtained.                                        #
#                                                                            #
##############################################################################
data_global
_audit_creation_method     'APEX4 v2021.10-0'
_journal_data_validation_number     ?
_journal_date_recd_electronic     2024-11-22
_journal_date_accepted     2024-12-18
_journal_name_full     'Acta Crystallographica, Section E'
_journal_year     2025
_journal_volume     81
_journal_issue      1
_journal_page_first     0
_journal_page_last     0
_journal_paper_category     GO
_journal_paper_doi     10.1107/S2056989024012234
_journal_coeditor_code     OX2011
_publ_contact_author_name     'Oishi, Takeshi'
_publ_contact_author_address
;
School of Medicine,
Keio University,
Hiyoshi 4-1-1, Kohoku-ku,
Yokohama 223-8521,
Japan
;
_publ_contact_author_email     oec@keio.jp
_publ_contact_author_fax     '(81) 45 566 1311'
_publ_contact_author_phone     '(81) 45 566 1311'
_publ_section_title
;\
Crystal structures of
(+-)-(1<i>SR</i>,5<i>SR</i>,6<i>SR</i>,7<i>SR</i>,10<i>SR</i>,11<i>SR</i>,\
13<i>RS</i>,14<i>SR</i>,15<i>SR</i>,16<i>RS</i>)-13-acetoxy-16-benzyloxy-15-\
hydroxy-7-methoxymethoxy-3-oxo-11,15,18,18-tetramethyl-2,4-\
dioxatetracyclo[12.3.1.0^1,5^.0^6,11^]octadecan-10-yl benzoate and its
13-epimer
;
_publ_section_title_footnote     .
loop_
    _publ_author_name
    _publ_author_footnote
    _publ_author_address
    'Oishi, Takeshi' .
;
School of Medicine,
Keio University,
Hiyoshi 4-1-1, Kohoku-ku,
Yokohama 223-8521,
Japan
;
    'Fukaya, Keisuke'
;
Present address:
Biotechnology Research Center and Department of Biotechnology,
Toyama Prefectural University,
Kurokawa 5180, Imizu,
Toyama 939-0398,
Japan
;
;
Department of Applied Chemistry,
Faculty of Science and Technology,
Keio University,
Hiyoshi 3-14-1, Kohoku-ku,
Yokohama 223-8522,
Japan
;
    'Sato, Takaaki' .
;
Department of Applied Chemistry,
Faculty of Science and Technology,
Keio University,
Hiyoshi 3-14-1, Kohoku-ku,
Yokohama 223-8522,
Japan
;
    'Chida, Noritaka' .
;
Department of Applied Chemistry,
Faculty of Science and Technology,
Keio University,
Hiyoshi 3-14-1, Kohoku-ku,
Yokohama 223-8522,
Japan
;
_publ_section_synopsis
;
The crystal structures of a fused tetracyclic benzoate and its epimer obtained
in synthetic study of Paclitaxel are described. The corresponding ring
conformations in both tetracycles are similar; however, one epimer shows two
orientational disorders and while none occurs for the other. In each crystal,
pairs of intermolecular O---H...O hydrogen bonds connect the molecules into
inversion dimers. The dimers are further linked by weak intermolecular
C---H...O and/or C---H...\p interactions.
;
data_A
_chemical_name_systematic
;\
(+-)-(1<i>SR</i>,5<i>SR</i>,6<i>SR</i>,7<i>SR</i>,10<i>SR</i>,\
11<i>SR</i>,13<i>RS</i>,14<i>SR</i>,15<i>SR</i>,16<i>RS</i>)-13-Acetoxy-\
16-benzyloxy-15-hydroxy-7-methoxymethoxy-3-oxo-11,15,18,18-tetramethyl-\
2,4-dioxatetracyclo[12.3.1.0^1,5^.0^6,11^]octadecan-10-yl benzoate
;
_chemical_name_common     ?
_chemical_formula_moiety     'C38 H48 O11'
_chemical_formula_sum     'C38 H48 O11'
_chemical_formula_iupac     'C38 H48 O11'
_chemical_formula_weight     680.76
_chemical_melting_point_gt     488.5
_chemical_melting_point_lt     490.5
_space_group_crystal_system     triclinic
_space_group_name_H-M_alt     'P -1'
_space_group_name_Hall     '-P 1'
loop_
    _space_group_symop_operation_xyz
    'x, y, z'
    '-x, -y, -z'
_cell_length_a     9.8868(5)
_cell_length_b     11.7682(5)
_cell_length_c     14.6899(7)
_cell_angle_alpha     86.598(2)
_cell_angle_beta     85.3220(10)
_cell_angle_gamma     89.1880(10)
_cell_volume     1700.40(14)
_cell_formula_units_Z     2
_cell_measurement_reflns_used     9886
_cell_measurement_theta_min     2.3977
_cell_measurement_theta_max     25.0811
_cell_measurement_temperature     90
_exptl_crystal_description     prism
_exptl_crystal_colour     colourless
_exptl_crystal_size_max     0.340
_exptl_crystal_size_mid     0.300
_exptl_crystal_size_min     0.170
_exptl_crystal_density_diffrn     1.330
_exptl_crystal_density_meas     ?
_exptl_crystal_density_method     'not measured'
_exptl_crystal_F_000     728
_exptl_absorpt_coefficient_mu     0.097
_exptl_absorpt_correction_type     multi-scan
_exptl_absorpt_process_details
;
(SADABS; Krause <i>et al.</i>, 2015)
;
_exptl_absorpt_correction_T_min     0.97
_exptl_absorpt_correction_T_max     0.98
_exptl_special_details
;
IR (film): 3527, 2947, 1799, 1720, 1270, 1099, 1041 cm^-1^;
^1^H NMR (500 MHz, CDCl~3~): <i>\d</i> (p.p.m.)
7.98--7.94 (m, 2H),
7.61--7.42 (m, 8H),
5.47 (d, <i>J</i> = 9.7 Hz, 1H),
4.84 (d, <i>J</i> = 12.6 Hz, 1H),
4.79 (d, <i>J</i> = 7.2 Hz, 1H),
4.70 (d, <i>J</i> = 5.4 Hz, 1H),
4.68 (d, <i>J</i> = 12.6 Hz, 1H),
4.60 (d, <i>J</i> = 7.2 Hz, 1H),
4.18 (dd, <i>J</i> = 11.6, 4.3 Hz, 1H),
3.81 (dd, <i>J</i> = 11.3, 6.6 Hz, 1H),
3.49 (ddd, <i>J</i> = 10.5, 10.5, 5.4 Hz, 1H),
3.40 (s, 3H),
2.72 (s, 1H),
2.39 (dd, <i>J</i> = 13.8, 6.6 Hz, 1H),
2.32--2.25 (m, 1H),
2.26 (dd, <i>J</i> = 13.8, 11.3 Hz, 1H),
1.98 (s, 1H), 1.87 (s, 3H),
1.83 (dddd, <i>J</i> = 13.0, 4.3, 3.7, 3.4 Hz, 1H),
1.69--1.54 (m, 4H),
1.49 (s, 3H),
1.36 (s, 3H),
1.36--1.29 (m, 1H),
1.29 (s, 3H),
1.25 (s, 3H);
HRMS (ESI): <i>m/z</i> calcd for C~38~H~48~O~11~Na^+^ [<i>M</i> + Na]^+^
703.3094, found 703.3098.
;
_diffrn_ambient_temperature     90
_diffrn_source     'fine-focus sealed tube'
_diffrn_radiation_type     MoK\a
_diffrn_radiation_wavelength     0.71073
_diffrn_radiation_monochromator     'multilayered confocal mirror'
_diffrn_measurement_device_type     'Bruker D8 Venture'
_diffrn_measurement_device     'Bruker APEX-II CCD'
_diffrn_measurement_method     '\f and \w scans'
_diffrn_detector_area_resol_mean     10.4167
_diffrn_reflns_number     30870
_diffrn_reflns_av_R_equivalents     0.0331
_diffrn_reflns_av_unetI/netI     0.0268
_diffrn_reflns_av_sigmaI/netI     ?
_diffrn_reflns_theta_min     2.40
_diffrn_reflns_theta_max     25.03
_diffrn_reflns_theta_full     25.00
_diffrn_measured_fraction_theta_max     0.987
_diffrn_measured_fraction_theta_full     0.987
_diffrn_reflns_limit_h_min     -11
_diffrn_reflns_limit_h_max     11
_diffrn_reflns_limit_k_min     -14
_diffrn_reflns_limit_k_max     14
_diffrn_reflns_limit_l_min     -17
_diffrn_reflns_limit_l_max     17
_diffrn_standards_number     0
_diffrn_standards_interval_count     ?
_diffrn_standards_decay_%     ?
_diffrn_radiation_probe     x-ray
_refine_special_details
;
  Refinement of <i>F</i>^2^ against ALL reflections.
  The weighted <i>R</i>-factor <i>wR</i> and goodness of fit <i>S</i> are
based on <i>F</i>^2^, conventional <i>R</i>-factors <i>R</i> are based on
<i>F</i>, with <i>F</i> set to zero for negative <i>F</i>^2^.
  The threshold expression of <i>F</i>^2^ > 2<i>\s</i>(<i>F</i>^2^) is
used only for calculating <i>R</i>-factors(gt) <i>etc.</i> and is not
relevant to the choice of reflections for refinement.
  <i>R</i>-factors based on <i>F</i>^2^ are statistically about twice as
large as those based on <i>F</i>, and <i>R</i>-factors based on ALL data
will be even larger.
   Model structure was improved by utilizing the BUMP command to solve
the intramolecular short contact of 1.78 \%A between atoms H2 and H16C.
   Problematic reflection with |I(obs)--I(calc)|/\sW(I) greater than 10
(0 --1 1) have been omitted in the final refinement.
;
_reflns_number_total     5924
_reflns_number_gt     4770
_reflns_threshold_expression     'I > 2\s(I)'
_refine_ls_structure_factor_coef     Fsqd
_refine_ls_matrix_type     full
_refine_ls_R_factor_all     0.0616
_refine_ls_R_factor_gt     0.0459
_refine_ls_wR_factor_gt     0.0880
_refine_ls_wR_factor_ref     0.0954
_refine_ls_goodness_of_fit_ref     1.046
_refine_ls_restrained_S_all     1.089
_refine_ls_number_reflns     5924
_refine_ls_number_parameters     449
_refine_ls_number_restraints     8
_refine_ls_number_constraints     ?
_refine_ls_hydrogen_treatment     constr
_refine_ls_weighting_scheme     calc
_refine_ls_weighting_details
                           'w=1/[\s^2^(Fo^2^)+2.3674P] where P=(Fo^2^+2Fc^2^)/3'
_atom_sites_solution_hydrogens     geom
_atom_sites_solution_primary     direct
_atom_sites_solution_secondary     difmap
_refine_ls_shift/su_max     0.000
_refine_ls_shift/su_mean     0.000
_refine_diff_density_max     0.587
_refine_diff_density_min     -0.274
_refine_ls_extinction_method     none
_refine_ls_extinction_coef     ?
loop_
    _atom_type_symbol
    _atom_type_description
    _atom_type_scat_dispersion_real
    _atom_type_scat_dispersion_imag
    _atom_type_scat_source
    C C 0.0033 0.0016 'International Tables Vol C Tables 4.2.6.8 and 6.1.1.4'
    H H 0.0000 0.0000 'International Tables Vol C Tables 4.2.6.8 and 6.1.1.4'
    O O 0.0106 0.0060 'International Tables Vol C Tables 4.2.6.8 and 6.1.1.4'
_computing_data_collection
;
<i>APEX4</i> (Bruker, 2021)
;
_computing_cell_refinement
;
<i>SAINT</i> (Bruker, 2021)
;
_computing_data_reduction
;
<i>SAINT</i> (Bruker, 2021)
;
_computing_structure_solution
;
<i>SHELXT2019</i> (Sheldrick, 2015<i>a</i>)
;
_computing_structure_refinement
;
<i>SHELXL2019</i> (Sheldrick, 2015<i>b</i>)
;
_computing_molecular_graphics
;
<i>Mercury</i> (Macrae <i>et al.</i>, 2020)
;
_computing_publication_material
;
<i>publCif</i> (Westrip, 2010) and <i>PLATON</i> (Spek, 2020)
;
loop_
    _atom_site_type_symbol
    _atom_site_label
    _atom_site_fract_x
    _atom_site_fract_y
    _atom_site_fract_z
    _atom_site_U_iso_or_equiv
    _atom_site_adp_type
    _atom_site_calc_flag
    _atom_site_occupancy
    _atom_site_disorder_assembly
    _atom_site_disorder_group
    C C1 0.1575(2) 0.49329(17) 0.68895(13) 0.0181(4) Uani d 1 . .
    C C2 0.3012(2) 0.53459(17) 0.65228(14) 0.0180(4) Uani d 1 . .
    H H2 0.364627 0.504169 0.697712 0.022000 Uiso calc 1 . .
    C C3 0.3312(2) 0.66221(16) 0.63610(13) 0.0163(4) Uani d 1 . .
    H H3 0.242916 0.703436 0.647736 0.020000 Uiso calc 1 . .
    C C4 0.3825(2) 0.69363(18) 0.53662(14) 0.0196(5) Uani d 1 . .
    H H4 0.458704 0.641784 0.516406 0.024000 Uiso calc 1 . .
    C C5 0.4260(2) 0.81720(17) 0.52214(14) 0.0214(5) Uani d 1 . .
    H H5A 0.344254 0.866810 0.525774 0.026000 Uiso calc 1 . .
    H H5B 0.472073 0.829490 0.459994 0.026000 Uiso calc 1 . .
    C C6 0.5212(2) 0.85177(18) 0.59215(14) 0.0213(5) Uani d 1 . .
    H H6A 0.608040 0.809201 0.584255 0.026000 Uiso calc 1 . .
    H H6B 0.540739 0.934114 0.582965 0.026000 Uiso calc 1 . .
    C C7 0.4547(2) 0.82591(17) 0.68737(14) 0.0188(4) Uani d 1 . .
    H H7 0.367636 0.869937 0.694442 0.023000 Uiso calc 1 . .
    C C8 0.4250(2) 0.69805(17) 0.70927(13) 0.0171(4) Uani d 1 . .
    C C9 0.3523(2) 0.69204(17) 0.80703(13) 0.0182(4) Uani d 1 . .
    H H9A 0.413003 0.729958 0.845931 0.022000 Uiso calc 1 . .
    H H9B 0.270565 0.741282 0.803822 0.022000 Uiso calc 1 . .
    C C10 0.3049(2) 0.58120(17) 0.86171(13) 0.0184(4) Uani d 1 . .
    H H10 0.375931 0.521219 0.850473 0.022000 Uiso calc 1 . .
    C C11 0.1628(2) 0.52615(17) 0.85707(13) 0.0183(4) Uani d 1 . .
    H H11 0.146310 0.482755 0.917492 0.022000 Uiso calc 1 . .
    C C12 0.0423(2) 0.61215(18) 0.85503(14) 0.0192(4) Uani d 1 . .
    C C13 0.0287(2) 0.66499(17) 0.75861(14) 0.0180(4) Uani d 1 . .
    H H13 0.100467 0.723941 0.744609 0.022000 Uiso calc 1 . .
    C C14 0.0413(2) 0.57966(18) 0.68323(14) 0.0195(5) Uani d 1 . .
    H H14A -0.044932 0.537561 0.685157 0.023000 Uiso calc 1 . .
    H H14B 0.053041 0.622825 0.623235 0.023000 Uiso calc 1 . .
    C C15 0.1581(2) 0.43255(17) 0.78513(14) 0.0199(5) Uani d 1 . .
    C C16 0.2763(2) 0.34590(18) 0.79403(15) 0.0254(5) Uani d 1 . .
    H H16A 0.270013 0.287310 0.749904 0.038000 Uiso calc 1 . .
    H H16B 0.270775 0.310131 0.856177 0.038000 Uiso calc 1 . .
    H H16C 0.363070 0.385421 0.781653 0.038000 Uiso calc 1 . .
    C C17 0.0308(2) 0.35805(18) 0.80290(15) 0.0258(5) Uani d 1 . .
    H H17A -0.049757 0.403719 0.789971 0.039000 Uiso calc 1 . .
    H H17B 0.022566 0.328995 0.867001 0.039000 Uiso calc 1 . .
    H H17C 0.038722 0.294007 0.763023 0.039000 Uiso calc 1 . .
    C C18 0.0476(2) 0.70511(18) 0.92345(14) 0.0229(5) Uani d 1 . .
    H H18A -0.035475 0.751544 0.922975 0.034000 Uiso calc 1 . .
    H H18B 0.126474 0.753477 0.906164 0.034000 Uiso calc 1 . .
    H H18C 0.055024 0.669719 0.984950 0.034000 Uiso calc 1 . .
    C C19 0.5592(2) 0.63053(17) 0.70719(14) 0.0196(4) Uani d 1 . .
    H H19A 0.600737 0.631588 0.644257 0.029000 Uiso calc 1 . .
    H H19B 0.541468 0.551677 0.729771 0.029000 Uiso calc 1 . .
    H H19C 0.620954 0.665246 0.746204 0.029000 Uiso calc 1 . .
    O O20 0.33177(15) 0.47247(12) 0.57060(10) 0.0240(3) Uani d 1 . .
    C C21 0.2303(2) 0.40242(17) 0.55847(14) 0.0217(5) Uani d 1 . .
    O O22 0.13024(14) 0.40834(12) 0.62397(9) 0.0221(3) Uani d 1 . .
    O O23 0.23124(17) 0.34126(13) 0.49619(10) 0.0319(4) Uani d 1 . .
    O O24 0.54321(14) 0.85971(12) 0.75536(10) 0.0203(3) Uani d 1 . .
    C C25 0.5220(2) 0.96282(18) 0.78946(15) 0.0245(5) Uani d 1 . .
    O O26 0.44533(18) 1.03321(13) 0.76022(12) 0.0391(4) Uani d 1 . .
    C C27 0.6043(2) 0.97733(19) 0.86852(15) 0.0250(5) Uani d 1 . .
    C C28 0.6035(3) 1.0843(2) 0.90414(17) 0.0334(6) Uani d 1 . .
    H H28 0.553417 1.145061 0.877119 0.040000 Uiso calc 1 . .
    C C29 0.6753(3) 1.1024(2) 0.97857(17) 0.0376(6) Uani d 1 . .
    H H29 0.675890 1.175875 1.002087 0.045000 Uiso calc 1 . .
    C C30 0.7462(3) 1.0138(2) 1.01883(17) 0.0358(6) Uani d 1 . .
    H H30 0.796019 1.026332 1.069877 0.043000 Uiso calc 1 . .
    C C31 0.7448(2) 0.9068(2) 0.98505(16) 0.0310(5) Uani d 1 . .
    H H31 0.792449 0.845681 1.013621 0.037000 Uiso calc 1 . .
    C C32 0.6744(2) 0.88823(19) 0.90993(15) 0.0259(5) Uani d 1 . .
    H H32 0.674031 0.814604 0.886705 0.031000 Uiso calc 1 . .
    O O33 0.31100(15) 0.61637(12) 0.95551(9) 0.0218(3) Uani d 1 . .
    C C34 0.3376(2) 0.53730(19) 1.02166(15) 0.0225(5) Uani d 1 . .
    O O35 0.35454(15) 0.43694(12) 1.01003(10) 0.0238(3) Uani d 1 . .
    C C36 0.3458(2) 0.59324(19) 1.11001(15) 0.0260(5) Uani d 1 . .
    H H36A 0.337673 0.535469 1.160973 0.039000 Uiso calc 1 . .
    H H36B 0.271820 0.649096 1.117528 0.039000 Uiso calc 1 . .
    H H36C 0.433100 0.631760 1.109339 0.039000 Uiso calc 1 . .
    O O37 -0.10091(14) 0.72032(12) 0.76170(10) 0.0219(3) Uani d 1 . .
    C C38 -0.1189(2) 0.80087(18) 0.68634(15) 0.0232(5) Uani d 1 . .
    H H38A -0.211348 0.834205 0.693918 0.028000 Uiso calc 1 . .
    H H38B -0.111800 0.760273 0.628987 0.028000 Uiso calc 1 . .
    C C39 -0.0170(2) 0.89580(18) 0.67760(15) 0.0232(5) Uani d 1 . .
    C C40 0.0046(3) 0.9591(2) 0.75219(17) 0.0348(6) Uani d 1 . .
    H H40 -0.044421 0.941672 0.809543 0.042000 Uiso calc 1 . .
    C C41 0.0967(3) 1.0467(2) 0.7434(2) 0.0443(7) Uani d 1 . .
    H H41 0.112008 1.088431 0.794945 0.053000 Uiso calc 1 . .
    C C42 0.1666(3) 1.0742(2) 0.6600(2) 0.0419(7) Uani d 1 . .
    H H42 0.229621 1.134916 0.654083 0.050000 Uiso calc 1 . .
    C C43 0.1449(3) 1.0135(2) 0.58589(19) 0.0380(6) Uani d 1 . .
    H H43 0.191258 1.033425 0.528048 0.046000 Uiso calc 1 . .
    C C44 0.0552(2) 0.92290(19) 0.59516(16) 0.0295(5) Uani d 1 . .
    H H44 0.043462 0.879205 0.544074 0.035000 Uiso calc 1 . .
    O O45 -0.07714(14) 0.54743(12) 0.88428(10) 0.0236(3) Uani d 1 . .
    H H45 -0.145818 0.590198 0.883259 0.035000 Uiso calc 1 . .
    O O46 0.26586(15) 0.67567(12) 0.48682(9) 0.0235(3) Uani d 1 . .
    C C47 0.2924(3) 0.6388(2) 0.39841(15) 0.0366(6) Uani d 1 . .
    H H47A 0.208804 0.605322 0.379040 0.044000 Uiso calc 1 . .
    H H47B 0.362640 0.578040 0.399491 0.044000 Uiso calc 1 . .
    O O48 0.3365(2) 0.72544(19) 0.33378(12) 0.0532(6) Uani d 1 . .
    C C49 0.2364(4) 0.8123(3) 0.3229(2) 0.0648(10) Uani d 1 . .
    H H49A 0.148650 0.777361 0.316061 0.097000 Uiso calc 1 . .
    H H49B 0.262625 0.861366 0.268212 0.097000 Uiso calc 1 . .
    H H49C 0.228982 0.857890 0.376760 0.097000 Uiso calc 1 . .
loop_
    _atom_site_aniso_label
    _atom_site_aniso_U_11
    _atom_site_aniso_U_22
    _atom_site_aniso_U_33
    _atom_site_aniso_U_12
    _atom_site_aniso_U_13
    _atom_site_aniso_U_23
    C1 0.0206(11) 0.0173(11) 0.0171(11) -0.0027(8) -0.0023(9) -0.0052(8)
    C2 0.0196(11) 0.0183(11) 0.0162(10) 0.0006(8) -0.0007(8) -0.0043(8)
    C3 0.0150(10) 0.0166(11) 0.0175(10) -0.0007(8) -0.0016(8) -0.0021(8)
    C4 0.0197(11) 0.0219(11) 0.0176(11) -0.0010(9) -0.0017(9) -0.0041(9)
    C5 0.0245(12) 0.0208(11) 0.0189(11) -0.0015(9) -0.0019(9) 0.0002(9)
    C6 0.0221(12) 0.0171(11) 0.0244(12) -0.0021(9) -0.0017(9) 0.0000(9)
    C7 0.0165(11) 0.0186(11) 0.0226(11) -0.0009(8) -0.0059(9) -0.0058(9)
    C8 0.0177(11) 0.0159(10) 0.0179(11) -0.0011(8) -0.0025(8) -0.0024(8)
    C9 0.0185(11) 0.0191(11) 0.0179(11) -0.0006(8) -0.0035(8) -0.0048(8)
    C10 0.0210(11) 0.0220(11) 0.0129(10) 0.0016(9) -0.0024(8) -0.0052(8)
    C11 0.0200(11) 0.0211(11) 0.0136(10) -0.0020(9) 0.0004(8) -0.0002(8)
    C12 0.0162(11) 0.0226(11) 0.0186(11) -0.0012(9) 0.0008(8) -0.0040(9)
    C13 0.0148(10) 0.0210(11) 0.0189(11) 0.0001(8) -0.0026(8) -0.0033(8)
    C14 0.0174(11) 0.0236(11) 0.0181(11) -0.0033(9) -0.0022(8) -0.0035(9)
    C15 0.0218(11) 0.0174(11) 0.0205(11) -0.0021(9) 0.0001(9) -0.0019(8)
    C16 0.0337(13) 0.0178(11) 0.0243(12) -0.0002(9) -0.0003(10) 0.0008(9)
    C17 0.0329(13) 0.0215(12) 0.0224(12) -0.0070(10) 0.0036(10) -0.0031(9)
    C18 0.0224(12) 0.0275(12) 0.0194(11) 0.0021(9) -0.0008(9) -0.0065(9)
    C19 0.0181(11) 0.0200(11) 0.0210(11) -0.0005(9) -0.0026(9) -0.0019(9)
    O20 0.0257(8) 0.0198(8) 0.0259(8) -0.0033(6) 0.0076(6) -0.0098(6)
    C21 0.0266(12) 0.0174(11) 0.0211(11) -0.0017(9) -0.0011(9) -0.0020(9)
    O22 0.0223(8) 0.0243(8) 0.0206(8) -0.0058(6) 0.0015(6) -0.0105(6)
    O23 0.0419(10) 0.0285(9) 0.0259(9) -0.0066(7) 0.0044(7) -0.0144(7)
    O24 0.0200(8) 0.0181(8) 0.0240(8) -0.0008(6) -0.0059(6) -0.0063(6)
    C25 0.0258(12) 0.0188(11) 0.0299(13) -0.0013(9) -0.0051(10) -0.0049(9)
    O26 0.0479(11) 0.0223(9) 0.0522(11) 0.0100(8) -0.0297(9) -0.0121(8)
    C27 0.0249(12) 0.0234(12) 0.0278(12) -0.0002(9) -0.0049(10) -0.0066(10)
    C28 0.0389(15) 0.0263(13) 0.0371(14) 0.0034(11) -0.0124(11) -0.0080(11)
    C29 0.0462(16) 0.0300(14) 0.0397(15) -0.0014(12) -0.0139(12) -0.0132(11)
    C30 0.0392(15) 0.0406(15) 0.0304(13) -0.0002(12) -0.0141(11) -0.0097(11)
    C31 0.0315(13) 0.0348(14) 0.0273(13) 0.0075(11) -0.0049(10) -0.0052(10)
    C32 0.0270(13) 0.0238(12) 0.0276(12) 0.0036(10) -0.0030(10) -0.0080(10)
    O33 0.0259(8) 0.0234(8) 0.0166(7) -0.0009(6) -0.0041(6) -0.0017(6)
    C34 0.0145(11) 0.0288(13) 0.0237(12) -0.0008(9) -0.0022(9) 0.0023(10)
    O35 0.0241(8) 0.0203(9) 0.0269(8) 0.0025(6) -0.0030(6) 0.0001(6)
    C36 0.0272(13) 0.0303(13) 0.0212(12) 0.0000(10) -0.0063(9) -0.0003(9)
    O37 0.0168(8) 0.0250(8) 0.0239(8) 0.0026(6) -0.0020(6) -0.0018(6)
    C38 0.0217(12) 0.0247(12) 0.0242(12) 0.0047(9) -0.0074(9) -0.0023(9)
    C39 0.0219(12) 0.0186(11) 0.0300(12) 0.0065(9) -0.0083(10) -0.0016(9)
    C40 0.0518(16) 0.0236(13) 0.0303(14) 0.0021(11) -0.0122(12) 0.0003(10)
    C41 0.068(2) 0.0211(13) 0.0483(17) -0.0027(13) -0.0309(15) -0.0008(12)
    C42 0.0390(15) 0.0218(13) 0.066(2) -0.0017(11) -0.0197(14) 0.0074(13)
    C43 0.0308(14) 0.0282(14) 0.0529(17) 0.0041(11) 0.0017(12) 0.0069(12)
    C44 0.0292(13) 0.0250(13) 0.0341(14) 0.0049(10) -0.0029(11) -0.0021(10)
    O45 0.0177(8) 0.0279(8) 0.0246(8) -0.0013(6) 0.0019(6) -0.0007(7)
    O46 0.0275(8) 0.0276(8) 0.0162(8) -0.0043(7) -0.0055(6) -0.0027(6)
    C47 0.0527(17) 0.0408(15) 0.0178(12) -0.0094(12) -0.0063(11) -0.0076(11)
    O48 0.0644(14) 0.0747(15) 0.0206(9) -0.0292(12) -0.0006(9) -0.0013(9)
    C49 0.088(3) 0.059(2) 0.0502(19) -0.0207(19) -0.0357(18) 0.0223(16)
_geom_special_details
;
All esds (except the esd in the dihedral angle between two l.s. planes)
are estimated using the full covariance matrix.  The cell esds are taken
into account individually in the estimation of esds in distances, angles
and torsion angles; correlations between esds in cell parameters are only
used when they are defined by crystal symmetry.  An approximate (isotropic)
treatment of cell esds is used for estimating esds involving l.s. planes.
;
loop_
    _geom_bond_atom_site_label_1
    _geom_bond_atom_site_label_2
    _geom_bond_site_symmetry_2
    _geom_bond_distance
    _geom_bond_publ_flag
    C1 O22 . 1.465(2) ?
    C1 C14 . 1.527(3) ?
    C1 C15 . 1.545(3) ?
    C1 C2 . 1.552(3) ?
    C2 O20 . 1.450(2) ?
    C2 C3 . 1.536(3) ?
    C2 H2 . 1.000000 ?
    C3 C4 . 1.533(3) ?
    C3 C8 . 1.556(3) ?
    C3 H3 . 1.000000 ?
    C4 O46 . 1.440(2) ?
    C4 C5 . 1.520(3) ?
    C4 H4 . 1.000000 ?
    C5 C6 . 1.526(3) ?
    C5 H5A . 0.990000 ?
    C5 H5B . 0.990000 ?
    C6 C7 . 1.512(3) ?
    C6 H6A . 0.990000 ?
    C6 H6B . 0.990000 ?
    C7 O24 . 1.456(2) ?
    C7 C8 . 1.547(3) ?
    C7 H7 . 1.000000 ?
    C8 C19 . 1.536(3) ?
    C8 C9 . 1.551(3) ?
    C9 C10 . 1.548(3) ?
    C9 H9A . 0.990000 ?
    C9 H9B . 0.990000 ?
    C10 O33 . 1.468(2) ?
    C10 C11 . 1.564(3) ?
    C10 H10 . 1.000000 ?
    C11 C12 . 1.553(3) ?
    C11 C15 . 1.575(3) ?
    C11 H11 . 1.000000 ?
    C12 O45 . 1.437(2) ?
    C12 C13 . 1.528(3) ?
    C12 C18 . 1.533(3) ?
    C13 O37 . 1.428(2) ?
    C13 C14 . 1.535(3) ?
    C13 H13 . 1.000000 ?
    C14 H14A . 0.990000 ?
    C14 H14B . 0.990000 ?
    C15 C17 . 1.540(3) ?
    C15 C16 . 1.549(3) ?
    C16 H16A . 0.980000 ?
    C16 H16B . 0.980000 ?
    C16 H16C . 0.980000 ?
    C17 H17A . 0.980000 ?
    C17 H17B . 0.980000 ?
    C17 H17C . 0.980000 ?
    C18 H18A . 0.980000 ?
    C18 H18B . 0.980000 ?
    C18 H18C . 0.980000 ?
    C19 H19A . 0.980000 ?
    C19 H19B . 0.980000 ?
    C19 H19C . 0.980000 ?
    O20 C21 . 1.337(3) ?
    C21 O23 . 1.197(2) ?
    C21 O22 . 1.327(3) ?
    O24 C25 . 1.347(2) ?
    C25 O26 . 1.199(3) ?
    C25 C27 . 1.491(3) ?
    C27 C32 . 1.386(3) ?
    C27 C28 . 1.391(3) ?
    C28 C29 . 1.379(3) ?
    C28 H28 . 0.950000 ?
    C29 C30 . 1.379(4) ?
    C29 H29 . 0.950000 ?
    C30 C31 . 1.381(3) ?
    C30 H30 . 0.950000 ?
    C31 C32 . 1.381(3) ?
    C31 H31 . 0.950000 ?
    C32 H32 . 0.950000 ?
    O33 C34 . 1.344(3) ?
    C34 O35 . 1.211(3) ?
    C34 C36 . 1.498(3) ?
    C36 H36A . 0.980000 ?
    C36 H36B . 0.980000 ?
    C36 H36C . 0.980000 ?
    O37 C38 . 1.435(3) ?
    C38 C39 . 1.508(3) ?
    C38 H38A . 0.990000 ?
    C38 H38B . 0.990000 ?
    C39 C44 . 1.377(3) ?
    C39 C40 . 1.393(3) ?
    C40 C41 . 1.379(4) ?
    C40 H40 . 0.950000 ?
    C41 C42 . 1.379(4) ?
    C41 H41 . 0.950000 ?
    C42 C43 . 1.370(4) ?
    C42 H42 . 0.950000 ?
    C43 C44 . 1.391(3) ?
    C43 H43 . 0.950000 ?
    C44 H44 . 0.950000 ?
    O45 H45 . 0.840000 ?
    O46 C47 . 1.397(3) ?
    C47 O48 . 1.401(3) ?
    C47 H47A . 0.990000 ?
    C47 H47B . 0.990000 ?
    O48 C49 . 1.424(4) ?
    C49 H49A . 0.980000 ?
    C49 H49B . 0.980000 ?
    C49 H49C . 0.980000 ?
loop_
    _geom_angle_atom_site_label_1
    _geom_angle_atom_site_label_2
    _geom_angle_atom_site_label_3
    _geom_angle_site_symmetry_1
    _geom_angle_site_symmetry_3
    _geom_angle
    _geom_angle_publ_flag
    O22 C1 C14 . . 104.90(15) ?
    O22 C1 C15 . . 108.22(16) ?
    C14 C1 C15 . . 111.99(17) ?
    O22 C1 C2 . . 101.96(15) ?
    C14 C1 C2 . . 116.96(17) ?
    C15 C1 C2 . . 111.72(17) ?
    O20 C2 C3 . . 112.47(16) ?
    O20 C2 C1 . . 103.98(15) ?
    C3 C2 C1 . . 120.67(17) ?
    O20 C2 H2 . . 106.300000 ?
    C3 C2 H2 . . 106.300000 ?
    C1 C2 H2 . . 106.300000 ?
    C2 C3 C4 . . 112.08(16) ?
    C2 C3 C8 . . 108.85(16) ?
    C4 C3 C8 . . 115.21(16) ?
    C2 C3 H3 . . 106.700000 ?
    C4 C3 H3 . . 106.700000 ?
    C8 C3 H3 . . 106.700000 ?
    O46 C4 C5 . . 109.73(17) ?
    O46 C4 C3 . . 103.30(16) ?
    C5 C4 C3 . . 112.42(16) ?
    O46 C4 H4 . . 110.400000 ?
    C5 C4 H4 . . 110.400000 ?
    C3 C4 H4 . . 110.400000 ?
    C4 C5 C6 . . 112.91(17) ?
    C4 C5 H5A . . 109.000000 ?
    C6 C5 H5A . . 109.000000 ?
    C4 C5 H5B . . 109.000000 ?
    C6 C5 H5B . . 109.000000 ?
    H5A C5 H5B . . 107.800000 ?
    C7 C6 C5 . . 109.13(17) ?
    C7 C6 H6A . . 109.900000 ?
    C5 C6 H6A . . 109.900000 ?
    C7 C6 H6B . . 109.900000 ?
    C5 C6 H6B . . 109.900000 ?
    H6A C6 H6B . . 108.300000 ?
    O24 C7 C6 . . 110.06(16) ?
    O24 C7 C8 . . 106.44(16) ?
    C6 C7 C8 . . 113.56(17) ?
    O24 C7 H7 . . 108.900000 ?
    C6 C7 H7 . . 108.900000 ?
    C8 C7 H7 . . 108.900000 ?
    C19 C8 C7 . . 109.50(16) ?
    C19 C8 C9 . . 110.79(16) ?
    C7 C8 C9 . . 104.79(16) ?
    C19 C8 C3 . . 112.70(16) ?
    C7 C8 C3 . . 106.23(16) ?
    C9 C8 C3 . . 112.39(16) ?
    C10 C9 C8 . . 125.07(16) ?
    C10 C9 H9A . . 106.100000 ?
    C8 C9 H9A . . 106.100000 ?
    C10 C9 H9B . . 106.100000 ?
    C8 C9 H9B . . 106.100000 ?
    H9A C9 H9B . . 106.300000 ?
    O33 C10 C9 . . 100.10(15) ?
    O33 C10 C11 . . 106.94(15) ?
    C9 C10 C11 . . 124.29(17) ?
    O33 C10 H10 . . 108.100000 ?
    C9 C10 H10 . . 108.100000 ?
    C11 C10 H10 . . 108.100000 ?
    C12 C11 C10 . . 114.77(17) ?
    C12 C11 C15 . . 113.35(16) ?
    C10 C11 C15 . . 114.96(16) ?
    C12 C11 H11 . . 104.000000 ?
    C10 C11 H11 . . 104.000000 ?
    C15 C11 H11 . . 104.000000 ?
    O45 C12 C13 . . 109.17(16) ?
    O45 C12 C18 . . 105.65(16) ?
    C13 C12 C18 . . 110.59(17) ?
    O45 C12 C11 . . 105.79(16) ?
    C13 C12 C11 . . 111.54(16) ?
    C18 C12 C11 . . 113.74(17) ?
    O37 C13 C12 . . 105.82(16) ?
    O37 C13 C14 . . 110.68(16) ?
    C12 C13 C14 . . 114.47(17) ?
    O37 C13 H13 . . 108.600000 ?
    C12 C13 H13 . . 108.600000 ?
    C14 C13 H13 . . 108.600000 ?
    C1 C14 C13 . . 115.57(17) ?
    C1 C14 H14A . . 108.400000 ?
    C13 C14 H14A . . 108.400000 ?
    C1 C14 H14B . . 108.400000 ?
    C13 C14 H14B . . 108.400000 ?
    H14A C14 H14B . . 107.400000 ?
    C17 C15 C16 . . 103.34(17) ?
    C17 C15 C1 . . 108.91(17) ?
    C16 C15 C1 . . 113.44(17) ?
    C17 C15 C11 . . 112.13(17) ?
    C16 C15 C11 . . 110.84(17) ?
    C1 C15 C11 . . 108.17(16) ?
    C15 C16 H16A . . 109.500000 ?
    C15 C16 H16B . . 109.500000 ?
    H16A C16 H16B . . 109.500000 ?
    C15 C16 H16C . . 109.500000 ?
    H16A C16 H16C . . 109.500000 ?
    H16B C16 H16C . . 109.500000 ?
    C15 C17 H17A . . 109.500000 ?
    C15 C17 H17B . . 109.500000 ?
    H17A C17 H17B . . 109.500000 ?
    C15 C17 H17C . . 109.500000 ?
    H17A C17 H17C . . 109.500000 ?
    H17B C17 H17C . . 109.500000 ?
    C12 C18 H18A . . 109.500000 ?
    C12 C18 H18B . . 109.500000 ?
    H18A C18 H18B . . 109.500000 ?
    C12 C18 H18C . . 109.500000 ?
    H18A C18 H18C . . 109.500000 ?
    H18B C18 H18C . . 109.500000 ?
    C8 C19 H19A . . 109.500000 ?
    C8 C19 H19B . . 109.500000 ?
    H19A C19 H19B . . 109.500000 ?
    C8 C19 H19C . . 109.500000 ?
    H19A C19 H19C . . 109.500000 ?
    H19B C19 H19C . . 109.500000 ?
    C21 O20 C2 . . 110.54(15) ?
    O23 C21 O22 . . 124.5(2) ?
    O23 C21 O20 . . 123.5(2) ?
    O22 C21 O20 . . 111.91(17) ?
    C21 O22 C1 . . 111.51(15) ?
    C25 O24 C7 . . 117.82(16) ?
    O26 C25 O24 . . 124.0(2) ?
    O26 C25 C27 . . 124.6(2) ?
    O24 C25 C27 . . 111.42(18) ?
    C32 C27 C28 . . 119.6(2) ?
    C32 C27 C25 . . 122.85(19) ?
    C28 C27 C25 . . 117.5(2) ?
    C29 C28 C27 . . 120.2(2) ?
    C29 C28 H28 . . 119.900000 ?
    C27 C28 H28 . . 119.900000 ?
    C30 C29 C28 . . 119.9(2) ?
    C30 C29 H29 . . 120.000000 ?
    C28 C29 H29 . . 120.000000 ?
    C29 C30 C31 . . 120.1(2) ?
    C29 C30 H30 . . 119.900000 ?
    C31 C30 H30 . . 119.900000 ?
    C32 C31 C30 . . 120.3(2) ?
    C32 C31 H31 . . 119.800000 ?
    C30 C31 H31 . . 119.800000 ?
    C31 C32 C27 . . 119.8(2) ?
    C31 C32 H32 . . 120.100000 ?
    C27 C32 H32 . . 120.100000 ?
    C34 O33 C10 . . 118.86(16) ?
    O35 C34 O33 . . 124.5(2) ?
    O35 C34 C36 . . 126.0(2) ?
    O33 C34 C36 . . 109.49(18) ?
    C34 C36 H36A . . 109.500000 ?
    C34 C36 H36B . . 109.500000 ?
    H36A C36 H36B . . 109.500000 ?
    C34 C36 H36C . . 109.500000 ?
    H36A C36 H36C . . 109.500000 ?
    H36B C36 H36C . . 109.500000 ?
    C13 O37 C38 . . 114.54(15) ?
    O37 C38 C39 . . 113.51(17) ?
    O37 C38 H38A . . 108.900000 ?
    C39 C38 H38A . . 108.900000 ?
    O37 C38 H38B . . 108.900000 ?
    C39 C38 H38B . . 108.900000 ?
    H38A C38 H38B . . 107.700000 ?
    C44 C39 C40 . . 118.6(2) ?
    C44 C39 C38 . . 120.6(2) ?
    C40 C39 C38 . . 120.8(2) ?
    C41 C40 C39 . . 120.5(2) ?
    C41 C40 H40 . . 119.800000 ?
    C39 C40 H40 . . 119.800000 ?
    C40 C41 C42 . . 120.3(2) ?
    C40 C41 H41 . . 119.800000 ?
    C42 C41 H41 . . 119.800000 ?
    C43 C42 C41 . . 119.7(2) ?
    C43 C42 H42 . . 120.100000 ?
    C41 C42 H42 . . 120.100000 ?
    C42 C43 C44 . . 120.1(3) ?
    C42 C43 H43 . . 120.000000 ?
    C44 C43 H43 . . 120.000000 ?
    C39 C44 C43 . . 120.7(2) ?
    C39 C44 H44 . . 119.600000 ?
    C43 C44 H44 . . 119.600000 ?
    C12 O45 H45 . . 109.500000 ?
    C47 O46 C4 . . 116.17(17) ?
    O46 C47 O48 . . 113.7(2) ?
    O46 C47 H47A . . 108.800000 ?
    O48 C47 H47A . . 108.800000 ?
    O46 C47 H47B . . 108.800000 ?
    O48 C47 H47B . . 108.800000 ?
    H47A C47 H47B . . 107.700000 ?
    C47 O48 C49 . . 112.3(2) ?
    O48 C49 H49A . . 109.500000 ?
    O48 C49 H49B . . 109.500000 ?
    H49A C49 H49B . . 109.500000 ?
    O48 C49 H49C . . 109.500000 ?
    H49A C49 H49C . . 109.500000 ?
    H49B C49 H49C . . 109.500000 ?
loop_
    _geom_torsion_atom_site_label_1
    _geom_torsion_atom_site_label_2
    _geom_torsion_atom_site_label_3
    _geom_torsion_atom_site_label_4
    _geom_torsion_site_symmetry_1
    _geom_torsion_site_symmetry_2
    _geom_torsion_site_symmetry_3
    _geom_torsion_site_symmetry_4
    _geom_torsion
    _geom_torsion_publ_flag
    O22 C1 C2 O20 . . . . 2.67(19) ?
    C14 C1 C2 O20 . . . . -111.06(18) ?
    C15 C1 C2 O20 . . . . 118.04(17) ?
    O22 C1 C2 C3 . . . . 129.94(18) ?
    C14 C1 C2 C3 . . . . 16.2(3) ?
    C15 C1 C2 C3 . . . . -114.7(2) ?
    O20 C2 C3 C4 . . . . 1.6(2) ?
    C1 C2 C3 C4 . . . . -121.71(19) ?
    O20 C2 C3 C8 . . . . -127.02(17) ?
    C1 C2 C3 C8 . . . . 109.7(2) ?
    C2 C3 C4 O46 . . . . 67.6(2) ?
    C8 C3 C4 O46 . . . . -167.20(16) ?
    C2 C3 C4 C5 . . . . -174.17(17) ?
    C8 C3 C4 C5 . . . . -49.0(2) ?
    O46 C4 C5 C6 . . . . 163.73(16) ?
    C3 C4 C5 C6 . . . . 49.4(2) ?
    C4 C5 C6 C7 . . . . -55.0(2) ?
    C5 C6 C7 O24 . . . . -179.23(16) ?
    C5 C6 C7 C8 . . . . 61.6(2) ?
    O24 C7 C8 C19 . . . . -57.7(2) ?
    C6 C7 C8 C19 . . . . 63.6(2) ?
    O24 C7 C8 C9 . . . . 61.19(19) ?
    C6 C7 C8 C9 . . . . -177.56(16) ?
    O24 C7 C8 C3 . . . . -179.65(15) ?
    C6 C7 C8 C3 . . . . -58.4(2) ?
    C2 C3 C8 C19 . . . . 58.4(2) ?
    C4 C3 C8 C19 . . . . -68.5(2) ?
    C2 C3 C8 C7 . . . . 178.28(16) ?
    C4 C3 C8 C7 . . . . 51.4(2) ?
    C2 C3 C8 C9 . . . . -67.7(2) ?
    C4 C3 C8 C9 . . . . 165.48(17) ?
    C19 C8 C9 C10 . . . . -60.1(2) ?
    C7 C8 C9 C10 . . . . -178.06(18) ?
    C3 C8 C9 C10 . . . . 67.0(2) ?
    C8 C9 C10 O33 . . . . 152.53(18) ?
    C8 C9 C10 C11 . . . . -88.8(3) ?
    O33 C10 C11 C12 . . . . 74.6(2) ?
    C9 C10 C11 C12 . . . . -40.8(3) ?
    O33 C10 C11 C15 . . . . -151.27(16) ?
    C9 C10 C11 C15 . . . . 93.3(2) ?
    C10 C11 C12 O45 . . . . -159.43(15) ?
    C15 C11 C12 O45 . . . . 65.7(2) ?
    C10 C11 C12 C13 . . . . 82.0(2) ?
    C15 C11 C12 C13 . . . . -52.9(2) ?
    C10 C11 C12 C18 . . . . -43.9(2) ?
    C15 C11 C12 C18 . . . . -178.78(17) ?
    O45 C12 C13 O37 . . . . 50.4(2) ?
    C18 C12 C13 O37 . . . . -65.5(2) ?
    C11 C12 C13 O37 . . . . 166.91(15) ?
    O45 C12 C13 C14 . . . . -71.8(2) ?
    C18 C12 C13 C14 . . . . 172.39(17) ?
    C11 C12 C13 C14 . . . . 44.8(2) ?
    O22 C1 C14 C13 . . . . 167.95(16) ?
    C15 C1 C14 C13 . . . . 50.8(2) ?
    C2 C1 C14 C13 . . . . -80.0(2) ?
    O37 C13 C14 C1 . . . . -164.43(17) ?
    C12 C13 C14 C1 . . . . -45.0(2) ?
    O22 C1 C15 C17 . . . . -48.5(2) ?
    C14 C1 C15 C17 . . . . 66.6(2) ?
    C2 C1 C15 C17 . . . . -159.97(16) ?
    O22 C1 C15 C16 . . . . 66.0(2) ?
    C14 C1 C15 C16 . . . . -178.89(17) ?
    C2 C1 C15 C16 . . . . -45.5(2) ?
    O22 C1 C15 C11 . . . . -170.62(15) ?
    C14 C1 C15 C11 . . . . -55.5(2) ?
    C2 C1 C15 C11 . . . . 77.9(2) ?
    C12 C11 C15 C17 . . . . -62.1(2) ?
    C10 C11 C15 C17 . . . . 163.14(18) ?
    C12 C11 C15 C16 . . . . -177.01(17) ?
    C10 C11 C15 C16 . . . . 48.2(2) ?
    C12 C11 C15 C1 . . . . 58.0(2) ?
    C10 C11 C15 C1 . . . . -76.7(2) ?
    C3 C2 O20 C21 . . . . -133.87(18) ?
    C1 C2 O20 C21 . . . . -1.7(2) ?
    C2 O20 C21 O23 . . . . -179.5(2) ?
    C2 O20 C21 O22 . . . . -0.2(2) ?
    O23 C21 O22 C1 . . . . -178.5(2) ?
    O20 C21 O22 C1 . . . . 2.2(2) ?
    C14 C1 O22 C21 . . . . 119.40(18) ?
    C15 C1 O22 C21 . . . . -120.90(18) ?
    C2 C1 O22 C21 . . . . -3.0(2) ?
    C6 C7 O24 C25 . . . . 95.9(2) ?
    C8 C7 O24 C25 . . . . -140.65(18) ?
    C7 O24 C25 O26 . . . . -8.7(3) ?
    C7 O24 C25 C27 . . . . 170.62(17) ?
    O26 C25 C27 C32 . . . . 169.0(2) ?
    O24 C25 C27 C32 . . . . -10.2(3) ?
    O26 C25 C27 C28 . . . . -7.5(4) ?
    O24 C25 C27 C28 . . . . 173.2(2) ?
    C32 C27 C28 C29 . . . . 1.9(4) ?
    C25 C27 C28 C29 . . . . 178.6(2) ?
    C27 C28 C29 C30 . . . . -1.1(4) ?
    C28 C29 C30 C31 . . . . -0.4(4) ?
    C29 C30 C31 C32 . . . . 1.1(4) ?
    C30 C31 C32 C27 . . . . -0.3(4) ?
    C28 C27 C32 C31 . . . . -1.2(3) ?
    C25 C27 C32 C31 . . . . -177.7(2) ?
    C9 C10 O33 C34 . . . . -150.15(17) ?
    C11 C10 O33 C34 . . . . 79.1(2) ?
    C10 O33 C34 O35 . . . . -1.6(3) ?
    C10 O33 C34 C36 . . . . 177.18(17) ?
    C12 C13 O37 C38 . . . . 163.72(16) ?
    C14 C13 O37 C38 . . . . -71.7(2) ?
    C13 O37 C38 C39 . . . . -59.1(2) ?
    O37 C38 C39 C44 . . . . 129.3(2) ?
    O37 C38 C39 C40 . . . . -51.7(3) ?
    C44 C39 C40 C41 . . . . -0.2(3) ?
    C38 C39 C40 C41 . . . . -179.1(2) ?
    C39 C40 C41 C42 . . . . 1.2(4) ?
    C40 C41 C42 C43 . . . . -0.4(4) ?
    C41 C42 C43 C44 . . . . -1.6(4) ?
    C40 C39 C44 C43 . . . . -1.8(3) ?
    C38 C39 C44 C43 . . . . 177.2(2) ?
    C42 C43 C44 C39 . . . . 2.6(4) ?
    C5 C4 O46 C47 . . . . 92.5(2) ?
    C3 C4 O46 C47 . . . . -147.38(18) ?
    C4 O46 C47 O48 . . . . -77.2(3) ?
    O46 C47 O48 C49 . . . . -63.1(3) ?
loop_
    _geom_hbond_atom_site_label_D
    _geom_hbond_atom_site_label_H
    _geom_hbond_atom_site_label_A
    _geom_hbond_site_symmetry_A
    _geom_hbond_distance_DH
    _geom_hbond_distance_HA
    _geom_hbond_distance_DA
    _geom_hbond_angle_DHA
    _geom_hbond_publ_flag
    C11 H11 O35 . 1.00 2.59 3.179(2) 117.5 n
    O45 H45 O35 2_567 0.84 2.50 3.048(2) 123.8 y
    C38 H38A O24 1_455 0.99 2.54 3.483(3) 159.4 y
    C19 H19A O23 2_666 0.98 2.55 3.496(3) 162.5 y
    C29 H29 O33 2_677 0.95 2.57 3.510(3) 172.5 y
    C38 H38B O23 2_566 0.99 2.62 3.506(3) 149.2 n
    C6 H6A O23 2_666 0.99 2.63 3.537(3) 152.3 n
_shelx_res_checksum     17577
_iucr_refine_instructions_details
;
TITL mo_20230125_fk5_re_0m_a_a.res in P-1
    mo_20230125_fk5_re_0m_a_a.res
    created by SHELXL-2019/1 at 17:36:13 on 02-Sep-2024
CELL  0.71073   9.8868  11.7682  14.6899   86.598   85.322   89.188
ZERR    2.000   0.0005   0.0005   0.0007    0.002    0.001    0.001
LATT 1
SFAC C  H  O
UNIT 76  96  22
REM Old TITL mo_20230125_fk5_re_0m_a.res in P-1
REM SHELXT solution in P-1: R1 0.152, Rweak 0.007, Alpha 0.032
REM <I/s>   0.000 for    0 systematic absences,  Orientation as input
REM Formula found by SHELXT:  C38 O11
L.S. 10
OMIT 0 -1 1
BOND $H
ACTA 50
SHEL 999 .84
CONF
HTAB C11 O35
EQIV $1 -x, -y+1, -z+2
EQIV $2 x-1, y, z
EQIV $3 -x+1, -y+1, -z+1
EQIV $4 -x+1, -y+2, -z+2
EQIV $5 -x, -y+1, -z+1
HTAB O45 O35_$1
HTAB C38 O24_$2
HTAB C19 O23_$3
HTAB C29 O33_$4
HTAB C38 O23_$5
HTAB C6 O23_$3
RTAB dist H2 H16A
RTAB dist H3 H13
RTAB dist H2 H19C
RTAB dist H16A H10
RTAB dist H13 H9A
RTAB dist H9A H18A
RTAB dist H2 H16A
RTAB dist H3 H13
RTAB dist H2 H19C
RTAB dist H16A H10
RTAB dist H13 H9A
RTAB dist H9A H18A
BUMP 0.02
FMAP 2
PLAN 5
SIZE 0.17 0.30 0.34
TEMP -183
WGHT    0.000000    2.367400
FVAR       0.58496
C1    1    0.157520    0.493289    0.688951    11.00000    0.02062    0.01727 =
         0.01707   -0.00516   -0.00230   -0.00274
C2    1    0.301227    0.534587    0.652279    11.00000    0.01962    0.01832 =
         0.01623   -0.00427   -0.00074    0.00060
AFIX  13
H2    2    0.364627    0.504169    0.697712    11.00000   -1.20000
AFIX   0
C3    1    0.331201    0.662208    0.636098    11.00000    0.01499    0.01658 =
         0.01751   -0.00211   -0.00156   -0.00071
AFIX  13
H3    2    0.242916    0.703436    0.647736    11.00000   -1.20000
AFIX   0
C4    1    0.382504    0.693632    0.536615    11.00000    0.01972    0.02189 =
         0.01762   -0.00411   -0.00174   -0.00098
AFIX  13
H4    2    0.458704    0.641784    0.516406    11.00000   -1.20000
AFIX   0
C5    1    0.425997    0.817203    0.522136    11.00000    0.02454    0.02081 =
         0.01887    0.00016   -0.00190   -0.00147
AFIX  23
H5A   2    0.344254    0.866810    0.525774    11.00000   -1.20000
H5B   2    0.472073    0.829490    0.459994    11.00000   -1.20000
AFIX   0
C6    1    0.521197    0.851771    0.592155    11.00000    0.02214    0.01711 =
         0.02438    0.00001   -0.00168   -0.00214
AFIX  23
H6A   2    0.608040    0.809201    0.584255    11.00000   -1.20000
H6B   2    0.540739    0.934114    0.582965    11.00000   -1.20000
AFIX   0
C7    1    0.454740    0.825911    0.687375    11.00000    0.01649    0.01862 =
         0.02261   -0.00583   -0.00592   -0.00091
AFIX  13
H7    2    0.367636    0.869937    0.694442    11.00000   -1.20000
AFIX   0
C8    1    0.424973    0.698049    0.709274    11.00000    0.01773    0.01594 =
         0.01788   -0.00236   -0.00251   -0.00111
C9    1    0.352261    0.692043    0.807032    11.00000    0.01848    0.01907 =
         0.01795   -0.00481   -0.00351   -0.00062
AFIX  23
H9A   2    0.413003    0.729958    0.845931    11.00000   -1.20000
H9B   2    0.270565    0.741282    0.803822    11.00000   -1.20000
AFIX   0
C10   1    0.304865    0.581200    0.861708    11.00000    0.02102    0.02197 =
         0.01294   -0.00524   -0.00245    0.00163
AFIX  13
H10   2    0.375931    0.521219    0.850473    11.00000   -1.20000
AFIX   0
C11   1    0.162759    0.526151    0.857073    11.00000    0.01995    0.02109 =
         0.01364   -0.00019    0.00035   -0.00198
AFIX  13
H11   2    0.146310    0.482755    0.917492    11.00000   -1.20000
AFIX   0
C12   1    0.042318    0.612152    0.855035    11.00000    0.01622    0.02263 =
         0.01861   -0.00403    0.00078   -0.00118
C13   1    0.028718    0.664990    0.758609    11.00000    0.01475    0.02097 =
         0.01886   -0.00331   -0.00258    0.00015
AFIX  13
H13   2    0.100467    0.723941    0.744609    11.00000   -1.20000
AFIX   0
C14   1    0.041335    0.579663    0.683233    11.00000    0.01742    0.02360 =
         0.01807   -0.00354   -0.00223   -0.00334
AFIX  23
H14A  2   -0.044932    0.537561    0.685157    11.00000   -1.20000
H14B  2    0.053041    0.622825    0.623235    11.00000   -1.20000
AFIX   0
C15   1    0.158109    0.432549    0.785131    11.00000    0.02178    0.01744 =
         0.02045   -0.00191    0.00009   -0.00209
C16   1    0.276348    0.345897    0.794033    11.00000    0.03366    0.01779 =
         0.02428    0.00077   -0.00034   -0.00017
AFIX 137
H16A  2    0.270013    0.287310    0.749904    11.00000   -1.50000
H16B  2    0.270775    0.310131    0.856177    11.00000   -1.50000
H16C  2    0.363070    0.385421    0.781653    11.00000   -1.50000
AFIX   0
C17   1    0.030845    0.358047    0.802896    11.00000    0.03289    0.02149 =
         0.02243   -0.00314    0.00357   -0.00701
AFIX 137
H17A  2   -0.049757    0.403719    0.789971    11.00000   -1.50000
H17B  2    0.022566    0.328995    0.867001    11.00000   -1.50000
H17C  2    0.038722    0.294007    0.763023    11.00000   -1.50000
AFIX   0
C18   1    0.047558    0.705105    0.923451    11.00000    0.02240    0.02748 =
         0.01935   -0.00654   -0.00078    0.00209
AFIX 137
H18A  2   -0.035475    0.751544    0.922975    11.00000   -1.50000
H18B  2    0.126474    0.753477    0.906164    11.00000   -1.50000
H18C  2    0.055024    0.669719    0.984950    11.00000   -1.50000
AFIX   0
C19   1    0.559177    0.630530    0.707188    11.00000    0.01812    0.01996 =
         0.02097   -0.00193   -0.00263   -0.00055
AFIX 137
H19A  2    0.600737    0.631588    0.644257    11.00000   -1.50000
H19B  2    0.541468    0.551677    0.729771    11.00000   -1.50000
H19C  2    0.620954    0.665246    0.746204    11.00000   -1.50000
AFIX   0
O20   3    0.331767    0.472474    0.570601    11.00000    0.02566    0.01985 =
         0.02592   -0.00981    0.00762   -0.00330
C21   1    0.230291    0.402425    0.558469    11.00000    0.02662    0.01742 =
         0.02109   -0.00197   -0.00112   -0.00174
O22   3    0.130239    0.408339    0.623971    11.00000    0.02225    0.02426 =
         0.02060   -0.01048    0.00147   -0.00576
O23   3    0.231240    0.341263    0.496185    11.00000    0.04186    0.02851 =
         0.02593   -0.01440    0.00436   -0.00657
O24   3    0.543209    0.859710    0.755365    11.00000    0.01996    0.01810 =
         0.02404   -0.00633   -0.00588   -0.00082
C25   1    0.521988    0.962819    0.789463    11.00000    0.02580    0.01882 =
         0.02991   -0.00489   -0.00511   -0.00129
O26   3    0.445330    1.033208    0.760217    11.00000    0.04789    0.02235 =
         0.05217   -0.01213   -0.02972    0.01005
C27   1    0.604344    0.977328    0.868525    11.00000    0.02492    0.02336 =
         0.02782   -0.00663   -0.00491   -0.00015
C28   1    0.603533    1.084315    0.904142    11.00000    0.03887    0.02628 =
         0.03714   -0.00800   -0.01244    0.00338
AFIX  43
H28   2    0.553417    1.145061    0.877119    11.00000   -1.20000
AFIX   0
C29   1    0.675286    1.102421    0.978572    11.00000    0.04617    0.02996 =
         0.03968   -0.01318   -0.01391   -0.00143
AFIX  43
H29   2    0.675890    1.175875    1.002087    11.00000   -1.20000
AFIX   0
C30   1    0.746168    1.013773    1.018833    11.00000    0.03923    0.04056 =
         0.03044   -0.00966   -0.01415   -0.00023
AFIX  43
H30   2    0.796019    1.026332    1.069877    11.00000   -1.20000
AFIX   0
C31   1    0.744773    0.906800    0.985050    11.00000    0.03149    0.03478 =
         0.02730   -0.00517   -0.00490    0.00748
AFIX  43
H31   2    0.792449    0.845681    1.013621    11.00000   -1.20000
AFIX   0
C32   1    0.674411    0.888228    0.909932    11.00000    0.02699    0.02379 =
         0.02758   -0.00803   -0.00297    0.00363
AFIX  43
H32   2    0.674031    0.814604    0.886705    11.00000   -1.20000
AFIX   0
O33   3    0.310998    0.616373    0.955506    11.00000    0.02586    0.02340 =
         0.01665   -0.00172   -0.00412   -0.00086
C34   1    0.337626    0.537304    1.021658    11.00000    0.01451    0.02882 =
         0.02372    0.00231   -0.00222   -0.00076
O35   3    0.354539    0.436940    1.010026    11.00000    0.02409    0.02028 =
         0.02688    0.00014   -0.00299    0.00245
C36   1    0.345758    0.593244    1.110014    11.00000    0.02717    0.03029 =
         0.02124   -0.00027   -0.00632   -0.00001
AFIX 137
H36A  2    0.337673    0.535469    1.160973    11.00000   -1.50000
H36B  2    0.271820    0.649096    1.117528    11.00000   -1.50000
H36C  2    0.433100    0.631760    1.109339    11.00000   -1.50000
AFIX   0
O37   3   -0.100909    0.720324    0.761696    11.00000    0.01685    0.02496 =
         0.02388   -0.00181   -0.00200    0.00261
C38   1   -0.118902    0.800870    0.686337    11.00000    0.02166    0.02473 =
         0.02418   -0.00226   -0.00742    0.00470
AFIX  23
H38A  2   -0.211348    0.834205    0.693918    11.00000   -1.20000
H38B  2   -0.111800    0.760273    0.628987    11.00000   -1.20000
AFIX   0
C39   1   -0.016994    0.895797    0.677599    11.00000    0.02186    0.01864 =
         0.03001   -0.00158   -0.00827    0.00647
C40   1    0.004616    0.959055    0.752188    11.00000    0.05185    0.02355 =
         0.03030    0.00034   -0.01220    0.00208
AFIX  43
H40   2   -0.044421    0.941672    0.809543    11.00000   -1.20000
AFIX   0
C41   1    0.096684    1.046737    0.743377    11.00000    0.06766    0.02108 =
         0.04825   -0.00081   -0.03094   -0.00270
AFIX  43
H41   2    0.112008    1.088431    0.794945    11.00000   -1.20000
AFIX   0
C42   1    0.166634    1.074188    0.660037    11.00000    0.03903    0.02183 =
         0.06627    0.00738   -0.01975   -0.00169
AFIX  43
H42   2    0.229621    1.134916    0.654083    11.00000   -1.20000
AFIX   0
C43   1    0.144921    1.013537    0.585886    11.00000    0.03078    0.02823 =
         0.05290    0.00692    0.00165    0.00410
AFIX  43
H43   2    0.191258    1.033425    0.528048    11.00000   -1.20000
AFIX   0
C44   1    0.055151    0.922899    0.595157    11.00000    0.02924    0.02501 =
         0.03412   -0.00213   -0.00292    0.00490
AFIX  43
H44   2    0.043462    0.879205    0.544074    11.00000   -1.20000
AFIX   0
O45   3   -0.077143    0.547432    0.884283    11.00000    0.01773    0.02792 =
         0.02462   -0.00072    0.00192   -0.00130
AFIX 147
H45   2   -0.145818    0.590198    0.883259    11.00000   -1.50000
AFIX   0
O46   3    0.265862    0.675667    0.486815    11.00000    0.02746    0.02764 =
         0.01622   -0.00265   -0.00547   -0.00427
C47   1    0.292398    0.638794    0.398412    11.00000    0.05266    0.04075 =
         0.01783   -0.00758   -0.00625   -0.00945
AFIX  23
H47A  2    0.208804    0.605322    0.379040    11.00000   -1.20000
H47B  2    0.362640    0.578040    0.399491    11.00000   -1.20000
AFIX   0
O48   3    0.336518    0.725443    0.333777    11.00000    0.06443    0.07473 =
         0.02058   -0.00134   -0.00057   -0.02917
C49   1    0.236388    0.812285    0.322851    11.00000    0.08802    0.05864 =
         0.05024    0.02233   -0.03570   -0.02066
AFIX 137
H49A  2    0.148650    0.777361    0.316061    11.00000   -1.50000
H49B  2    0.262625    0.861366    0.268212    11.00000   -1.50000
H49C  2    0.228982    0.857890    0.376760    11.00000   -1.50000
AFIX   0
HKLF 4
REM  mo_20230125_fk5_re_0m_a_a.res in P-1
REM wR2 = 0.0954, GooF = S = 1.046, Restrained GooF = 1.089 for all data
REM R1 = 0.0459 for 4770 Fo > 4sig(Fo) and 0.0616 for all 5924 data
REM 449 parameters refined using 8 restraints
END
WGHT      0.0495      1.5251
REM Highest difference peak  0.587,  deepest hole -0.274,  1-sigma level  0.050
Q1    1   0.4037  0.4804  0.8670  11.00000  0.05    0.59
Q2    1   0.4169  0.4202  0.9444  11.00000  0.05    0.44
Q3    1   0.7802  1.1122  0.9210  11.00000  0.05    0.39
Q4    1   0.6947  1.0934  0.8577  11.00000  0.05    0.38
Q5    1   0.2254  0.5271  0.6840  11.00000  0.05    0.28
;
data_B
_chemical_name_systematic
;\
(+-)-(1<i>SR</i>,5<i>SR</i>,6<i>SR</i>,7<i>SR</i>,10<i>SR</i>,\
11<i>SR</i>,13<i>SR</i>,14<i>SR</i>,15<i>SR</i>,16<i>RS</i>)-13-Acetoxy-\
16-benzyloxy-15-hydroxy-7-methoxymethoxy-3-oxo-11,15,18,18-tetramethyl-\
2,4-dioxatetracyclo[12.3.1.0^1,5^.0^6,11^]octadecan-10-yl benzoate
;
_chemical_name_common     ?
_chemical_formula_moiety     'C38 H48 O11'
_chemical_formula_sum     'C38 H48 O11'
_chemical_formula_iupac     'C38 H48 O11'
_chemical_formula_weight     680.76
_chemical_melting_point_gt     476.5
_chemical_melting_point_lt     478
_space_group_crystal_system     triclinic
_space_group_name_H-M_alt     'P -1'
_space_group_name_Hall     '-P 1'
loop_
    _space_group_symop_operation_xyz
    'x, y, z'
    '-x, -y, -z'
_cell_length_a     9.6913(7)
_cell_length_b     11.8313(8)
_cell_length_c     14.9295(9)
_cell_angle_alpha     96.304(2)
_cell_angle_beta     94.004(2)
_cell_angle_gamma     93.651(2)
_cell_volume     1692.9(2)
_cell_formula_units_Z     2
_cell_measurement_reflns_used     4246
_cell_measurement_theta_min     2.3364
_cell_measurement_theta_max     24.6799
_cell_measurement_temperature     90
_exptl_crystal_description     prism
_exptl_crystal_colour     colourless
_exptl_crystal_size_max     0.190
_exptl_crystal_size_mid     0.170
_exptl_crystal_size_min     0.090
_exptl_crystal_density_diffrn     1.335
_exptl_crystal_density_meas     ?
_exptl_crystal_density_method     'not measured'
_exptl_crystal_F_000     728
_exptl_absorpt_coefficient_mu     0.097
_exptl_absorpt_correction_type     multi-scan
_exptl_absorpt_process_details
;
(SADABS; Krause <i>et al.</i>, 2015)
;
_exptl_absorpt_correction_T_min     0.98
_exptl_absorpt_correction_T_max     0.99
_exptl_special_details
;
IR (film): 3545, 2947, 1800, 1738, 1721, 1271, 1099, 1041 cm^-1^;
^1^H NMR (500 MHz, CDCl~3~): <i>\d</i> (p.p.m.)
7.98--7.94 (m, 2H),
7.58--7.52 (m, 1H),
7.47--7.37 (m, 7H),
5.30--5.18 (m, 1H),
4.99--4.92 (m, 1H),
4.82 (d, <i>J</i> = 6.9 Hz, 1H),
4.78 (d, <i>J</i> = 12.0 Hz, 1H),
4.74--4.64 (m, 1H),
4.67 (d, <i>J</i> = 6.9 Hz, 1H),
4.60 (d, <i>J</i> = 12.0 Hz, 1H),
3.89 (dd, <i>J</i> = 9.7, 8.9 Hz, 1H),
3.68 (ddd, <i>J</i> = 10.3, 10.0, 4.9 Hz, 1H),
3.42 (s, 3H),
2.85--2.71 (m, 1H),
2.74 (brs, 1H),
2.36 (dddd, <i>J</i> = 13.5, 4.9, 4.0, 4.0 Hz, 1H),
2.33 (d, <i>J</i> = 4.3 Hz, 1H),
2.24--2.14 (m, 2H),
2.16--2.06 (m, 1H),
1.87--1.81 (m, 1H),
1.85 (s, 3H),
1.73--1.60 (m, 2H),
1.47 (s, 3H),
1.45--1.38 (m, 1H),
1.41 (s, 3H),
1.32 (s, 3H),
1.21 (s, 3H);
HRMS (ESI): <i>m/z</i> calcd for C~38~H~48~O~11~Na^+^ [<i>M</i> + Na]^+^
703.3094, found 703.3062.
;
_diffrn_ambient_temperature     90
_diffrn_source     'fine-focus sealed tube'
_diffrn_radiation_type     MoK\a
_diffrn_radiation_wavelength     0.71073
_diffrn_radiation_monochromator     'multilayered confocal mirror'
_diffrn_measurement_device_type     'Bruker D8 Venture'
_diffrn_measurement_device     'Bruker APEX-II CCD'
_diffrn_measurement_method     '\f and \w scans'
_diffrn_detector_area_resol_mean     10.4167
_diffrn_reflns_number     15750
_diffrn_reflns_av_R_equivalents     0.0896
_diffrn_reflns_av_unetI/netI     0.0921
_diffrn_reflns_av_sigmaI/netI     ?
_diffrn_reflns_theta_min     2.09
_diffrn_reflns_theta_max     25.03
_diffrn_reflns_theta_full     25.00
_diffrn_measured_fraction_theta_max     0.968
_diffrn_measured_fraction_theta_full     0.968
_diffrn_reflns_limit_h_min     -10
_diffrn_reflns_limit_h_max     11
_diffrn_reflns_limit_k_min     -14
_diffrn_reflns_limit_k_max     12
_diffrn_reflns_limit_l_min     -17
_diffrn_reflns_limit_l_max     17
_diffrn_standards_number     0
_diffrn_standards_interval_count     ?
_diffrn_standards_decay_%     ?
_refine_special_details
;
  Refinement of <i>F</i>^2^ against ALL reflections.
  The weighted <i>R</i>-factor <i>wR</i> and goodness of fit <i>S</i> are
based on <i>F</i>^2^, conventional <i>R</i>-factors <i>R</i> are based on
<i>F</i>, with <i>F</i> set to zero for negative <i>F</i>^2^.
  The threshold expression of <i>F</i>^2^ > 2<i>\s</i>(<i>F</i>^2^) is
used only for calculating <i>R</i>-factors(gt) <i>etc.</i> and is not
relevant to the choice of reflections for refinement.
  <i>R</i>-factors based on <i>F</i>^2^ are statistically about twice as
large as those based on <i>F</i>, and <i>R</i>-factors based on ALL data
will be even larger.
   Model structure was improved by utilizing the BUMP command to solve
the intramolecular short contact of 1.78 \%A between atoms H2 and H16C,
and the RIGU commands to estimate <i>U</i> values of the disordered
benzene ring.
   Problematic 4 reflections with |I(obs)--I(calc)|/\sW(I) greater than 10
(0 10 7, 2 6 11, 0 1 1 and 2 --1 1) have been omitted in the final
refinement.
;
_reflns_number_total     5809
_reflns_number_gt     3577
_reflns_threshold_expression     'I > 2\s(I)'
_refine_ls_structure_factor_coef     Fsqd
_refine_ls_matrix_type     full
_refine_ls_R_factor_all     0.0918
_refine_ls_R_factor_gt     0.0450
_refine_ls_wR_factor_gt     0.0843
_refine_ls_wR_factor_ref     0.0962
_refine_ls_goodness_of_fit_ref     1.032
_refine_ls_restrained_S_all     1.066
_refine_ls_number_reflns     5809
_refine_ls_number_parameters     551
_refine_ls_number_restraints     81
_refine_ls_number_constraints     ?
_refine_ls_hydrogen_treatment     constr
_refine_ls_weighting_scheme     calc
_refine_ls_weighting_details
                           'w=1/[\s^2^(Fo^2^)+0.6809P] where P=(Fo^2^+2Fc^2^)/3'
_atom_sites_solution_hydrogens     geom
_atom_sites_solution_primary     direct
_atom_sites_solution_secondary     difmap
_refine_ls_shift/su_max     0.002
_refine_ls_shift/su_mean     0.000
_refine_diff_density_max     0.260
_refine_diff_density_min     -0.224
_refine_ls_extinction_method     none
_refine_ls_extinction_coef     ?
loop_
    _atom_type_symbol
    _atom_type_description
    _atom_type_scat_dispersion_real
    _atom_type_scat_dispersion_imag
    _atom_type_scat_source
    C C 0.0033 0.0016 'International Tables Vol C Tables 4.2.6.8 and 6.1.1.4'
    H H 0.0000 0.0000 'International Tables Vol C Tables 4.2.6.8 and 6.1.1.4'
    O O 0.0106 0.0060 'International Tables Vol C Tables 4.2.6.8 and 6.1.1.4'
_computing_data_collection
;
<i>APEX4</i> (Bruker, 2021)
;
_computing_cell_refinement
;
<i>SAINT</i> (Bruker, 2021)
;
_computing_data_reduction
;
<i>SAINT</i> (Bruker, 2021)
;
_computing_structure_solution
;
<i>SHELXT2019</i> (Sheldrick, 2015<i>a</i>)
;
_computing_structure_refinement
;
<i>SHELXL2019</i> (Sheldrick, 2015<i>b</i>)
;
_computing_molecular_graphics
;
<i>Mercury</i> (Macrae <i>et al.</i>, 2020)
;
_computing_publication_material
;
<i>publCif</i> (Westrip, 2010) and <i>PLATON</i> (Spek, 2020)
;
loop_
    _atom_site_type_symbol
    _atom_site_label
    _atom_site_fract_x
    _atom_site_fract_y
    _atom_site_fract_z
    _atom_site_U_iso_or_equiv
    _atom_site_adp_type
    _atom_site_calc_flag
    _atom_site_occupancy
    _atom_site_disorder_assembly
    _atom_site_disorder_group
    C C1 0.8584(2) 1.01872(17) 0.18691(13) 0.0200(5) Uani d 1.000000 . .
    C C2 0.7051(2) 0.97852(17) 0.15839(13) 0.0191(5) Uani d 1.000000 . .
    H H2 0.649435 1.011920 0.207354 0.023000 Uiso calc 1.000000 . .
    C C3 0.6600(2) 0.85028(17) 0.14210(13) 0.0178(5) Uani d 1.000000 . .
    H H3 0.745136 0.808839 0.153552 0.021000 Uiso calc 1.000000 . .
    C C4 0.6051(2) 0.81211(18) 0.04417(14) 0.0250(6) Uani d 1.000000 . .
    H H4 0.529296 0.859996 0.025251 0.030000 Uiso calc 1.000000 . .
    C C5 0.5540(3) 0.68564(18) 0.03201(15) 0.0323(6) Uani d 1.000000 . .
    H H5A 0.506930 0.666041 -0.029242 0.039000 Uiso calc 1.000000 . .
    H H5B 0.634889 0.638951 0.036737 0.039000 Uiso calc 1.000000 . .
    C C6 0.4549(2) 0.65616(19) 0.10148(15) 0.0303(6) Uani d 1.000000 . .
    H H6A 0.368939 0.696009 0.093016 0.036000 Uiso calc 1.000000 . .
    H H6B 0.429691 0.573058 0.093685 0.036000 Uiso calc 1.000000 . .
    C C7 0.5233(2) 0.69191(18) 0.19519(14) 0.0230(5) Uani d 1.000000 . .
    H H7 0.610172 0.651344 0.202360 0.028000 Uiso calc 1.000000 . .
    C C8 0.5608(2) 0.82212(17) 0.21438(14) 0.0189(5) Uani d 1.000000 . .
    C C9 0.6334(2) 0.83985(17) 0.31171(13) 0.0209(5) Uani d 1.000000 . .
    H H9A 0.562886 0.812449 0.350731 0.025000 Uiso calc 1.000000 . .
    H H9B 0.705526 0.784250 0.311368 0.025000 Uiso calc 1.000000 . .
    C C10 0.7037(2) 0.95049(18) 0.36518(14) 0.0273(6) Uani d 1.000000 . .
    H H10 0.711752 0.931768 0.428963 0.033000 Uiso calc 1.000000 . .
    C C11 0.8497(2) 1.00841(18) 0.35329(14) 0.0275(6) Uani d 1.000000 . .
    H H11 0.872348 1.058574 0.411532 0.033000 Uiso calc 1.000000 . .
    C C12 0.9612(2) 0.91953(19) 0.35470(14) 0.0272(6) Uani d 1.000000 . .
    C C13 0.9669(2) 0.85450(18) 0.26075(14) 0.0213(5) Uani d 1.000000 . .
    H H13 0.885099 0.797483 0.249506 0.026000 Uiso calc 1.000000 . .
    C C14 0.9653(2) 0.92946(18) 0.18310(14) 0.0229(5) Uani d 1.000000 . .
    H H14A 1.058505 0.968900 0.183074 0.028000 Uiso calc 1.000000 . .
    H H14B 0.947357 0.879446 0.125242 0.028000 Uiso calc 1.000000 . .
    C C15 0.8702(3) 1.09239(18) 0.27930(15) 0.0294(6) Uani d 1.000000 . .
    C C16 0.7663(3) 1.18656(18) 0.28164(16) 0.0413(7) Uani d 1.000000 . .
    H H16A 0.785421 1.236535 0.235135 0.062000 Uiso calc 1.000000 . .
    H H16B 0.776070 1.231434 0.341229 0.062000 Uiso calc 1.000000 . .
    H H16C 0.671494 1.151321 0.270042 0.062000 Uiso calc 1.000000 . .
    C C17 1.0129(3) 1.1615(2) 0.29506(17) 0.0467(8) Uani d 1.000000 . .
    H H17A 1.086776 1.110351 0.282773 0.070000 Uiso calc 1.000000 . .
    H H17B 1.026175 1.196576 0.357913 0.070000 Uiso calc 1.000000 . .
    H H17C 1.016083 1.221111 0.254443 0.070000 Uiso calc 1.000000 . .
    C C18 0.9425(3) 0.83633(19) 0.42508(14) 0.0309(6) Uani d 1.000000 . .
    H H18A 1.026068 0.794578 0.431805 0.046000 Uiso calc 1.000000 . .
    H H18B 0.862485 0.782296 0.405338 0.046000 Uiso calc 1.000000 . .
    H H18C 0.926940 0.878766 0.483216 0.046000 Uiso calc 1.000000 . .
    C C19 0.4281(2) 0.88623(18) 0.20956(15) 0.0265(6) Uani d 1.000000 . .
    H H19A 0.382138 0.871255 0.148436 0.040000 Uiso calc 1.000000 . .
    H H19B 0.451959 0.968247 0.224121 0.040000 Uiso calc 1.000000 . .
    H H19C 0.365526 0.860099 0.253065 0.040000 Uiso calc 1.000000 . .
    O O20 0.67221(15) 1.03694(11) 0.07988(9) 0.0237(4) Uani d 1.000000 . .
    C C21 0.7839(2) 1.09881(18) 0.05953(15) 0.0224(5) Uani d 1.000000 . .
    O O22 0.89293(15) 1.09196(12) 0.11742(9) 0.0251(4) Uani d 1.000000 . .
    O O23 0.78395(16) 1.15486(12) -0.00246(10) 0.0309(4) Uani d 1.000000 . .
    O O24 0.43036(15) 0.65942(12) 0.26233(10) 0.0267(4) Uani d 1.000000 . .
    C C25 0.4325(5) 0.5480(5) 0.2765(4) 0.0212(12) Uani d 0.499(3) A 1
    O O26 0.5034(3) 0.4781(3) 0.2418(2) 0.0298(10) Uani d 0.499(3) A 1
    C C27 0.3419(5) 0.5281(4) 0.3499(4) 0.0186(12) Uani d 0.499(3) A 1
    C C28 0.3138(5) 0.4168(4) 0.3681(3) 0.0237(11) Uani d 0.499(3) A 1
    H H28 0.348877 0.355343 0.332241 0.028000 Uiso calc 0.499(3) A 1
    C C29 0.2347(5) 0.3960(4) 0.4385(3) 0.0261(12) Uani d 0.499(3) A 1
    H H29 0.214081 0.319269 0.449194 0.031000 Uiso calc 0.499(3) A 1
    C C30 0.1847(9) 0.4815(6) 0.4935(5) 0.0282(18) Uani d 0.499(3) A 1
    H H30 0.133510 0.464943 0.543012 0.034000 Uiso calc 0.499(3) A 1
    C C31 0.2114(14) 0.5973(14) 0.4746(12) 0.027(3) Uani d 0.499(3) A 1
    H H31 0.175916 0.659433 0.509461 0.032000 Uiso calc 0.499(3) A 1
    C C32 0.2918(14) 0.6139(14) 0.4025(11) 0.025(3) Uani d 0.499(3) A 1
    H H32 0.312447 0.689838 0.389795 0.030000 Uiso calc 0.499(3) A 1
    C C25D 0.4773(6) 0.5905(4) 0.3285(4) 0.0242(12) Uani d 0.501(3) A 2
    O O26D 0.5882(4) 0.5498(3) 0.3245(2) 0.0505(12) Uani d 0.501(3) A 2
    C C27D 0.3793(6) 0.5664(5) 0.3954(4) 0.0178(12) Uani d 0.501(3) A 2
    C C28D 0.4112(5) 0.4859(4) 0.4534(3) 0.0273(12) Uani d 0.501(3) A 2
    H H28D 0.494422 0.448218 0.448256 0.033000 Uiso calc 0.501(3) A 2
    C C29D 0.3237(5) 0.4600(4) 0.5181(3) 0.0302(12) Uani d 0.501(3) A 2
    H H29D 0.345307 0.404208 0.557048 0.036000 Uiso calc 0.501(3) A 2
    C C30D 0.2042(9) 0.5164(6) 0.5256(5) 0.033(2) Uani d 0.501(3) A 2
    H H30D 0.143303 0.498983 0.570166 0.040000 Uiso calc 0.501(3) A 2
    C C31D 0.1725(16) 0.5949(15) 0.4714(13) 0.032(3) Uani d 0.501(3) A 2
    H H31D 0.087990 0.630649 0.477118 0.039000 Uiso calc 0.501(3) A 2
    C C32D 0.2592(14) 0.6257(13) 0.4072(11) 0.017(2) Uani d 0.501(3) A 2
    H H32D 0.238292 0.685344 0.371817 0.020000 Uiso calc 0.501(3) A 2
    O O33 0.59875(19) 1.03335(13) 0.36604(10) 0.0378(5) Uani d 1.000000 . .
    C C34 0.5799(3) 1.0968(2) 0.44472(18) 0.0382(7) Uani d 1.000000 . .
    O O35 0.64598(19) 1.08938(14) 0.51481(11) 0.0415(5) Uani d 1.000000 . .
    C C36 0.4661(3) 1.1731(2) 0.42989(19) 0.0600(9) Uani d 1.000000 . .
    H H36A 0.453922 1.220302 0.486550 0.090000 Uiso calc 1.000000 . .
    H H36B 0.379770 1.126822 0.409696 0.090000 Uiso calc 1.000000 . .
    H H36C 0.489674 1.222243 0.383663 0.090000 Uiso calc 1.000000 . .
    O O37 1.08981(15) 0.79399(12) 0.26522(10) 0.0274(4) Uani d 1.000000 . .
    C C38 1.1025(2) 0.71208(19) 0.18821(15) 0.0287(6) Uani d 1.000000 . .
    H H38A 1.191912 0.676937 0.196142 0.034000 Uiso calc 1.000000 . .
    H H38B 1.104522 0.752330 0.133529 0.034000 Uiso calc 1.000000 . .
    C C39 0.9871(2) 0.61915(18) 0.17341(14) 0.0218(5) Uani d 1.000000 . .
    C C40 0.9304(3) 0.5816(2) 0.08837(16) 0.0408(7) Uani d 1.000000 . .
    H H40 0.960170 0.617578 0.038506 0.049000 Uiso calc 1.000000 . .
    C C41 0.8296(3) 0.4915(2) 0.0738(2) 0.0573(9) Uani d 1.000000 . .
    H H41 0.792518 0.465052 0.014086 0.069000 Uiso calc 1.000000 . .
    C C42 0.7837(3) 0.4409(2) 0.1447(2) 0.0426(7) Uani d 1.000000 . .
    H H42 0.714454 0.379419 0.134634 0.051000 Uiso calc 1.000000 . .
    C C43 0.8375(3) 0.4789(2) 0.23040(18) 0.0405(7) Uani d 1.000000 . .
    H H43 0.804578 0.444878 0.280332 0.049000 Uiso calc 1.000000 . .
    C C44 0.9395(3) 0.5665(2) 0.24428(16) 0.0359(7) Uani d 1.000000 . .
    H H44 0.978049 0.591329 0.304003 0.043000 Uiso calc 1.000000 . .
    O O45 1.09175(17) 0.98315(13) 0.38187(11) 0.0367(5) Uani d 1.000000 . .
    H H45 1.155296 0.938151 0.383312 0.055000 Uiso calc 1.000000 . .
    O O46 0.72244(18) 0.82882(12) -0.00707(10) 0.0356(4) Uani d 1.000000 . .
    C C47 0.7298(9) 0.8448(7) -0.0938(6) 0.033(2) Uani d 0.495(4) B 3
    H H47A 0.822280 0.881211 -0.101774 0.040000 Uiso calc 0.495(4) B 3
    H H47B 0.659356 0.897289 -0.110632 0.040000 Uiso calc 0.495(4) B 3
    O O48 0.7079(4) 0.7415(4) -0.1521(2) 0.0328(11) Uani d 0.495(4) B 3
    C C49 0.8157(5) 0.6683(4) -0.1399(3) 0.0328(15) Uani d 0.495(4) B 3
    H H49A 0.904539 0.713654 -0.127697 0.049000 Uiso calc 0.495(4) B 3
    H H49B 0.818482 0.615162 -0.194833 0.049000 Uiso calc 0.495(4) B 3
    H H49C 0.798756 0.625307 -0.088785 0.049000 Uiso calc 0.495(4) B 3
    C C47D 0.6639(8) 0.8663(7) -0.0941(6) 0.0284(19) Uani d 0.505(4) B 4
    H H47D 0.613226 0.934996 -0.078710 0.034000 Uiso calc 0.505(4) B 4
    H H47E 0.742871 0.889946 -0.128149 0.034000 Uiso calc 0.505(4) B 4
    O O48D 0.5756(4) 0.7894(3) -0.1522(2) 0.0379(13) Uani d 0.505(4) B 4
    C C49D 0.6421(8) 0.6943(6) -0.1870(4) 0.0491(17) Uani d 0.505(4) B 4
    H H49D 0.717544 0.719139 -0.222313 0.074000 Uiso calc 0.505(4) B 4
    H H49E 0.575198 0.641821 -0.225880 0.074000 Uiso calc 0.505(4) B 4
    H H49F 0.679983 0.655508 -0.137022 0.074000 Uiso calc 0.505(4) B 4
loop_
    _atom_site_aniso_label
    _atom_site_aniso_U_11
    _atom_site_aniso_U_22
    _atom_site_aniso_U_33
    _atom_site_aniso_U_12
    _atom_site_aniso_U_13
    _atom_site_aniso_U_23
    C1 0.0262(14) 0.0176(12) 0.0165(12) -0.0034(10) -0.0001(10) 0.0069(10)
    C2 0.0234(13) 0.0188(12) 0.0156(11) 0.0026(10) 0.0007(9) 0.0044(10)
    C3 0.0183(13) 0.0162(12) 0.0185(11) 0.0017(10) -0.0027(9) 0.0021(10)
    C4 0.0336(15) 0.0179(12) 0.0218(12) -0.0007(11) -0.0078(11) 0.0026(10)
    C5 0.0474(17) 0.0196(13) 0.0256(13) -0.0064(12) -0.0148(12) -0.0006(11)
    C6 0.0248(15) 0.0188(13) 0.0454(15) -0.0035(11) -0.0129(12) 0.0079(12)
    C7 0.0178(13) 0.0225(13) 0.0301(13) 0.0024(10) 0.0037(10) 0.0081(11)
    C8 0.0176(13) 0.0162(11) 0.0235(12) 0.0011(10) 0.0011(10) 0.0048(10)
    C9 0.0263(14) 0.0174(12) 0.0198(12) 0.0036(11) 0.0039(10) 0.0029(10)
    C10 0.0450(17) 0.0200(13) 0.0182(12) 0.0110(12) 0.0026(11) 0.0028(10)
    C11 0.0477(17) 0.0164(12) 0.0153(12) -0.0028(12) -0.0068(11) -0.0033(10)
    C12 0.0315(15) 0.0239(13) 0.0238(13) -0.0074(11) -0.0120(11) 0.0067(11)
    C13 0.0175(13) 0.0219(12) 0.0239(13) -0.0013(10) -0.0059(10) 0.0058(10)
    C14 0.0201(13) 0.0231(12) 0.0248(12) -0.0030(11) -0.0045(10) 0.0056(10)
    C15 0.0462(17) 0.0187(12) 0.0212(13) -0.0034(12) -0.0080(11) 0.0022(10)
    C16 0.083(2) 0.0175(13) 0.0236(14) 0.0086(14) -0.0003(13) 0.0018(11)
    C17 0.072(2) 0.0282(14) 0.0345(15) -0.0247(14) -0.0250(14) 0.0126(12)
    C18 0.0404(16) 0.0258(13) 0.0242(13) -0.0045(12) -0.0117(11) 0.0055(11)
    C19 0.0236(14) 0.0236(13) 0.0344(14) 0.0054(11) 0.0064(11) 0.0072(11)
    O20 0.0240(9) 0.0200(8) 0.0272(9) -0.0006(7) -0.0049(7) 0.0089(7)
    C21 0.0259(15) 0.0180(12) 0.0217(13) -0.0005(11) -0.0030(10) -0.0001(11)
    O22 0.0260(9) 0.0241(8) 0.0249(8) -0.0042(7) -0.0055(7) 0.0102(7)
    O23 0.0426(11) 0.0266(9) 0.0239(9) -0.0017(8) -0.0051(7) 0.0124(8)
    O24 0.0209(9) 0.0193(9) 0.0426(10) 0.0029(7) 0.0046(7) 0.0133(8)
    C25 0.017(3) 0.019(3) 0.027(3) -0.001(3) -0.004(3) 0.005(2)
    O26 0.033(2) 0.0181(18) 0.041(2) 0.0090(17) 0.0152(17) 0.0058(16)
    C27 0.020(3) 0.018(3) 0.017(3) 0.002(2) -0.003(2) 0.001(2)
    C28 0.030(3) 0.018(2) 0.024(2) 0.004(2) 0.000(2) 0.0037(19)
    C29 0.026(3) 0.024(2) 0.028(3) -0.002(2) -0.001(2) 0.009(2)
    C30 0.023(4) 0.030(4) 0.032(4) -0.003(3) 0.003(3) 0.007(3)
    C31 0.033(7) 0.028(4) 0.019(4) 0.005(4) 0.001(4) 0.003(3)
    C32 0.029(7) 0.023(4) 0.023(4) 0.004(4) 0.002(4) 0.005(3)
    C25D 0.022(3) 0.026(3) 0.025(3) 0.005(3) -0.005(3) 0.009(3)
    O26D 0.040(3) 0.072(3) 0.054(3) 0.032(2) 0.0210(19) 0.045(2)
    C27D 0.019(3) 0.014(3) 0.022(3) 0.002(2) 0.002(2) 0.003(2)
    C28D 0.023(3) 0.029(3) 0.033(3) 0.008(2) 0.002(2) 0.012(2)
    C29D 0.030(3) 0.031(3) 0.032(3) 0.001(2) 0.002(2) 0.015(2)
    C30D 0.026(4) 0.036(4) 0.039(5) -0.003(3) 0.004(3) 0.009(3)
    C31D 0.027(6) 0.038(4) 0.033(4) 0.003(4) 0.006(5) 0.006(3)
    C32D 0.020(5) 0.013(4) 0.017(4) 0.007(3) 0.000(3) -0.001(3)
    O33 0.0673(13) 0.0256(9) 0.0248(9) 0.0221(9) 0.0135(8) 0.0045(8)
    C34 0.068(2) 0.0183(14) 0.0307(16) 0.0019(14) 0.0247(15) 0.0024(13)
    O35 0.0589(13) 0.0348(10) 0.0277(10) -0.0041(9) 0.0099(9) -0.0103(9)
    C36 0.109(3) 0.0329(16) 0.0490(18) 0.0363(18) 0.0385(18) 0.0138(14)
    O37 0.0211(9) 0.0257(9) 0.0347(10) -0.0004(7) -0.0090(7) 0.0082(8)
    C38 0.0229(14) 0.0333(14) 0.0322(14) 0.0073(12) 0.0032(11) 0.0097(12)
    C39 0.0195(13) 0.0238(13) 0.0227(13) 0.0092(11) 0.0011(10) 0.0013(11)
    C40 0.072(2) 0.0268(14) 0.0223(14) 0.0059(15) -0.0022(13) 0.0004(12)
    C41 0.094(3) 0.0254(15) 0.0450(18) 0.0006(17) -0.0371(17) -0.0025(14)
    C42 0.0332(17) 0.0187(14) 0.071(2) 0.0036(12) -0.0138(15) -0.0082(15)
    C43 0.0487(18) 0.0266(14) 0.0435(17) -0.0095(14) 0.0171(14) -0.0101(13)
    C44 0.0462(18) 0.0348(15) 0.0224(13) -0.0143(13) 0.0005(12) -0.0043(12)
    O45 0.0414(11) 0.0298(9) 0.0343(10) -0.0153(8) -0.0208(9) 0.0079(8)
    O46 0.0634(13) 0.0254(9) 0.0194(9) 0.0025(9) 0.0157(8) 0.0020(7)
    C47 0.052(6) 0.028(4) 0.017(3) 0.004(4) -0.004(4) -0.008(3)
    O48 0.034(3) 0.042(3) 0.021(2) 0.004(2) -0.0027(17) -0.003(2)
    C49 0.039(4) 0.029(3) 0.030(3) 0.010(3) 0.008(2) -0.002(2)
    C47D 0.047(5) 0.024(4) 0.013(3) -0.008(4) -0.004(4) 0.008(3)
    O48D 0.041(3) 0.048(3) 0.0209(19) -0.0078(19) -0.0031(16) -0.0006(18)
    C49D 0.053(5) 0.057(5) 0.036(4) -0.002(4) 0.016(3) -0.007(3)
_geom_special_details
;
All esds (except the esd in the dihedral angle between two l.s. planes)
are estimated using the full covariance matrix.  The cell esds are taken
into account individually in the estimation of esds in distances, angles
and torsion angles; correlations between esds in cell parameters are only
used when they are defined by crystal symmetry.  An approximate (isotropic)
treatment of cell esds is used for estimating esds involving l.s. planes.
;
loop_
    _geom_bond_atom_site_label_1
    _geom_bond_atom_site_label_2
    _geom_bond_site_symmetry_2
    _geom_bond_distance
    _geom_bond_publ_flag
    C1 O22 . 1.466(2) ?
    C1 C14 . 1.525(3) ?
    C1 C15 . 1.542(3) ?
    C1 C2 . 1.547(3) ?
    C2 O20 . 1.452(2) ?
    C2 C3 . 1.540(3) ?
    C2 H2 . 1.000000 ?
    C3 C4 . 1.530(3) ?
    C3 C8 . 1.544(3) ?
    C3 H3 . 1.000000 ?
    C4 O46 . 1.429(3) ?
    C4 C5 . 1.533(3) ?
    C4 H4 . 1.000000 ?
    C5 C6 . 1.515(3) ?
    C5 H5A . 0.990000 ?
    C5 H5B . 0.990000 ?
    C6 C7 . 1.510(3) ?
    C6 H6A . 0.990000 ?
    C6 H6B . 0.990000 ?
    C7 O24 . 1.460(2) ?
    C7 C8 . 1.551(3) ?
    C7 H7 . 1.000000 ?
    C8 C19 . 1.536(3) ?
    C8 C9 . 1.556(3) ?
    C9 C10 . 1.548(3) ?
    C9 H9A . 0.990000 ?
    C9 H9B . 0.990000 ?
    C10 O33 . 1.457(3) ?
    C10 C11 . 1.563(3) ?
    C10 H10 . 1.000000 ?
    C11 C12 . 1.556(3) ?
    C11 C15 . 1.579(3) ?
    C11 H11 . 1.000000 ?
    C12 O45 . 1.439(3) ?
    C12 C18 . 1.529(3) ?
    C12 C13 . 1.530(3) ?
    C13 O37 . 1.430(2) ?
    C13 C14 . 1.535(3) ?
    C13 H13 . 1.000000 ?
    C14 H14A . 0.990000 ?
    C14 H14B . 0.990000 ?
    C15 C16 . 1.548(3) ?
    C15 C17 . 1.551(3) ?
    C16 H16A . 0.980000 ?
    C16 H16B . 0.980000 ?
    C16 H16C . 0.980000 ?
    C17 H17A . 0.980000 ?
    C17 H17B . 0.980000 ?
    C17 H17C . 0.980000 ?
    C18 H18A . 0.980000 ?
    C18 H18B . 0.980000 ?
    C18 H18C . 0.980000 ?
    C19 H19A . 0.980000 ?
    C19 H19B . 0.980000 ?
    C19 H19C . 0.980000 ?
    O20 C21 . 1.339(3) ?
    C21 O23 . 1.196(2) ?
    C21 O22 . 1.330(2) ?
    O24 C25 . 1.359(5) ?
    O24 C25D . 1.418(5) ?
    C25 O26 . 1.205(5) ?
    C25 C27 . 1.480(7) ?
    C27 C32 . 1.351(14) ?
    C27 C28 . 1.388(6) ?
    C28 C29 . 1.378(6) ?
    C28 H28 . 0.950000 ?
    C29 C30 . 1.367(9) ?
    C29 H29 . 0.950000 ?
    C30 C31 . 1.440(18) ?
    C30 H30 . 0.950000 ?
    C31 C32 . 1.395(17) ?
    C31 H31 . 0.950000 ?
    C32 H32 . 0.950000 ?
    C25D O26D . 1.208(5) ?
    C25D C27D . 1.464(7) ?
    C27D C28D . 1.391(6) ?
    C27D C32D . 1.408(12) ?
    C28D C29D . 1.376(6) ?
    C28D H28D . 0.950000 ?
    C29D C30D . 1.377(10) ?
    C29D H29D . 0.950000 ?
    C30D C31D . 1.33(2) ?
    C30D H30D . 0.950000 ?
    C31D C32D . 1.381(17) ?
    C31D H31D . 0.950000 ?
    C32D H32D . 0.950000 ?
    O33 C34 . 1.353(3) ?
    C34 O35 . 1.203(3) ?
    C34 C36 . 1.489(4) ?
    C36 H36A . 0.980000 ?
    C36 H36B . 0.980000 ?
    C36 H36C . 0.980000 ?
    O37 C38 . 1.437(3) ?
    C38 C39 . 1.505(3) ?
    C38 H38A . 0.990000 ?
    C38 H38B . 0.990000 ?
    C39 C40 . 1.364(3) ?
    C39 C44 . 1.377(3) ?
    C40 C41 . 1.387(4) ?
    C40 H40 . 0.950000 ?
    C41 C42 . 1.359(4) ?
    C41 H41 . 0.950000 ?
    C42 C43 . 1.364(3) ?
    C42 H42 . 0.950000 ?
    C43 C44 . 1.375(3) ?
    C43 H43 . 0.950000 ?
    C44 H44 . 0.950000 ?
    O45 H45 . 0.840000 ?
    O46 C47 . 1.334(9) ?
    O46 C47D . 1.505(7) ?
    C47 O48 . 1.415(10) ?
    C47 H47A . 0.990000 ?
    C47 H47B . 0.990000 ?
    O48 C49 . 1.413(6) ?
    C49 H49A . 0.980000 ?
    C49 H49B . 0.980000 ?
    C49 H49C . 0.980000 ?
    C47D O48D . 1.391(9) ?
    C47D H47D . 0.990000 ?
    C47D H47E . 0.990000 ?
    O48D C49D . 1.401(7) ?
    C49D H49D . 0.980000 ?
    C49D H49E . 0.980000 ?
    C49D H49F . 0.980000 ?
loop_
    _geom_angle_atom_site_label_1
    _geom_angle_atom_site_label_2
    _geom_angle_atom_site_label_3
    _geom_angle_site_symmetry_1
    _geom_angle_site_symmetry_3
    _geom_angle
    _geom_angle_publ_flag
    O22 C1 C14 . . 105.13(16) ?
    O22 C1 C15 . . 108.54(16) ?
    C14 C1 C15 . . 111.58(18) ?
    O22 C1 C2 . . 102.40(15) ?
    C14 C1 C2 . . 118.03(17) ?
    C15 C1 C2 . . 110.25(18) ?
    O20 C2 C3 . . 112.46(16) ?
    O20 C2 C1 . . 103.90(15) ?
    C3 C2 C1 . . 120.11(18) ?
    O20 C2 H2 . . 106.500000 ?
    C3 C2 H2 . . 106.500000 ?
    C1 C2 H2 . . 106.500000 ?
    C4 C3 C2 . . 112.45(16) ?
    C4 C3 C8 . . 115.39(17) ?
    C2 C3 C8 . . 108.34(17) ?
    C4 C3 H3 . . 106.700000 ?
    C2 C3 H3 . . 106.700000 ?
    C8 C3 H3 . . 106.700000 ?
    O46 C4 C3 . . 104.44(17) ?
    O46 C4 C5 . . 109.71(19) ?
    C3 C4 C5 . . 110.80(17) ?
    O46 C4 H4 . . 110.600000 ?
    C3 C4 H4 . . 110.600000 ?
    C5 C4 H4 . . 110.600000 ?
    C6 C5 C4 . . 112.6(2) ?
    C6 C5 H5A . . 109.100000 ?
    C4 C5 H5A . . 109.100000 ?
    C6 C5 H5B . . 109.100000 ?
    C4 C5 H5B . . 109.100000 ?
    H5A C5 H5B . . 107.800000 ?
    C7 C6 C5 . . 109.32(18) ?
    C7 C6 H6A . . 109.800000 ?
    C5 C6 H6A . . 109.800000 ?
    C7 C6 H6B . . 109.800000 ?
    C5 C6 H6B . . 109.800000 ?
    H6A C6 H6B . . 108.300000 ?
    O24 C7 C6 . . 109.50(17) ?
    O24 C7 C8 . . 108.01(17) ?
    C6 C7 C8 . . 113.13(17) ?
    O24 C7 H7 . . 108.700000 ?
    C6 C7 H7 . . 108.700000 ?
    C8 C7 H7 . . 108.700000 ?
    C19 C8 C3 . . 112.98(16) ?
    C19 C8 C7 . . 109.77(17) ?
    C3 C8 C7 . . 105.29(17) ?
    C19 C8 C9 . . 110.89(17) ?
    C3 C8 C9 . . 112.59(17) ?
    C7 C8 C9 . . 104.83(16) ?
    C10 C9 C8 . . 128.84(17) ?
    C10 C9 H9A . . 105.100000 ?
    C8 C9 H9A . . 105.100000 ?
    C10 C9 H9B . . 105.100000 ?
    C8 C9 H9B . . 105.100000 ?
    H9A C9 H9B . . 105.900000 ?
    O33 C10 C9 . . 105.72(18) ?
    O33 C10 C11 . . 110.82(17) ?
    C9 C10 C11 . . 127.33(19) ?
    O33 C10 H10 . . 103.400000 ?
    C9 C10 H10 . . 103.400000 ?
    C11 C10 H10 . . 103.400000 ?
    C12 C11 C10 . . 110.26(17) ?
    C12 C11 C15 . . 112.88(19) ?
    C10 C11 C15 . . 121.09(19) ?
    C12 C11 H11 . . 103.400000 ?
    C10 C11 H11 . . 103.400000 ?
    C15 C11 H11 . . 103.400000 ?
    O45 C12 C18 . . 105.47(17) ?
    O45 C12 C13 . . 109.83(18) ?
    C18 C12 C13 . . 110.43(18) ?
    O45 C12 C11 . . 106.34(17) ?
    C18 C12 C11 . . 113.83(19) ?
    C13 C12 C11 . . 110.69(17) ?
    O37 C13 C12 . . 105.79(17) ?
    O37 C13 C14 . . 111.37(17) ?
    C12 C13 C14 . . 114.68(18) ?
    O37 C13 H13 . . 108.300000 ?
    C12 C13 H13 . . 108.300000 ?
    C14 C13 H13 . . 108.300000 ?
    C1 C14 C13 . . 115.06(18) ?
    C1 C14 H14A . . 108.500000 ?
    C13 C14 H14A . . 108.500000 ?
    C1 C14 H14B . . 108.500000 ?
    C13 C14 H14B . . 108.500000 ?
    H14A C14 H14B . . 107.500000 ?
    C1 C15 C16 . . 111.57(18) ?
    C1 C15 C17 . . 110.3(2) ?
    C16 C15 C17 . . 102.98(19) ?
    C1 C15 C11 . . 106.92(16) ?
    C16 C15 C11 . . 113.4(2) ?
    C17 C15 C11 . . 111.71(18) ?
    C15 C16 H16A . . 109.500000 ?
    C15 C16 H16B . . 109.500000 ?
    H16A C16 H16B . . 109.500000 ?
    C15 C16 H16C . . 109.500000 ?
    H16A C16 H16C . . 109.500000 ?
    H16B C16 H16C . . 109.500000 ?
    C15 C17 H17A . . 109.500000 ?
    C15 C17 H17B . . 109.500000 ?
    H17A C17 H17B . . 109.500000 ?
    C15 C17 H17C . . 109.500000 ?
    H17A C17 H17C . . 109.500000 ?
    H17B C17 H17C . . 109.500000 ?
    C12 C18 H18A . . 109.500000 ?
    C12 C18 H18B . . 109.500000 ?
    H18A C18 H18B . . 109.500000 ?
    C12 C18 H18C . . 109.500000 ?
    H18A C18 H18C . . 109.500000 ?
    H18B C18 H18C . . 109.500000 ?
    C8 C19 H19A . . 109.500000 ?
    C8 C19 H19B . . 109.500000 ?
    H19A C19 H19B . . 109.500000 ?
    C8 C19 H19C . . 109.500000 ?
    H19A C19 H19C . . 109.500000 ?
    H19B C19 H19C . . 109.500000 ?
    C21 O20 C2 . . 110.58(16) ?
    O23 C21 O22 . . 124.5(2) ?
    O23 C21 O20 . . 123.6(2) ?
    O22 C21 O20 . . 111.86(18) ?
    C21 O22 C1 . . 111.22(16) ?
    C25 O24 C7 . . 113.5(3) ?
    C25D O24 C7 . . 119.5(2) ?
    O26 C25 O24 . . 127.1(4) ?
    O26 C25 C27 . . 124.6(4) ?
    O24 C25 C27 . . 108.1(4) ?
    C32 C27 C28 . . 118.9(8) ?
    C32 C27 C25 . . 122.8(8) ?
    C28 C27 C25 . . 118.2(5) ?
    C29 C28 C27 . . 119.6(4) ?
    C29 C28 H28 . . 120.200000 ?
    C27 C28 H28 . . 120.200000 ?
    C30 C29 C28 . . 122.5(5) ?
    C30 C29 H29 . . 118.800000 ?
    C28 C29 H29 . . 118.800000 ?
    C29 C30 C31 . . 118.5(9) ?
    C29 C30 H30 . . 120.800000 ?
    C31 C30 H30 . . 120.800000 ?
    C32 C31 C30 . . 116.8(14) ?
    C32 C31 H31 . . 121.600000 ?
    C30 C31 H31 . . 121.600000 ?
    C27 C32 C31 . . 123.7(14) ?
    C27 C32 H32 . . 118.200000 ?
    C31 C32 H32 . . 118.200000 ?
    O26D C25D O24 . . 120.4(4) ?
    O26D C25D C27D . . 123.7(4) ?
    O24 C25D C27D . . 115.7(4) ?
    C28D C27D C32D . . 118.8(8) ?
    C28D C27D C25D . . 118.1(5) ?
    C32D C27D C25D . . 123.1(8) ?
    C29D C28D C27D . . 120.9(5) ?
    C29D C28D H28D . . 119.600000 ?
    C27D C28D H28D . . 119.600000 ?
    C28D C29D C30D . . 118.9(5) ?
    C28D C29D H29D . . 120.500000 ?
    C30D C29D H29D . . 120.500000 ?
    C31D C30D C29D . . 121.2(10) ?
    C31D C30D H30D . . 119.400000 ?
    C29D C30D H30D . . 119.400000 ?
    C30D C31D C32D . . 121.8(14) ?
    C30D C31D H31D . . 119.100000 ?
    C32D C31D H31D . . 119.100000 ?
    C31D C32D C27D . . 118.3(13) ?
    C31D C32D H32D . . 120.800000 ?
    C27D C32D H32D . . 120.800000 ?
    C34 O33 C10 . . 118.91(19) ?
    O35 C34 O33 . . 123.6(2) ?
    O35 C34 C36 . . 126.9(2) ?
    O33 C34 C36 . . 109.5(2) ?
    C34 C36 H36A . . 109.500000 ?
    C34 C36 H36B . . 109.500000 ?
    H36A C36 H36B . . 109.500000 ?
    C34 C36 H36C . . 109.500000 ?
    H36A C36 H36C . . 109.500000 ?
    H36B C36 H36C . . 109.500000 ?
    C13 O37 C38 . . 114.57(16) ?
    O37 C38 C39 . . 113.76(18) ?
    O37 C38 H38A . . 108.800000 ?
    C39 C38 H38A . . 108.800000 ?
    O37 C38 H38B . . 108.800000 ?
    C39 C38 H38B . . 108.800000 ?
    H38A C38 H38B . . 107.700000 ?
    C40 C39 C44 . . 118.1(2) ?
    C40 C39 C38 . . 120.5(2) ?
    C44 C39 C38 . . 121.3(2) ?
    C39 C40 C41 . . 120.7(2) ?
    C39 C40 H40 . . 119.600000 ?
    C41 C40 H40 . . 119.600000 ?
    C42 C41 C40 . . 120.3(2) ?
    C42 C41 H41 . . 119.900000 ?
    C40 C41 H41 . . 119.900000 ?
    C41 C42 C43 . . 119.7(2) ?
    C41 C42 H42 . . 120.100000 ?
    C43 C42 H42 . . 120.100000 ?
    C42 C43 C44 . . 119.8(2) ?
    C42 C43 H43 . . 120.100000 ?
    C44 C43 H43 . . 120.100000 ?
    C43 C44 C39 . . 121.4(2) ?
    C43 C44 H44 . . 119.300000 ?
    C39 C44 H44 . . 119.300000 ?
    C12 O45 H45 . . 109.500000 ?
    C47 O46 C4 . . 130.7(4) ?
    C4 O46 C47D . . 104.8(3) ?
    O46 C47 O48 . . 112.4(6) ?
    O46 C47 H47A . . 109.100000 ?
    O48 C47 H47A . . 109.100000 ?
    O46 C47 H47B . . 109.100000 ?
    O48 C47 H47B . . 109.100000 ?
    H47A C47 H47B . . 107.900000 ?
    C49 O48 C47 . . 112.2(4) ?
    O48 C49 H49A . . 109.500000 ?
    O48 C49 H49B . . 109.500000 ?
    H49A C49 H49B . . 109.500000 ?
    O48 C49 H49C . . 109.500000 ?
    H49A C49 H49C . . 109.500000 ?
    H49B C49 H49C . . 109.500000 ?
    O48D C47D O46 . . 118.6(6) ?
    O48D C47D H47D . . 107.700000 ?
    O46 C47D H47D . . 107.700000 ?
    O48D C47D H47E . . 107.700000 ?
    O46 C47D H47E . . 107.700000 ?
    H47D C47D H47E . . 107.100000 ?
    C47D O48D C49D . . 112.5(6) ?
    O48D C49D H49D . . 109.500000 ?
    O48D C49D H49E . . 109.500000 ?
    H49D C49D H49E . . 109.500000 ?
    O48D C49D H49F . . 109.500000 ?
    H49D C49D H49F . . 109.500000 ?
    H49E C49D H49F . . 109.500000 ?
loop_
    _geom_torsion_atom_site_label_1
    _geom_torsion_atom_site_label_2
    _geom_torsion_atom_site_label_3
    _geom_torsion_atom_site_label_4
    _geom_torsion_site_symmetry_1
    _geom_torsion_site_symmetry_2
    _geom_torsion_site_symmetry_3
    _geom_torsion_site_symmetry_4
    _geom_torsion
    _geom_torsion_publ_flag
    O22 C1 C2 O20 . . . . -2.10(19) ?
    C14 C1 C2 O20 . . . . -116.91(18) ?
    C15 C1 C2 O20 . . . . 113.25(17) ?
    O22 C1 C2 C3 . . . . 124.67(18) ?
    C14 C1 C2 C3 . . . . 9.9(3) ?
    C15 C1 C2 C3 . . . . -120.0(2) ?
    O20 C2 C3 C4 . . . . 6.0(3) ?
    C1 C2 C3 C4 . . . . -116.7(2) ?
    O20 C2 C3 C8 . . . . -122.75(18) ?
    C1 C2 C3 C8 . . . . 114.5(2) ?
    C2 C3 C4 O46 . . . . 65.1(2) ?
    C8 C3 C4 O46 . . . . -169.98(16) ?
    C2 C3 C4 C5 . . . . -176.87(19) ?
    C8 C3 C4 C5 . . . . -51.9(3) ?
    O46 C4 C5 C6 . . . . 165.47(17) ?
    C3 C4 C5 C6 . . . . 50.7(3) ?
    C4 C5 C6 C7 . . . . -55.6(2) ?
    C5 C6 C7 O24 . . . . -177.67(17) ?
    C5 C6 C7 C8 . . . . 61.8(2) ?
    C4 C3 C8 C19 . . . . -65.4(2) ?
    C2 C3 C8 C19 . . . . 61.7(2) ?
    C4 C3 C8 C7 . . . . 54.4(2) ?
    C2 C3 C8 C7 . . . . -178.56(16) ?
    C4 C3 C8 C9 . . . . 168.03(17) ?
    C2 C3 C8 C9 . . . . -64.9(2) ?
    O24 C7 C8 C19 . . . . -58.7(2) ?
    C6 C7 C8 C19 . . . . 62.6(2) ?
    O24 C7 C8 C3 . . . . 179.36(15) ?
    C6 C7 C8 C3 . . . . -59.3(2) ?
    O24 C7 C8 C9 . . . . 60.4(2) ?
    C6 C7 C8 C9 . . . . -178.23(18) ?
    C19 C8 C9 C10 . . . . -66.7(3) ?
    C3 C8 C9 C10 . . . . 61.0(3) ?
    C7 C8 C9 C10 . . . . 174.9(2) ?
    C8 C9 C10 O33 . . . . 55.6(3) ?
    C8 C9 C10 C11 . . . . -77.2(3) ?
    O33 C10 C11 C12 . . . . 178.71(16) ?
    C9 C10 C11 C12 . . . . -50.4(3) ?
    O33 C10 C11 C15 . . . . -46.3(3) ?
    C9 C10 C11 C15 . . . . 84.6(3) ?
    C10 C11 C12 O45 . . . . -156.12(16) ?
    C15 C11 C12 O45 . . . . 65.0(2) ?
    C10 C11 C12 C18 . . . . -40.4(2) ?
    C15 C11 C12 C18 . . . . -179.31(17) ?
    C10 C11 C12 C13 . . . . 84.6(2) ?
    C15 C11 C12 C13 . . . . -54.2(2) ?
    O45 C12 C13 O37 . . . . 51.0(2) ?
    C18 C12 C13 O37 . . . . -64.9(2) ?
    C11 C12 C13 O37 . . . . 168.11(16) ?
    O45 C12 C13 C14 . . . . -72.1(2) ?
    C18 C12 C13 C14 . . . . 171.95(19) ?
    C11 C12 C13 C14 . . . . 45.0(2) ?
    O22 C1 C14 C13 . . . . 169.91(16) ?
    C15 C1 C14 C13 . . . . 52.4(2) ?
    C2 C1 C14 C13 . . . . -76.8(2) ?
    O37 C13 C14 C1 . . . . -165.42(16) ?
    C12 C13 C14 C1 . . . . -45.3(3) ?
    O22 C1 C15 C16 . . . . 62.0(2) ?
    C14 C1 C15 C16 . . . . 177.37(18) ?
    C2 C1 C15 C16 . . . . -49.4(2) ?
    O22 C1 C15 C17 . . . . -51.8(2) ?
    C14 C1 C15 C17 . . . . 63.6(2) ?
    C2 C1 C15 C17 . . . . -163.23(17) ?
    O22 C1 C15 C11 . . . . -173.48(17) ?
    C14 C1 C15 C11 . . . . -58.1(2) ?
    C2 C1 C15 C11 . . . . 75.1(2) ?
    C12 C11 C15 C1 . . . . 60.7(2) ?
    C10 C11 C15 C1 . . . . -73.2(2) ?
    C12 C11 C15 C16 . . . . -175.92(18) ?
    C10 C11 C15 C16 . . . . 50.2(3) ?
    C12 C11 C15 C17 . . . . -60.1(2) ?
    C10 C11 C15 C17 . . . . 166.0(2) ?
    C3 C2 O20 C21 . . . . -129.25(18) ?
    C1 C2 O20 C21 . . . . 2.2(2) ?
    C2 O20 C21 O23 . . . . 179.9(2) ?
    C2 O20 C21 O22 . . . . -1.3(2) ?
    O23 C21 O22 C1 . . . . 178.5(2) ?
    O20 C21 O22 C1 . . . . -0.2(2) ?
    C14 C1 O22 C21 . . . . 125.39(18) ?
    C15 C1 O22 C21 . . . . -115.1(2) ?
    C2 C1 O22 C21 . . . . 1.5(2) ?
    C6 C7 O24 C25 . . . . 80.8(3) ?
    C8 C7 O24 C25 . . . . -155.6(3) ?
    C6 C7 O24 C25D . . . . 124.7(3) ?
    C8 C7 O24 C25D . . . . -111.7(3) ?
    C7 O24 C25 O26 . . . . 1.9(7) ?
    C7 O24 C25 C27 . . . . 176.2(3) ?
    O26 C25 C27 C32 . . . . 162.7(10) ?
    O24 C25 C27 C32 . . . . -11.8(11) ?
    O26 C25 C27 C28 . . . . -13.7(8) ?
    O24 C25 C27 C28 . . . . 171.8(4) ?
    C32 C27 C28 C29 . . . . 0.6(11) ?
    C25 C27 C28 C29 . . . . 177.2(4) ?
    C27 C28 C29 C30 . . . . -1.7(8) ?
    C28 C29 C30 C31 . . . . 2.5(12) ?
    C29 C30 C31 C32 . . . . -2.3(17) ?
    C28 C27 C32 C31 . . . . -0.6(18) ?
    C25 C27 C32 C31 . . . . -177.0(11) ?
    C30 C31 C32 C27 . . . . 1.(2) ?
    C7 O24 C25D O26D . . . . -7.1(7) ?
    C7 O24 C25D C27D . . . . 177.4(4) ?
    O26D C25D C27D C28D . . . . -4.8(9) ?
    O24 C25D C27D C28D . . . . 170.5(4) ?
    O26D C25D C27D C32D . . . . 171.3(10) ?
    O24 C25D C27D C32D . . . . -13.4(11) ?
    C32D C27D C28D C29D . . . . 3.3(11) ?
    C25D C27D C28D C29D . . . . 179.6(5) ?
    C27D C28D C29D C30D . . . . -0.8(8) ?
    C28D C29D C30D C31D . . . . 0.0(13) ?
    C29D C30D C31D C32D . . . . -2.(2) ?
    C30D C31D C32D C27D . . . . 4.(2) ?
    C28D C27D C32D C31D . . . . -4.9(18) ?
    C25D C27D C32D C31D . . . . 179.0(11) ?
    C9 C10 O33 C34 . . . . 133.93(19) ?
    C11 C10 O33 C34 . . . . -84.7(2) ?
    C10 O33 C34 O35 . . . . 0.5(3) ?
    C10 O33 C34 C36 . . . . -178.7(2) ?
    C12 C13 O37 C38 . . . . 169.98(16) ?
    C14 C13 O37 C38 . . . . -64.8(2) ?
    C13 O37 C38 C39 . . . . -60.8(2) ?
    O37 C38 C39 C40 . . . . 139.0(2) ?
    O37 C38 C39 C44 . . . . -43.6(3) ?
    C44 C39 C40 C41 . . . . -1.2(4) ?
    C38 C39 C40 C41 . . . . 176.2(2) ?
    C39 C40 C41 C42 . . . . 1.5(4) ?
    C40 C41 C42 C43 . . . . -0.2(4) ?
    C41 C42 C43 C44 . . . . -1.2(4) ?
    C42 C43 C44 C39 . . . . 1.5(4) ?
    C40 C39 C44 C43 . . . . -0.2(4) ?
    C38 C39 C44 C43 . . . . -177.7(2) ?
    C3 C4 O46 C47 . . . . -156.2(5) ?
    C5 C4 O46 C47 . . . . 85.0(5) ?
    C3 C4 O46 C47D . . . . -144.5(4) ?
    C5 C4 O46 C47D . . . . 96.7(4) ?
    C4 O46 C47 O48 . . . . -79.7(6) ?
    O46 C47 O48 C49 . . . . -66.8(7) ?
    C4 O46 C47D O48D . . . . -65.8(7) ?
    O46 C47D O48D C49D . . . . -64.7(7) ?
loop_
    _geom_hbond_atom_site_label_D
    _geom_hbond_atom_site_label_H
    _geom_hbond_atom_site_label_A
    _geom_hbond_site_symmetry_A
    _geom_hbond_distance_DH
    _geom_hbond_distance_HA
    _geom_hbond_distance_DA
    _geom_hbond_angle_DHA
    _geom_hbond_publ_flag
    C2 H2 O33 . 1.00 2.44 3.344(3) 149.7 y
    O45 H45 O35 2_776 0.84 2.43 3.098(2) 136.9 y
    C18 H18C O45 2_776 0.98 2.47 3.442(3) 169.2 y
    C38 H38A O24 1_655 0.99 2.48 3.409(3) 156.3 y
    C32D H32D O37 1_455 0.95 2.57 3.465(16) 156.5 y
    C19 H19A O23 2_675 0.98 2.60 3.560(3) 168.3 y
    C16 H16C O33 . 0.98 2.23 2.814(3) 117.4 n
    C47D H47D O20 . 0.99 2.55 3.103(9) 115.4 n
    C5 H5A O48D . 0.99 2.56 3.147(4) 117.5 n
    C38 H38B O23 2_775 0.99 2.61 3.542(3) 156.6 n
    C28D H28D Cg2 2_666 0.95 2.93 3.546(7) 124 y
_shelx_res_checksum     11254
_iucr_refine_instructions_details
;
TITL mo_20240912_fk6_3_0m in P-1
    mo_20240912_fk6_3_0m_b.res
    created by SHELXL-2019/1 at 20:50:15 on 07-Nov-2024
CELL 0.71073   9.69130  11.83130  14.92950  96.3041  94.0042  93.6507
ZERR 2.00000 0.00070 0.00080 0.00090 0.0020 0.0021 0.0023
LATT 1
SFAC C  H  O
UNIT 76  96  22
OMIT 0 10  7
OMIT 2  6 11
OMIT 0  1  1
OMIT 2 -1  1
L.S. 20
ACTA 50
SHEL 999 .84
BOND $H
CONF
RIGU C27 C28 C29 C30 C31 C32
RIGU C27D C28D C29D C30D C31D C32D
HTAB C2 O33
EQIV $1 -x+2, -y+2, -z+1
EQIV $2 x+1, y, z
EQIV $3 x-1, y, z
EQIV $4 -x+1,-y+2,-z
EQIV $5 -x+2, -y+2, -z
HTAB O45 O35_$1
HTAB C18 O45_$1
HTAB C38 O24_$2
HTAB C32D O37_$3
HTAB C19 O23_$4
HTAB C16 O33
HTAB C47D O20
HTAB C5 O48D
HTAB C38 O23_$5
EQIV $6 -x+1, -y+1, -z
RTAB angl C49D H49E O26_$6
RTAB dist C49D O26_$6
RTAB dist H49E O26_$6
RTAB dist H2 H16C
RTAB dist H2 H19B
RTAB dist H3 H13
RTAB dist H7 H9B
RTAB dist H13 H9B
RTAB dist H9B H18B
RTAB dist H18A H31_$2
EQIV $7 -x+1, -y+1, -z+1
RTAB d2cg C28D C27_$7 C28_$7 C29_$7 C30_$7 C31_$7 C32_$7
RTAB d2cg H28D C27_$7 C28_$7 C29_$7 C30_$7 C31_$7 C32_$7
BUMP
FMAP 2
PLAN 5
SIZE 0.09 0.17 0.19
TEMP -183.000
WGHT    0.000000    0.680930
FVAR       0.48919   0.49858   0.49504
PART 0
MOLE 1
C1    1    0.858435    1.018717    0.186906    11.00000    0.02616    0.01757 =
         0.01654    0.00693   -0.00008   -0.00343
C2    1    0.705072    0.978515    0.158392    11.00000    0.02337    0.01880 =
         0.01557    0.00437    0.00072    0.00258
AFIX  13
H2    2    0.649435    1.011919    0.207354    11.00000   -1.20000
AFIX   0
C3    1    0.660036    0.850277    0.142099    11.00000    0.01827    0.01620 =
         0.01848    0.00206   -0.00273    0.00170
AFIX  13
H3    2    0.745136    0.808839    0.153552    11.00000   -1.20000
AFIX   0
C4    1    0.605130    0.812113    0.044169    11.00000    0.03360    0.01794 =
         0.02179    0.00265   -0.00779   -0.00075
AFIX  13
H4    2    0.529296    0.859996    0.025251    11.00000   -1.20000
AFIX   0
C5    1    0.554031    0.685637    0.032013    11.00000    0.04739    0.01957 =
         0.02565   -0.00059   -0.01481   -0.00640
AFIX  23
H5A   2    0.506930    0.666041   -0.029242    11.00000   -1.20000
H5B   2    0.634889    0.638951    0.036737    11.00000   -1.20000
AFIX   0
C6    1    0.454866    0.656159    0.101477    11.00000    0.02483    0.01884 =
         0.04538    0.00789   -0.01291   -0.00352
AFIX  23
H6A   2    0.368939    0.696009    0.093016    11.00000   -1.20000
H6B   2    0.429691    0.573058    0.093685    11.00000   -1.20000
AFIX   0
C7    1    0.523349    0.691915    0.195189    11.00000    0.01776    0.02249 =
         0.03015    0.00812    0.00367    0.00236
AFIX  13
H7    2    0.610172    0.651344    0.202360    11.00000   -1.20000
AFIX   0
C8    1    0.560816    0.822124    0.214379    11.00000    0.01759    0.01616 =
         0.02347    0.00481    0.00114    0.00111
C9    1    0.633375    0.839854    0.311707    11.00000    0.02631    0.01741 =
         0.01982    0.00293    0.00392    0.00356
AFIX  23
H9A   2    0.562886    0.812449    0.350731    11.00000   -1.20000
H9B   2    0.705526    0.784250    0.311368    11.00000   -1.20000
AFIX   0
C10   1    0.703690    0.950488    0.365183    11.00000    0.04503    0.02003 =
         0.01817    0.00276    0.00264    0.01098
AFIX  13
H10   2    0.711752    0.931768    0.428963    11.00000   -1.20000
AFIX   0
C11   1    0.849685    1.008415    0.353286    11.00000    0.04772    0.01638 =
         0.01526   -0.00327   -0.00679   -0.00277
AFIX  13
H11   2    0.872348    1.058574    0.411532    11.00000   -1.20000
AFIX   0
C12   1    0.961236    0.919530    0.354695    11.00000    0.03154    0.02394 =
         0.02378    0.00671   -0.01196   -0.00736
C13   1    0.966891    0.854499    0.260755    11.00000    0.01752    0.02186 =
         0.02390    0.00577   -0.00586   -0.00130
AFIX  13
H13   2    0.885099    0.797483    0.249506    11.00000   -1.20000
AFIX   0
C14   1    0.965298    0.929459    0.183097    11.00000    0.02008    0.02312 =
         0.02481    0.00565   -0.00450   -0.00301
AFIX  23
H14A  2    1.058505    0.968900    0.183074    11.00000   -1.20000
H14B  2    0.947357    0.879446    0.125242    11.00000   -1.20000
AFIX   0
C15   1    0.870176    1.092387    0.279300    11.00000    0.04615    0.01865 =
         0.02115    0.00221   -0.00796   -0.00338
C16   1    0.766259    1.186557    0.281641    11.00000    0.08282    0.01747 =
         0.02364    0.00180   -0.00033    0.00857
AFIX 137
H16A  2    0.785420    1.236534    0.235134    11.00000   -1.50000
H16B  2    0.776072    1.231435    0.341229    11.00000   -1.50000
H16C  2    0.671494    1.151321    0.270043    11.00000   -1.50000
AFIX   0
C17   1    1.012944    1.161465    0.295058    11.00000    0.07171    0.02819 =
         0.03454    0.01265   -0.02496   -0.02467
AFIX 137
H17A  2    1.086776    1.110351    0.282773    11.00000   -1.50000
H17B  2    1.026175    1.196576    0.357913    11.00000   -1.50000
H17C  2    1.016083    1.221111    0.254443    11.00000   -1.50000
AFIX   0
C18   1    0.942501    0.836325    0.425080    11.00000    0.04038    0.02575 =
         0.02418    0.00547   -0.01170   -0.00453
AFIX 137
H18A  2    1.026068    0.794578    0.431805    11.00000   -1.50000
H18B  2    0.862486    0.782296    0.405338    11.00000   -1.50000
H18C  2    0.926940    0.878766    0.483216    11.00000   -1.50000
AFIX   0
C19   1    0.428107    0.886229    0.209565    11.00000    0.02358    0.02358 =
         0.03443    0.00724    0.00641    0.00544
AFIX 137
H19A  2    0.382138    0.871255    0.148436    11.00000   -1.50000
H19B  2    0.451959    0.968247    0.224122    11.00000   -1.50000
H19C  2    0.365525    0.860098    0.253065    11.00000   -1.50000
AFIX   0
O20   3    0.672207    1.036941    0.079879    11.00000    0.02404    0.02001 =
         0.02716    0.00889   -0.00488   -0.00060
C21   1    0.783931    1.098809    0.059533    11.00000    0.02592    0.01797 =
         0.02172   -0.00012   -0.00300   -0.00051
O22   3    0.892931    1.091964    0.117419    11.00000    0.02598    0.02410 =
         0.02491    0.01022   -0.00554   -0.00418
O23   3    0.783947    1.154863   -0.002458    11.00000    0.04265    0.02661 =
         0.02391    0.01239   -0.00506   -0.00175
O24   3    0.430361    0.659419    0.262328    11.00000    0.02085    0.01933 =
         0.04257    0.01330    0.00459    0.00293
part 1
C25   1    0.432507    0.547980    0.276528    21.00000    0.01707    0.01911 =
         0.02679    0.00497   -0.00409   -0.00106
O26   3    0.503433    0.478130    0.241815    21.00000    0.03347    0.01814 =
         0.04091    0.00575    0.01517    0.00904
C27   1    0.341872    0.528135    0.349912    21.00000    0.01965    0.01804 =
         0.01749    0.00078   -0.00285    0.00231
C28   1    0.313776    0.416804    0.368099    21.00000    0.02967    0.01771 =
         0.02413    0.00368    0.00029    0.00360
AFIX  43
H28   2    0.348877    0.355343    0.332241    21.00000   -1.20000
AFIX   0
C29   1    0.234672    0.395981    0.438472    21.00000    0.02644    0.02430 =
         0.02827    0.00946   -0.00051   -0.00193
AFIX  43
H29   2    0.214081    0.319269    0.449194    21.00000   -1.20000
AFIX   0
C30   1    0.184687    0.481513    0.493456    21.00000    0.02272    0.03037 =
         0.03178    0.00652    0.00259   -0.00282
AFIX  43
H30   2    0.133510    0.464943    0.543012    21.00000   -1.20000
AFIX   0
C31   1    0.211370    0.597334    0.474557    21.00000    0.03330    0.02817 =
         0.01943    0.00266    0.00132    0.00531
AFIX  43
H31   2    0.175916    0.659434    0.509461    21.00000   -1.20000
AFIX   0
C32   1    0.291772    0.613947    0.402541    21.00000    0.02918    0.02314 =
         0.02287    0.00451    0.00218    0.00352
AFIX  43
H32   2    0.312448    0.689838    0.389795    21.00000   -1.20000
AFIX   0
PART 2
C25D  1    0.477342    0.590508    0.328533   -21.00000    0.02227    0.02565 =
         0.02539    0.00926   -0.00472    0.00456
O26D  3    0.588193    0.549765    0.324539   -21.00000    0.04021    0.07207 =
         0.05355    0.04464    0.02105    0.03194
C27D  1    0.379289    0.566445    0.395429   -21.00000    0.01874    0.01354 =
         0.02165    0.00288    0.00209    0.00225
C28D  1    0.411159    0.485877    0.453415   -21.00000    0.02262    0.02862 =
         0.03341    0.01218    0.00189    0.00826
AFIX  43
H28D  2    0.494422    0.448219    0.448256   -21.00000   -1.20000
AFIX   0
C29D  1    0.323674    0.460026    0.518133   -21.00000    0.02954    0.03108 =
         0.03248    0.01548    0.00199    0.00107
AFIX  43
H29D  2    0.345307    0.404208    0.557048   -21.00000   -1.20000
AFIX   0
C30D  1    0.204203    0.516366    0.525612   -21.00000    0.02562    0.03604 =
         0.03918    0.00895    0.00377   -0.00295
AFIX  43
H30D  2    0.143303    0.498983    0.570166   -21.00000   -1.20000
AFIX   0
C31D  1    0.172487    0.594919    0.471395   -21.00000    0.02675    0.03792 =
         0.03284    0.00648    0.00564    0.00274
AFIX  43
H31D  2    0.087990    0.630648    0.477118   -21.00000   -1.20000
AFIX   0
C32D  1    0.259179    0.625703    0.407170   -21.00000    0.02047    0.01260 =
         0.01745   -0.00139    0.00045    0.00685
AFIX  43
H32D  2    0.238292    0.685344    0.371817   -21.00000   -1.20000
AFIX   0
PART 0
O33   3    0.598749    1.033354    0.366036    11.00000    0.06733    0.02561 =
         0.02478    0.00455    0.01350    0.02214
C34   1    0.579923    1.096823    0.444718    11.00000    0.06830    0.01830 =
         0.03068    0.00239    0.02465    0.00193
O35   3    0.645983    1.089385    0.514815    11.00000    0.05888    0.03477 =
         0.02767   -0.01030    0.00990   -0.00408
C36   1    0.466101    1.173059    0.429890    11.00000    0.10883    0.03287 =
         0.04903    0.01384    0.03850    0.03631
AFIX 137
H36A  2    0.453922    1.220302    0.486550    11.00000   -1.50000
H36B  2    0.379770    1.126823    0.409696    11.00000   -1.50000
H36C  2    0.489674    1.222243    0.383663    11.00000   -1.50000
AFIX   0
O37   3    1.089810    0.793990    0.265219    11.00000    0.02108    0.02571 =
         0.03472    0.00817   -0.00898   -0.00043
C38   1    1.102500    0.712080    0.188213    11.00000    0.02291    0.03331 =
         0.03217    0.00966    0.00317    0.00726
AFIX  23
H38A  2    1.191912    0.676937    0.196142    11.00000   -1.20000
H38B  2    1.104522    0.752330    0.133529    11.00000   -1.20000
AFIX   0
C39   1    0.987098    0.619150    0.173409    11.00000    0.01952    0.02383 =
         0.02270    0.00132    0.00107    0.00916
C40   1    0.930360    0.581618    0.088366    11.00000    0.07205    0.02684 =
         0.02230    0.00039   -0.00220    0.00591
AFIX  43
H40   2    0.960170    0.617578    0.038506    11.00000   -1.20000
AFIX   0
C41   1    0.829596    0.491513    0.073839    11.00000    0.09363    0.02535 =
         0.04500   -0.00248   -0.03712    0.00060
AFIX  43
H41   2    0.792518    0.465052    0.014086    11.00000   -1.20000
AFIX   0
C42   1    0.783705    0.440941    0.144709    11.00000    0.03324    0.01870 =
         0.07073   -0.00817   -0.01379    0.00362
AFIX  43
H42   2    0.714454    0.379419    0.134634    11.00000   -1.20000
AFIX   0
C43   1    0.837520    0.478908    0.230401    11.00000    0.04869    0.02656 =
         0.04353   -0.01006    0.01707   -0.00951
AFIX  43
H43   2    0.804578    0.444878    0.280332    11.00000   -1.20000
AFIX   0
C44   1    0.939550    0.566547    0.244275    11.00000    0.04622    0.03478 =
         0.02238   -0.00428    0.00052   -0.01434
AFIX  43
H44   2    0.978049    0.591329    0.304003    11.00000   -1.20000
AFIX   0
O45   3    1.091746    0.983148    0.381872    11.00000    0.04139    0.02980 =
         0.03429    0.00791   -0.02081   -0.01531
AFIX 147
H45   2    1.155296    0.938151    0.383312    11.00000   -1.50000
AFIX   0
O46   3    0.722441    0.828821   -0.007075    11.00000    0.06340    0.02542 =
         0.01939    0.00200    0.01574    0.00250
PART 3
C47   1    0.729821    0.844783   -0.093758    31.00000    0.05177    0.02806 =
         0.01653   -0.00822   -0.00430    0.00401
AFIX  23
H47A  2    0.822280    0.881212   -0.101774    31.00000   -1.20000
H47B  2    0.659356    0.897289   -0.110632    31.00000   -1.20000
AFIX   0
O48   3    0.707930    0.741535   -0.152051    31.00000    0.03372    0.04197 =
         0.02060   -0.00303   -0.00275    0.00413
C49   1    0.815686    0.668301   -0.139911    31.00000    0.03949    0.02921 =
         0.03022   -0.00242    0.00804    0.01027
AFIX 137
H49A  2    0.904539    0.713654   -0.127696    31.00000   -1.50000
H49B  2    0.818482    0.615162   -0.194833    31.00000   -1.50000
H49C  2    0.798756    0.625307   -0.088786    31.00000   -1.50000
AFIX   0
PART 4
C47D  1    0.663893    0.866307   -0.094137   -31.00000    0.04701    0.02424 =
         0.01319    0.00819   -0.00404   -0.00755
AFIX  23
H47D  2    0.613227    0.934996   -0.078711   -31.00000   -1.20000
H47E  2    0.742871    0.889946   -0.128149   -31.00000   -1.20000
AFIX   0
O48D  3    0.575552    0.789427   -0.152188   -31.00000    0.04113    0.04838 =
         0.02089   -0.00061   -0.00307   -0.00779
C49D  1    0.642062    0.694335   -0.186961   -31.00000    0.05267    0.05719 =
         0.03586   -0.00676    0.01555   -0.00178
AFIX 137
H49D  2    0.717545    0.719139   -0.222313   -31.00000   -1.50000
H49E  2    0.575198    0.641821   -0.225880   -31.00000   -1.50000
H49F  2    0.679983    0.655508   -0.137022   -31.00000   -1.50000
AFIX   0
HKLF 4
REM  mo_20240912_fk6_3_0m in P-1
REM wR2 = 0.0962, GooF = S = 1.032, Restrained GooF = 1.066 for all data
REM R1 = 0.0450 for 3577 Fo > 4sig(Fo) and 0.0918 for all 5809 data
REM 551 parameters refined using 81 restraints
END
WGHT      0.0520      0.0000
REM Highest difference peak  0.260,  deepest hole -0.224,  1-sigma level  0.051
Q1    1   0.6877  0.8792  0.4462  11.00000  0.05    0.26
Q2    1   1.0248  0.9437  0.3620  11.00000  0.05    0.23
Q3    1   0.9354  0.8807  0.3850  11.00000  0.05    0.21
Q4    1   0.6741  0.9143  0.1491  11.00000  0.05    0.21
Q5    1   0.3554  1.0831  0.3985  11.00000  0.05    0.21
;
