# Supplementary material for: Crystal structures of (±)-(1SR,5SR,6SR,7SR,10SR,11SR,13RS,14SR,15SR,16RS)-13-acet­oxy-16-benzyloxy-15-hy­droxy-7-meth­oxy­meth­oxy-3-oxo-11,15,18,18-tetra­methyl-2,4-dioxa­tetra­cyclo[12.3.1.01,5.06,11]octa­decan-10-yl benzoate and its 13-epimer
Source: Acta Crystallogr E Crystallogr Commun. 2025 Jan 1;81(Pt 1):74–9. doi: 10.1107/S2056989024012234 (PMC11701762; doi:10.1107/S2056989024012234)
Supplement: Supplementary file 2 [file e-81-00074-Asup2.hkl]

#
# h,k,l, Fc-squared, Fo-squared, sigma(Fo-squared), status flag
#
data_A
_shelx_title ' mo_20230125_fk5_re_0m_a_a.res in P-1'
_shelx_refln_list_code          4
_shelx_F_calc_maximum      168.33
_exptl_crystal_F_000       728.00
_reflns_d_resolution_high  0.8400

loop_
 _space_group_symop_operation_xyz
 'x, y, z'
 '-x, -y, -z'

_cell_length_a     9.8868
_cell_length_b    11.7682
_cell_length_c    14.6899
_cell_angle_alpha  86.598
_cell_angle_beta   85.322
_cell_angle_gamma  89.188

_shelx_F_squared_multiplier     1.000

loop_
 _refln_index_h
 _refln_index_k
 _refln_index_l
 _refln_F_squared_calc
 _refln_F_squared_meas
 _refln_F_squared_sigma
 _refln_observed_status
   2   0   0        183.09        110.30         1.80 o
   3   0   0       6425.04       6090.90        62.27 o
   4   0   0        146.25        170.29         3.09 o
   5   0   0        856.73        782.64         9.09 o
   6   0   0        277.34        238.08         4.64 o
   7   0   0        109.02        112.72         3.61 o
   8   0   0        101.94        107.12         4.10 o
   9   0   0        160.91        167.80         7.11 o
  10   0   0        647.51        648.57        14.03 o
  11   0   0         57.05         75.40        12.86 o
 -10   1   0         38.84         37.90         7.26 o
  -9   1   0         55.80         69.11         4.76 o
  -8   1   0          5.75          1.09         2.80 o
  -7   1   0         84.91         97.87         3.50 o
  -6   1   0       1885.08       1712.09        18.27 o
  -5   1   0        641.09        569.73         7.61 o
  -4   1   0         10.60          4.94         0.92 o
  -3   1   0       4587.14       4415.51        42.54 o
  -2   1   0      27351.92      25286.81       335.10 o
  -1   1   0       4927.25       4313.10        47.30 o
   1   1   0          0.02          0.40         0.26 o
   2   1   0        339.38        356.88         4.33 o
   3   1   0       5267.68       4960.33        47.68 o
   4   1   0       5823.96       5956.24        57.42 o
   5   1   0        457.73        439.38         5.88 o
   6   1   0         16.51         12.15         1.54 o
   7   1   0        789.89        796.04        10.00 o
   8   1   0        824.71        811.56        11.32 o
   9   1   0         21.46         29.06         3.89 o
  10   1   0        206.58        208.17        24.55 o
  11   1   0          0.79         -3.98         5.40 o
 -11   2   0         12.08         18.83         7.52 o
 -10   2   0         37.69         28.38         4.96 o
  -9   2   0         20.35         26.00         4.53 o
  -8   2   0          0.71          2.51         2.29 o
  -7   2   0       1146.74       1241.24        14.23 o
  -6   2   0        480.16        455.20         6.40 o
  -5   2   0          0.98          6.96         1.22 o
  -4   2   0        287.51        282.86         4.06 o
  -3   2   0         17.63         17.13         1.06 o
  -2   2   0       2293.84       2163.79        22.62 o
  -1   2   0       2715.57       2578.65        24.81 o
   0   2   0       5329.54       5318.56        58.38 o
   1   2   0        230.06        150.11         1.98 o
   2   2   0       1043.24        998.00        10.22 o
   3   2   0         27.03         36.33         1.34 o
   4   2   0       3412.91       3512.28        34.50 o
   5   2   0          5.25          6.58         1.22 o
   6   2   0       1785.34       1783.59        18.94 o
   7   2   0        868.76        838.07        10.43 o
   8   2   0        155.75        124.10         7.26 o
   9   2   0        200.97        183.04         7.07 o
  10   2   0         38.13         24.49         6.96 o
 -11   3   0        185.64        183.46        15.19 o
 -10   3   0          6.42         22.94         9.95 o
  -9   3   0         81.24         80.74         5.20 o
  -8   3   0         18.30         18.84         2.54 o
  -7   3   0          7.13          6.91         2.34 o
  -6   3   0        946.18       1071.41        12.34 o
  -5   3   0        290.44        270.27         4.38 o
  -4   3   0        461.11        497.82         7.97 o
  -3   3   0       3411.70       3656.65        38.07 o
  -2   3   0         10.16          3.27         0.79 o
  -1   3   0       3952.10       4264.81        43.69 o
   0   3   0       4346.51       4629.60        56.17 o
   1   3   0        273.84        313.25         3.94 o
   2   3   0         91.11         39.14         1.26 o
   3   3   0        331.69        281.37         4.13 o
   4   3   0       5475.24       5703.41        58.93 o
   5   3   0         83.51         94.43         3.03 o
   6   3   0        378.50        345.28         5.38 o
   7   3   0        103.47        117.61         3.59 o
   8   3   0        454.29        414.41         8.28 o
   9   3   0        515.40        549.99        25.89 o
  10   3   0         22.00         16.55         4.68 o
  11   3   0         39.24         38.50         7.63 o
 -11   4   0         97.75        115.03         9.95 o
 -10   4   0         46.03         52.18         6.71 o
  -9   4   0        217.53        189.80        14.23 o
  -8   4   0         84.90         70.05         3.58 o
  -7   4   0         24.80         32.63         2.38 o
  -6   4   0        362.25        378.39         5.91 o
  -5   4   0        396.59        367.56         5.74 o
  -4   4   0       4269.96       4350.55        42.66 o
  -3   4   0       2409.16       2620.21        26.09 o
  -2   4   0         54.69         64.18         1.73 o
  -1   4   0         42.16         32.93         1.39 o
   0   4   0       2548.74       2571.62        29.33 o
   1   4   0        755.72        775.11         8.30 o
   2   4   0         52.81        119.14         2.18 o
   3   4   0         35.99         43.65         1.67 o
   4   4   0        701.84        748.72         8.75 o
   5   4   0        506.95        500.24         6.63 o
   6   4   0        216.33        216.15         4.23 o
   7   4   0        144.05        122.64         3.70 o
   8   4   0         20.47         27.26         2.89 o
   9   4   0          4.14          5.06         4.04 o
  10   4   0         13.10          1.72         7.37 o
  11   4   0          0.16          3.71         7.50 o
 -10   5   0          8.52         15.11         5.28 o
  -9   5   0         31.09         42.35         5.06 o
  -8   5   0         10.78          5.94         2.83 o
  -7   5   0         22.99         22.44         2.48 o
  -6   5   0        140.47        128.43         3.77 o
  -5   5   0        206.33        178.01         3.78 o
  -4   5   0        147.77        124.42         2.95 o
  -3   5   0          3.73         -0.22         0.92 o
  -2   5   0        317.51        325.29         4.89 o
  -1   5   0        398.49        440.82         7.88 o
   0   5   0        196.24        231.10         4.36 o
   1   5   0        556.43        571.89         6.58 o
   2   5   0         15.52          9.99         0.95 o
   3   5   0       3666.86       4122.44        40.44 o
   4   5   0          0.61         -0.72         1.13 o
   5   5   0        100.74         88.06         2.93 o
   6   5   0          1.28          2.75         1.70 o
   7   5   0        220.34        199.90         4.71 o
   8   5   0         34.79         22.22         2.94 o
   9   5   0         63.14         76.83         7.60 o
  10   5   0         10.46          8.78         6.51 o
 -10   6   0          6.35          6.73         6.95 o
  -9   6   0         20.49          5.81         4.83 o
  -8   6   0        101.55         88.39         4.93 o
  -7   6   0         10.56          7.46         2.63 o
  -6   6   0         38.27         37.70         2.45 o
  -5   6   0          5.94         10.71         1.68 o
  -4   6   0          0.90         -0.64         1.33 o
  -3   6   0         27.14         49.91         1.95 o
  -2   6   0        150.03        158.66         3.49 o
  -1   6   0        785.81        892.99        11.93 o
   0   6   0        371.35        464.14         7.15 o
   1   6   0       2092.92       2401.20        24.11 o
   2   6   0         48.08         71.40         2.21 o
   3   6   0        733.45        704.40         8.45 o
   4   6   0       2116.27       2044.86        21.33 o
   5   6   0        190.05        212.56         4.29 o
   6   6   0        125.20        104.63         3.50 o
   7   6   0        311.15        333.98         7.80 o
   8   6   0         38.17         20.01         4.10 o
   9   6   0         11.34         12.58         5.70 o
  10   6   0         57.61         79.54        11.98 o
 -10   7   0         97.40         83.63         9.32 o
  -9   7   0          9.80          6.89         5.30 o
  -8   7   0          7.91          5.22         3.54 o
  -7   7   0         52.72         49.00         3.83 o
  -6   7   0          0.04         -2.38         2.38 o
  -5   7   0        166.61        159.11         4.76 o
  -4   7   0         14.35          7.99         1.65 o
  -3   7   0         94.67         68.99         2.28 o
  -2   7   0        212.00        242.47         5.20 o
  -1   7   0        348.00        369.20         6.86 o
   0   7   0        228.40        218.69         4.88 o
   1   7   0        178.37        177.79         3.13 o
   2   7   0        161.02        137.12         3.06 o
   3   7   0        310.63        303.82         4.88 o
   4   7   0        968.32        918.59        10.95 o
   5   7   0          0.21          0.53         1.80 o
   6   7   0          1.36          3.71         2.23 o
   7   7   0        304.85        333.07         8.18 o
   8   7   0        109.89         78.10         6.90 o
   9   7   0        139.91        150.43        12.06 o
  10   7   0          8.24          1.12         7.30 o
  -9   8   0          8.18          0.03         5.88 o
  -8   8   0         75.81         94.63         5.18 o
  -7   8   0         29.97         40.09         4.03 o
  -6   8   0         44.05         45.79         3.52 o
  -5   8   0        128.82        102.05         5.95 o
  -4   8   0         37.32         40.32         2.29 o
  -3   8   0         93.05         83.56         2.24 o
  -2   8   0          0.11          7.10         2.15 o
  -1   8   0         10.50          8.55         2.21 o
   0   8   0        443.86        475.88         8.19 o
   1   8   0          9.87          9.18         1.35 o
   2   8   0        123.48        138.89         3.32 o
   3   8   0        269.23        256.88         4.69 o
   4   8   0        820.32        804.13        10.18 o
   5   8   0          0.49          3.81         2.37 o
   6   8   0        744.23        713.38        11.01 o
   7   8   0        162.43        147.97         7.56 o
   8   8   0          0.06          3.76         3.75 o
   9   8   0          3.28         -5.83         6.40 o
  -8   9   0         15.22         15.28        10.12 o
  -7   9   0         68.10         69.02         5.35 o
  -6   9   0         96.89         89.56         5.90 o
  -5   9   0        638.66        599.86        13.28 o
  -4   9   0          3.97          5.40         1.75 o
  -3   9   0       2730.46       2762.56        33.95 o
  -2   9   0       2312.90       2469.87        30.56 o
  -1   9   0        154.03        162.71         6.99 o
   0   9   0          0.04          9.00         2.88 o
   1   9   0         58.51         68.65         3.68 o
   2   9   0         50.62         56.08         2.51 o
   3   9   0         82.54         85.10         3.87 o
   4   9   0         99.36         92.23         4.06 o
   5   9   0        609.10        554.57         9.92 o
   6   9   0         15.42         14.15         3.85 o
   7   9   0        123.49        122.42         7.46 o
   8   9   0        100.51        115.45         8.80 o
   9   9   0         26.68         37.16         7.98 o
  -8  10   0         53.95         46.77         8.68 o
  -7  10   0        125.30        141.85        12.63 o
  -6  10   0         69.91         86.25         6.73 o
  -5  10   0         93.07         93.48         6.90 o
  -4  10   0        735.77        701.13        20.82 o
  -3  10   0        236.84        227.41        17.34 o
  -2  10   0        386.39        382.01        10.58 o
  -1  10   0        249.26        244.36         7.73 o
   0  10   0         19.12         25.09         3.72 o
   1  10   0          4.03         -3.84         3.84 o
   2  10   0         12.46         26.54         2.03 o
   3  10   0         27.00         21.56         2.84 o
   4  10   0         10.15         17.78         2.95 o
   5  10   0         77.01         81.65         5.47 o
   6  10   0         11.69          9.85         3.49 o
   7  10   0          0.12          1.28         4.57 o
   8  10   0         32.89         27.51         7.64 o
  -7  11   0          1.73         -3.88         7.94 o
  -6  11   0        138.61        140.25        10.11 o
  -5  11   0          0.19         10.20         6.07 o
  -4  11   0          6.00          4.70        13.88 o
  -3  11   0        279.12        285.78        19.00 o
  -2  11   0         14.58         15.22        11.54 o
  -1  11   0         19.56         12.68         7.19 o
   0  11   0         10.20          7.67         4.99 o
   1  11   0        107.38        112.97         6.67 o
   2  11   0         33.47         26.24         5.38 o
   3  11   0          5.27          2.35         3.91 o
   4  11   0         35.76         28.51         3.49 o
   5  11   0         19.63         15.16         3.74 o
   6  11   0          1.43          3.23         4.82 o
   7  11   0          9.70          8.61         6.87 o
  -5  12   0          5.84         14.30         7.13 o
  -4  12   0        170.86        178.23        20.45 o
  -3  12   0         18.69         18.68         6.72 o
  -2  12   0        225.97        218.20        11.51 o
  -1  12   0        279.95        282.84        16.07 o
   0  12   0          4.07          9.45         7.11 o
   1  12   0         32.18          9.23        26.16 o
   2  12   0        185.98        153.00        12.85 o
   3  12   0        186.51        198.00         7.25 o
   4  12   0         17.05         23.65         4.35 o
   5  12   0        107.77        109.20         8.63 o
   6  12   0         61.26         61.28         7.87 o
  -4  13   0         37.55         41.96         8.50 o
  -3  13   0         58.35         54.13         8.22 o
  -2  13   0          6.35         14.85         7.15 o
  -1  13   0        177.77        196.07        11.90 o
   0  13   0         30.61         36.00         7.52 o
   1  13   0          3.58          3.91         6.55 o
   2  13   0         13.34          5.67         7.65 o
   3  13   0        103.95        116.89        11.51 o
   4  13   0          7.42         -4.54        10.16 o
  -4 -13   1         43.02         55.11        11.19 o
  -3 -13   1         72.60         41.92        13.88 o
  -2 -13   1          8.91          9.05         6.60 o
  -1 -13   1        279.05        258.66        12.82 o
   0 -13   1          0.44         -4.98         6.78 o
   1 -13   1         16.78         15.67         7.31 o
   2 -13   1         25.57         35.38         7.34 o
   3 -13   1         46.33         56.85         8.68 o
   4 -13   1         23.02         43.25        10.95 o
  -5 -12   1         13.92         12.68         5.99 o
  -4 -12   1         96.26        110.01         8.86 o
  -3 -12   1         44.59         57.79         7.13 o
  -2 -12   1          5.87         11.39         5.86 o
   0 -12   1        239.96        274.53        20.60 o
   1 -12   1        292.01        290.32        13.73 o
   2 -12   1          0.00          4.43         6.06 o
   3 -12   1        133.46        133.19         9.34 o
   4 -12   1         13.02         -0.55         6.43 o
   5 -12   1          4.77          1.04         7.64 o
  -7 -11   1         24.93         22.17         7.29 o
  -6 -11   1          1.64          4.40         4.74 o
  -5 -11   1         47.80         40.62         4.50 o
  -4 -11   1        257.35        231.98         7.64 o
  -3 -11   1         77.61         94.11         6.03 o
  -2 -11   1          1.63         10.51         5.07 o
  -1 -11   1        890.65        914.51        20.40 o
   0 -11   1        439.93        417.07        22.78 o
   3 -11   1        105.90         91.10        12.57 o
   4 -11   1        579.48        582.96        27.18 o
   5 -11   1         67.49         73.68         7.86 o
   6 -11   1         83.94         96.39         8.63 o
   7 -11   1          1.61         -9.01         9.01 o
  -8 -10   1          0.57         -2.43         6.95 o
  -7 -10   1        279.97        256.65        12.33 o
  -6 -10   1        172.28        139.85         8.72 o
  -5 -10   1         29.94         43.78         4.17 o
  -4 -10   1        402.74        343.76         7.70 o
  -3 -10   1        216.67        189.79         5.54 o
  -2 -10   1         34.75         37.97         2.41 o
  -1 -10   1        426.60        416.51         9.33 o
   0 -10   1         10.06         13.32         3.99 o
   1 -10   1         19.55         31.87         3.84 o
   2 -10   1        568.89        576.50        13.28 o
   3 -10   1       1089.33       1189.52        35.70 o
   4 -10   1         92.19         94.98        13.15 o
   5 -10   1         72.09         58.59         4.86 o
   6 -10   1        298.76        288.60        21.10 o
   7 -10   1          0.87          1.98         5.13 o
   8 -10   1         14.30         12.03         8.43 o
  -8  -9   1         11.63         10.35         5.39 o
  -7  -9   1         10.39         10.61         9.00 o
  -6  -9   1         66.57         63.12         4.15 o
  -5  -9   1         80.07         66.66         4.05 o
  -4  -9   1        261.99        228.49         5.69 o
  -3  -9   1        213.44        211.92         4.66 o
  -2  -9   1          3.83          5.62         1.61 o
  -1  -9   1         52.71         54.21         3.32 o
   0  -9   1         90.19         89.15         4.82 o
   1  -9   1        449.94        472.16         8.66 o
   2  -9   1          1.11          9.02         2.94 o
   3  -9   1        451.14        464.36        17.00 o
   4  -9   1          1.90          4.29         2.55 o
   5  -9   1         14.10          9.21         2.74 o
   6  -9   1          1.00          4.51         3.31 o
   7  -9   1         53.02         57.18         5.14 o
   8  -9   1          4.67          1.04         5.37 o
  -9  -8   1         30.32         40.00         7.35 o
  -8  -8   1          0.03         -4.45         4.45 o
  -7  -8   1        298.97        324.98         9.91 o
  -6  -8   1        773.60        744.06        11.52 o
  -5  -8   1        369.93        339.63         6.50 o
  -4  -8   1        708.01        656.41         9.22 o
  -3  -8   1         27.01         20.32         1.91 o
  -2  -8   1          3.55          8.14         1.50 o
  -1  -8   1          1.15          0.89         0.92 o
   0  -8   1        241.85        228.76         5.39 o
   1  -8   1        802.64        828.05        12.11 o
   2  -8   1         32.35         37.27         2.76 o
   3  -8   1          4.10          4.52         1.42 o
   4  -8   1         74.13         61.41         2.65 o
   5  -8   1        341.10        298.47         5.96 o
   6  -8   1          0.00         -2.64         2.64 o
   7  -8   1         17.77          9.33         3.65 o
   8  -8   1          6.11          4.77         4.01 o
   9  -8   1         86.87         83.03         7.29 o
 -10  -7   1         68.99         72.81         8.71 o
  -8  -7   1        219.59         87.38         9.94 o
  -7  -7   1         17.66         13.39         2.91 o
  -6  -7   1        124.01        111.73         4.53 o
  -5  -7   1         78.89         79.87         3.35 o
  -4  -7   1          0.59          0.50         1.62 o
  -3  -7   1         49.28         44.70         2.11 o
  -2  -7   1        159.08        149.35         3.18 o
  -1  -7   1        178.15        212.96         3.52 o
   0  -7   1        942.72        997.79        13.43 o
   1  -7   1         19.27         12.67         1.91 o
   2  -7   1        566.68        546.23         8.68 o
   3  -7   1        276.84        252.14         4.12 o
   4  -7   1        293.75        295.46         4.93 o
   5  -7   1         70.41         66.43         2.97 o
   6  -7   1          0.66          3.21         2.32 o
   7  -7   1        464.30        505.61        10.06 o
   8  -7   1         97.78        108.69         5.82 o
   9  -7   1         23.35         20.78         5.45 o
  10  -7   1          8.29          6.41         9.44 o
 -10  -6   1         19.69         30.07         8.46 o
  -9  -6   1         52.69         74.05         7.20 o
  -8  -6   1         40.80         39.03         4.30 o
  -7  -6   1        251.21        228.40         5.81 o
  -6  -6   1         20.67         24.78         2.37 o
  -5  -6   1        480.08        481.88         6.99 o
  -4  -6   1          0.49         -1.41         1.41 o
  -3  -6   1        395.68        370.11         5.36 o
  -2  -6   1       1460.85       1591.20        16.67 o
  -1  -6   1       1604.62       1563.39        16.23 o
   0  -6   1       5763.14       6165.70        69.14 o
   1  -6   1        268.08        290.83         5.30 o
   2  -6   1         51.52         60.65         1.64 o
   3  -6   1          0.00          1.96         1.06 o
   4  -6   1         96.53         89.56         2.82 o
   5  -6   1        144.50        131.94         3.64 o
   6  -6   1        172.13        165.54         4.40 o
   7  -6   1        209.24        226.33         5.83 o
   8  -6   1         37.32         33.57         4.05 o
   9  -6   1          8.93         12.96         4.43 o
  10  -6   1         33.84         15.07         5.86 o
 -10  -5   1        297.36        343.77        16.56 o
  -9  -5   1        438.75        384.76        11.84 o
  -8  -5   1        206.66        220.28         7.82 o
  -7  -5   1         47.79         50.70         3.67 o
  -6  -5   1         74.91         88.72         3.79 o
  -5  -5   1        835.91        897.21        10.70 o
  -4  -5   1        103.21         89.95         2.72 o
  -3  -5   1        909.22        964.23        10.80 o
  -2  -5   1       1360.57       1357.81        15.89 o
  -1  -5   1       2132.65       2203.14        22.04 o
   0  -5   1         52.90         68.33         2.47 o
   1  -5   1          7.86          8.36         1.25 o
   2  -5   1          6.93         15.25         1.16 o
   3  -5   1       3854.47       3860.53        37.95 o
   4  -5   1       1112.46       1145.49        12.66 o
   5  -5   1        196.98        233.33         4.35 o
   6  -5   1          0.59          4.15         1.82 o
   7  -5   1         49.80         37.41         2.63 o
   8  -5   1          8.36          6.42         2.84 o
   9  -5   1        325.26        285.14         8.87 o
  10  -5   1        272.87        310.59        11.28 o
 -11  -4   1         21.38         17.94        10.84 o
 -10  -4   1          3.99          4.71         4.36 o
  -9  -4   1          0.33         -2.35         3.11 o
  -8  -4   1        504.72        505.28         9.75 o
  -7  -4   1        335.47        307.88         5.68 o
  -6  -4   1        265.36        277.93         5.43 o
  -5  -4   1       1422.36       1526.12        16.47 o
  -4  -4   1        951.61        884.09        10.11 o
  -3  -4   1         15.05          8.28         1.02 o
  -2  -4   1       2732.24       2702.30        28.59 o
  -1  -4   1         25.77         24.35         1.04 o
   0  -4   1         54.11         47.39         1.33 o
   1  -4   1       1964.24       2121.01        22.52 o
   2  -4   1        583.71        520.35         6.05 o
   3  -4   1       1018.29       1086.65        11.65 o
   4  -4   1         18.65         50.83         2.05 o
   5  -4   1        564.81        548.37         8.42 o
   6  -4   1       1266.06       1278.55        14.48 o
   7  -4   1         30.65         34.89         2.48 o
   8  -4   1        425.47        413.91         7.72 o
   9  -4   1         55.00         42.40         4.58 o
  10  -4   1         23.28         40.22         5.75 o
  11  -4   1         34.68         47.24         8.31 o
 -11  -3   1         39.82         46.47         9.57 o
 -10  -3   1         28.36         23.03         4.87 o
  -9  -3   1        221.86        204.42        10.54 o
  -8  -3   1        301.74        282.24         6.96 o
  -7  -3   1          0.52          0.22         1.99 o
  -6  -3   1         38.24         40.61         2.19 o
  -5  -3   1       1731.02       1717.00        18.12 o
  -4  -3   1        704.41        674.26         7.97 o
  -3  -3   1        279.37        290.73         4.13 o
  -2  -3   1       1318.70       1547.54        16.97 o
  -1  -3   1          0.44          3.09         0.54 o
   0  -3   1        136.93        145.20         2.13 o
   1  -3   1        626.77        644.79         7.31 o
   2  -3   1       8906.56       9108.24       112.28 o
   3  -3   1       4903.40       5251.40        50.64 o
   4  -3   1       6860.14       7342.34        70.62 o
   5  -3   1       1922.97       1938.96        20.19 o
   6  -3   1        783.76        831.67        10.07 o
   7  -3   1          2.89          1.80         2.57 o
   8  -3   1        316.06        307.43         6.49 o
   9  -3   1         17.71         13.83         3.51 o
  10  -3   1         15.52         13.82         4.03 o
  11  -3   1         38.94         24.87         7.97 o
  -9  -2   1         40.42         29.03         4.01 o
  -8  -2   1        601.24        603.07        11.67 o
  -7  -2   1         79.63         65.70         2.87 o
  -6  -2   1        483.67        431.91         6.28 o
  -5  -2   1        138.88        179.05         3.48 o
  -4  -2   1        231.02        224.91         3.81 o
  -3  -2   1        169.28        102.97         2.08 o
  -2  -2   1       6250.84       6223.98        59.39 o
  -1  -2   1      19580.81      18413.72       179.12 o
   0  -2   1       5237.42       5344.31        50.76 o
   1  -2   1        112.35        102.47         1.55 o
   2  -2   1       1796.37       1841.21        19.42 o
   3  -2   1         41.54         51.68         2.05 o
   4  -2   1        117.96         90.09         2.21 o
   5  -2   1        256.90        239.87         4.02 o
   6  -2   1        449.05        467.08         6.55 o
   7  -2   1         92.64         99.95         3.59 o
   8  -2   1        263.51        244.12         5.59 o
   9  -2   1         10.75          7.87         3.66 o
  10  -2   1        217.08        225.52         8.34 o
  11  -2   1         16.42          9.21        10.71 o
 -11  -1   1         83.78         40.95        31.42 o
 -10  -1   1        262.97        289.55        17.83 o
  -9  -1   1        884.17        889.56        15.92 o
  -8  -1   1        237.88        210.37         6.06 o
  -7  -1   1        951.44        913.99        11.15 o
  -6  -1   1        502.10        445.06         6.33 o
  -5  -1   1        314.55        346.75         5.01 o
  -4  -1   1        469.64        441.75         5.93 o
  -3  -1   1         14.53          9.01         0.93 o
  -2  -1   1       2101.06       1846.34        18.16 o
  -1  -1   1          0.25          2.34         0.33 o
   1  -1   1       7927.89       7610.18        72.19 o
   2  -1   1         67.61         23.89         1.32 o
   3  -1   1        189.72        218.22         3.08 o
   4  -1   1         81.34         77.52         2.03 o
   5  -1   1        270.78        245.59         4.04 o
   6  -1   1        846.64        843.61        10.09 o
   7  -1   1        284.57        287.55         5.27 o
   8  -1   1         86.09         63.72         3.11 o
   9  -1   1          3.74          8.70         3.29 o
  10  -1   1         92.46         94.97         5.54 o
 -11   0   1        128.85        127.76        12.11 o
 -10   0   1         67.56         52.82         6.48 o
  -9   0   1        161.84        151.44         7.50 o
  -8   0   1       1888.85       1918.58        23.30 o
  -7   0   1       1496.53       1450.43        16.20 o
  -6   0   1         11.76          4.28         1.41 o
  -5   0   1          4.78          3.04         1.12 o
  -4   0   1        883.53        806.86        10.41 o
  -3   0   1       3700.59       3264.18        41.99 o
  -2   0   1       1634.73       1418.00        14.08 o
  -1   0   1       2967.25       2791.91        38.58 o
   1   0   1       2695.62       2680.68       105.78 o
   2   0   1       1791.91       1815.09        17.76 o
   3   0   1       4312.96       4069.38        39.30 o
   4   0   1         88.41         80.13         2.00 o
   5   0   1        332.59        294.47         4.45 o
   6   0   1        361.08        334.78         5.22 o
   7   0   1        142.15        123.46         4.86 o
   8   0   1        590.07        580.28         9.73 o
   9   0   1          7.62          3.78         3.12 o
  10   0   1         50.62         44.28         4.32 o
  11   0   1         35.38         13.74         8.73 o
 -11   1   1          4.19         10.72         6.86 o
 -10   1   1         24.40          0.24         6.47 o
  -9   1   1          2.92          6.55         3.55 o
  -8   1   1       1751.41       1718.18        22.26 o
  -7   1   1        324.29        330.83         5.57 o
  -6   1   1        173.51        144.07         4.95 o
  -5   1   1         70.49         62.62         2.13 o
  -4   1   1       1672.34       1611.63        16.59 o
  -3   1   1        129.52         91.73         1.78 o
  -2   1   1      28334.84      28154.25       305.44 o
  -1   1   1       1038.01       1071.26        11.52 o
   1   1   1       8407.50       8361.27        91.64 o
   2   1   1       8218.12       7997.41        81.13 o
   3   1   1         84.49         53.79         1.55 o
   4   1   1        185.11        186.69         3.54 o
   5   1   1        140.85        142.84         2.93 o
   6   1   1        189.10        197.35         4.17 o
   7   1   1          5.87          1.07         1.81 o
   8   1   1          7.55         10.50         2.32 o
   9   1   1        298.37        272.89         8.02 o
  10   1   1         71.79         67.55         5.61 o
 -11   2   1         21.53         25.81         7.70 o
 -10   2   1        192.62        191.83        11.27 o
  -9   2   1         11.83          5.13         3.23 o
  -8   2   1        221.56        241.05         6.72 o
  -7   2   1        104.92         85.23         3.03 o
  -6   2   1         18.96         19.56         1.68 o
  -5   2   1       1845.62       2049.01        21.09 o
  -4   2   1        272.70        261.94         7.32 o
  -3   2   1        159.31        159.11         2.51 o
  -2   2   1       5387.55       5199.42        49.75 o
  -1   2   1       5710.90       5854.35        57.79 o
   0   2   1       3204.45       3206.01        30.69 o
   1   2   1        196.50        123.42         1.72 o
   2   2   1        348.56        255.69         3.78 o
   3   2   1       1324.28       1266.66        12.99 o
   4   2   1        631.37        683.50         7.78 o
   5   2   1        599.28        623.44         7.57 o
   6   2   1       2732.90       2734.68        27.83 o
   7   2   1        244.26        246.49         4.77 o
   8   2   1          0.67          3.95         2.65 o
   9   2   1          2.22         -3.69         4.63 o
  10   2   1        108.02         90.59        14.32 o
  11   2   1         22.42          7.85        12.13 o
 -11   3   1         20.57         12.99        20.75 o
 -10   3   1        238.87        248.51        12.10 o
  -9   3   1         13.12         12.86         3.53 o
  -8   3   1         55.18         52.34         3.27 o
  -7   3   1          5.02          6.96         1.77 o
  -6   3   1         16.96         33.84         1.94 o
  -5   3   1        188.01        215.32         3.77 o
  -4   3   1       1404.31       1459.12        15.34 o
  -3   3   1       1800.67       1820.83        25.21 o
  -2   3   1        964.25        895.60         9.69 o
  -1   3   1       3271.46       3208.39        33.16 o
   0   3   1          2.86          5.07         0.62 o
   1   3   1       3508.83       3257.77        31.46 o
   2   3   1          0.85          3.46         0.59 o
   3   3   1       1068.22       1064.99        12.77 o
   4   3   1        727.87        704.15         8.77 o
   5   3   1         90.68         85.10         3.00 o
   6   3   1        118.07         94.86         2.75 o
   7   3   1        440.78        451.86         6.65 o
   8   3   1         19.71         12.80         2.32 o
   9   3   1        137.15        147.98         8.12 o
  10   3   1        542.31        532.75        16.18 o
  11   3   1         10.84          2.78         8.99 o
 -11   4   1        289.72        365.97        21.72 o
 -10   4   1         10.84          4.96         7.79 o
  -9   4   1         18.31          8.52         3.46 o
  -8   4   1          0.86         -0.12         2.98 o
  -7   4   1         82.92         74.21         3.11 o
  -6   4   1        708.28        654.01         8.51 o
  -5   4   1        155.25        155.13         3.40 o
  -4   4   1       5474.50       5885.58        57.10 o
  -3   4   1       3440.77       3457.43        34.01 o
  -2   4   1        543.66        562.88         6.90 o
  -1   4   1        157.87        143.60         2.49 o
   0   4   1         63.36         70.20         1.40 o
   1   4   1         55.46         43.58         1.38 o
   2   4   1         27.54         29.27         1.79 o
   3   4   1        919.22        859.53         9.60 o
   4   4   1        800.84        814.10         9.29 o
   5   4   1         48.54         31.03         1.83 o
   6   4   1        935.35        996.37        11.52 o
   7   4   1        127.32        123.24         3.97 o
   8   4   1         13.04         11.21         2.26 o
  10   4   1         35.34         35.89         9.20 o
  11   4   1          7.75         -7.32         7.32 o
 -10   5   1        339.52        350.28        14.36 o
  -9   5   1         39.01         15.49         7.89 o
  -8   5   1        165.87        152.64         5.68 o
  -7   5   1         45.90         48.15         2.91 o
  -6   5   1       1343.07       1447.44        16.17 o
  -5   5   1         26.75         31.89         1.87 o
  -4   5   1        279.27        301.45         4.67 o
  -3   5   1        223.18        266.24         4.08 o
  -2   5   1          7.55         14.56         1.08 o
  -1   5   1       2755.38       2904.43        30.72 o
   0   5   1        284.81        294.61         4.12 o
   1   5   1       2372.92       2508.67        24.90 o
   2   5   1          0.59          2.39         0.87 o
   3   5   1         20.58         11.57         1.18 o
   4   5   1         15.99         12.41         1.25 o
   5   5   1          4.23          3.62         1.33 o
   6   5   1          4.11          2.05         1.44 o
   7   5   1         16.52         20.32         2.00 o
   8   5   1         15.53         19.30         2.90 o
   9   5   1         87.97         73.20         7.40 o
  10   5   1          2.78          5.94         6.78 o
  11   5   1         64.81         82.26        11.04 o
 -10   6   1          0.59         -7.70         7.70 o
  -9   6   1         11.25          9.47         4.59 o
  -8   6   1          1.54          1.24         3.18 o
  -7   6   1         38.51         31.85         2.98 o
  -6   6   1        255.37        265.93         5.24 o
  -5   6   1         43.87         54.16         2.47 o
  -4   6   1        201.50        211.23         4.06 o
  -3   6   1        421.94        419.35         5.71 o
  -2   6   1       1501.99       1638.72        17.06 o
  -1   6   1         83.66         83.96         2.95 o
   0   6   1         71.69        107.69         1.96 o
   1   6   1       4416.58       4898.59        47.60 o
   2   6   1        156.53        165.89         3.06 o
   3   6   1        403.63        404.47         5.57 o
   4   6   1        193.24        186.96         3.65 o
   5   6   1         47.45         41.09         2.35 o
   6   6   1        135.01        120.66         3.53 o
   7   6   1         27.51         26.53         2.18 o
   8   6   1         25.20         18.59         6.46 o
   9   6   1          5.76         -0.09         8.18 o
  10   6   1         14.23          7.33        11.25 o
 -10   7   1        170.94        168.57        11.38 o
  -9   7   1          0.69         -1.40         7.30 o
  -8   7   1        193.38        191.09         6.85 o
  -7   7   1          0.19         -2.06         2.86 o
  -6   7   1         65.17         68.29         3.60 o
  -5   7   1         12.79         10.41         1.95 o
  -4   7   1        233.59        236.12         4.46 o
  -3   7   1        733.06        680.45         8.39 o
  -2   7   1        424.31        434.36         5.71 o
  -1   7   1        763.89        774.92        11.09 o
   0   7   1         10.28          7.17         1.59 o
   1   7   1         84.13         73.29         2.08 o
   2   7   1         34.74         30.10         1.59 o
   3   7   1         49.32         48.04         2.19 o
   4   7   1          9.85         11.42         1.63 o
   5   7   1        198.90        194.80         4.33 o
   6   7   1         11.51          9.14         2.12 o
   7   7   1         40.10         36.45         4.99 o
   8   7   1         83.88         -1.26         2.07 o
   9   7   1         29.50         25.59        14.76 o
  10   7   1          1.11         -1.23         7.01 o
  -9   8   1          2.89          1.42         6.97 o
  -8   8   1         39.56         38.34         4.74 o
  -7   8   1        354.61        309.19         8.22 o
  -6   8   1          0.36          0.65         3.06 o
  -5   8   1          4.50          3.04         2.38 o
  -4   8   1        493.25        451.43         6.71 o
  -3   8   1        472.37        459.68         6.41 o
  -2   8   1       1543.18       1492.93        19.47 o
  -1   8   1         41.47         38.03         2.83 o
   0   8   1         17.04         13.01         2.20 o
   1   8   1         16.08         26.11         1.60 o
   2   8   1        155.09        151.35         3.41 o
   3   8   1        378.58        404.90         6.38 o
   4   8   1        263.30        249.78         4.92 o
   5   8   1         64.26         62.26         3.03 o
   6   8   1         56.88         60.43         3.78 o
   7   8   1         20.17          9.34         4.47 o
   8   8   1          6.53          5.70         5.06 o
   9   8   1         63.70         62.63         7.91 o
  -8   9   1          0.45          6.81         5.47 o
  -7   9   1         17.84         20.40         3.82 o
  -6   9   1         15.07          9.71         3.86 o
  -5   9   1          2.70          5.27         2.57 o
  -4   9   1         40.38         38.98         3.42 o
  -3   9   1        510.80        503.98         9.45 o
  -2   9   1        168.62        148.91         5.24 o
  -1   9   1         64.54         71.49         3.89 o
   0   9   1         66.75         77.09         5.41 o
   1   9   1         27.74         19.87         2.85 o
   2   9   1         57.56         52.89         2.48 o
   3   9   1         22.80         28.99         2.29 o
   4   9   1        155.80        142.34         4.64 o
   5   9   1          7.51          5.59         4.54 o
   6   9   1         17.80          7.66         3.05 o
   7   9   1          8.77          9.72         4.50 o
   8   9   1         87.10         78.84         7.94 o
   9   9   1        118.21        142.59        10.05 o
  -8  10   1         45.41         48.18         8.88 o
  -7  10   1         26.79         29.10         8.57 o
  -6  10   1          0.65          0.71         3.96 o
  -5  10   1        859.18        845.42        17.38 o
  -4  10   1        425.09        440.29        26.14 o
  -3  10   1         95.35         88.67        11.20 o
  -2  10   1        300.42        305.72         9.74 o
  -1  10   1         12.41         11.19         3.70 o
   0  10   1          0.74          4.13         3.46 o
   1  10   1        161.95        166.94         7.29 o
   2  10   1          8.54          8.11         2.59 o
   3  10   1          9.87         11.05         2.38 o
   4  10   1        112.46         95.83         4.75 o
   5  10   1          0.62         -3.17         3.17 o
   6  10   1        193.01        185.59         7.52 o
   7  10   1          3.75          5.08         4.76 o
   8  10   1        189.52        194.81        12.03 o
  -7  11   1        728.14        775.80        22.05 o
  -6  11   1          7.96          5.72         6.94 o
  -5  11   1          4.05          8.82         6.78 o
  -4  11   1          7.33          1.15         5.62 o
  -3  11   1         55.91         63.12        11.11 o
  -2  11   1          0.54          2.64         6.59 o
  -1  11   1          7.30          1.36         5.17 o
   0  11   1          2.37          6.95         4.60 o
   1  11   1          2.24         -2.65         6.37 o
   2  11   1         87.96         85.40         5.84 o
   3  11   1         30.65         29.75         3.66 o
   4  11   1        194.32        174.56         6.18 o
   5  11   1         12.60         11.36         3.43 o
   6  11   1         25.61         15.63         5.70 o
   7  11   1         52.98         62.19         7.87 o
  -5  12   1          1.54         10.66         8.23 o
  -4  12   1         34.09         27.19         7.72 o
  -3  12   1          5.05         13.37         8.28 o
  -2  12   1        292.94        338.44        13.32 o
  -1  12   1        122.98        157.57        12.19 o
   0  12   1         84.69        113.47        10.33 o
   1  12   1        302.37        269.91        21.04 o
   2  12   1        152.90        142.76        12.28 o
   3  12   1          2.77          5.45         3.36 o
   4  12   1          0.10          1.54         4.55 o
   5  12   1         84.20         65.67         6.97 o
   6  12   1         34.96         28.82         6.98 o
  -4  13   1        117.98        120.67        15.71 o
  -3  13   1         41.63         44.75         8.48 o
  -2  13   1          0.36         19.31         7.19 o
  -1  13   1         86.05         93.16         8.95 o
   0  13   1         11.88          7.45         7.17 o
   1  13   1        113.32        150.37        12.52 o
   2  13   1          0.20          2.42         7.72 o
   3  13   1         79.16         76.59        10.18 o
   4  13   1          4.83         -6.48         9.98 o
   0  14   1         41.01         59.06         9.04 o
  -3 -13   2        128.06        150.33        10.26 o
  -2 -13   2         44.24         50.06        11.04 o
  -1 -13   2         91.91        102.36         9.62 o
   0 -13   2        459.63        414.86        15.40 o
   1 -13   2         91.69         91.29         8.98 o
   2 -13   2         65.31         74.29         8.90 o
   3 -13   2          0.97          8.55        11.62 o
  -5 -12   2         12.59         10.51         5.83 o
  -4 -12   2          0.00         -4.34         5.81 o
  -3 -12   2         30.24         28.10         7.15 o
  -2 -12   2        154.13        143.50        23.22 o
  -1 -12   2         43.98         42.96        12.57 o
   0 -12   2         30.73         34.78        10.23 o
   1 -12   2        433.44        495.70        19.52 o
   2 -12   2          8.97          7.13         7.33 o
   3 -12   2        349.20        409.52        14.84 o
   4 -12   2         73.26         68.19         8.44 o
   5 -12   2         38.29         34.75         9.09 o
  -6 -11   2        177.71        174.44        10.51 o
  -5 -11   2         24.45         12.12         6.57 o
  -4 -11   2         14.70         15.30         3.30 o
  -3 -11   2        196.29        176.75         6.95 o
  -2 -11   2          0.22         -1.54         5.47 o
  -1 -11   2         30.52         48.64         6.28 o
   0 -11   2        887.31        881.31        35.65 o
   1 -11   2         73.21         48.73        12.42 o
   3 -11   2          3.93         10.50         6.95 o
   4 -11   2        104.32        102.28        13.44 o
   5 -11   2         43.54         32.27         7.27 o
   6 -11   2         96.42         99.00         9.09 o
   7 -11   2         71.16         62.54         9.39 o
  -7 -10   2         21.47         34.55         6.69 o
  -6 -10   2        632.02        602.96        12.52 o
  -5 -10   2          2.28          5.03         3.45 o
  -4 -10   2        108.45         87.40         4.88 o
  -3 -10   2         85.85        104.40         4.56 o
  -2 -10   2         33.08         34.32         2.26 o
  -1 -10   2         55.32         53.24         4.63 o
   0 -10   2        187.44        211.60         8.26 o
   1 -10   2        207.24        231.97         8.12 o
   2 -10   2        216.23        237.53         8.38 o
   3 -10   2        107.44        121.38         9.39 o
   4 -10   2       1080.64       1111.57        40.04 o
   5 -10   2         29.27         26.01         9.35 o
   6 -10   2          0.60          1.03         4.07 o
   7 -10   2        207.24        223.83        27.48 o
   8 -10   2         12.78          6.64         8.61 o
  -8  -9   2         70.55         76.36         7.94 o
  -7  -9   2         45.09         35.87         8.66 o
  -6  -9   2         69.81         74.52         4.51 o
  -5  -9   2        206.80        189.58         6.18 o
  -4  -9   2         32.21         36.03         2.99 o
  -3  -9   2         45.25         59.74         3.00 o
  -2  -9   2        414.46        405.80         8.72 o
  -1  -9   2         21.38         30.18         2.91 o
   0  -9   2        917.05        933.73        15.22 o
   1  -9   2        168.09        171.83         5.66 o
   2  -9   2        552.33        606.67        17.19 o
   3  -9   2         55.87         53.11         3.90 o
   4  -9   2        542.19        482.03        11.76 o
   5  -9   2        182.87        151.16         5.95 o
   6  -9   2         11.52          3.77         3.14 o
   7  -9   2        287.76        313.96        12.96 o
   8  -9   2        257.56        212.11        13.20 o
  -9  -8   2         43.17         42.67         7.69 o
  -8  -8   2         44.51         47.55         9.64 o
  -7  -8   2          2.16          4.56         3.50 o
  -6  -8   2          3.34          5.12         3.05 o
  -5  -8   2        287.76        227.69         5.93 o
  -4  -8   2         71.16         76.87         3.31 o
  -3  -8   2          1.71          0.46         1.67 o
  -2  -8   2         16.28         16.32         1.65 o
  -1  -8   2        354.32        344.88         5.03 o
   0  -8   2        442.22        437.65         7.89 o
   1  -8   2        207.20        191.37         5.05 o
   2  -8   2        144.95        163.78         4.99 o
   3  -8   2        165.77        173.01         5.69 o
   4  -8   2         65.48         62.53         3.92 o
   5  -8   2          9.09          9.23         2.20 o
   6  -8   2        173.94        155.98         5.60 o
   7  -8   2        268.84        267.92         7.93 o
   8  -8   2        176.06        169.30         7.34 o
   9  -8   2          6.80          3.76         6.12 o
  -9  -7   2         64.94         39.46        10.29 o
  -8  -7   2        323.82        398.14        13.41 o
  -7  -7   2        959.02        889.38        12.67 o
  -6  -7   2          1.43          1.93         2.52 o
  -5  -7   2       1245.37       1241.00        14.49 o
  -4  -7   2        179.56        169.03         4.13 o
  -3  -7   2        116.72        122.04         3.32 o
  -2  -7   2        628.39        607.87         7.64 o
  -1  -7   2        551.99        595.03         8.19 o
   0  -7   2         23.04         15.55         1.83 o
   1  -7   2        134.63        141.14         4.08 o
   2  -7   2          0.72          0.15         1.20 o
   3  -7   2          1.02          0.65         1.20 o
   4  -7   2          5.49          7.00         1.60 o
   5  -7   2          0.05          3.15         1.88 o
   6  -7   2        319.64        290.06         6.28 o
   7  -7   2        138.90        107.90         6.09 o
   8  -7   2         90.02         60.11         4.74 o
   9  -7   2        283.98        297.63        11.43 o
  10  -7   2         12.96          7.07         7.00 o
 -10  -6   2        334.47        393.73        42.67 o
  -9  -6   2        514.89        581.26        16.53 o
  -8  -6   2         75.69         57.33         5.34 o
  -7  -6   2        533.70        485.76         8.97 o
  -6  -6   2        538.11        575.39         8.39 o
  -5  -6   2         55.61         59.36         2.75 o
  -4  -6   2        338.17        307.94         5.09 o
  -3  -6   2         95.46         95.63         2.82 o
  -2  -6   2       3764.33       3764.58        37.16 o
  -1  -6   2        251.25        277.33         4.09 o
   0  -6   2         70.69         66.03         2.66 o
   1  -6   2         19.21         23.38         1.69 o
   2  -6   2        884.04        964.03        10.64 o
   3  -6   2        469.13        490.78         6.79 o
   4  -6   2        240.40        227.00         4.20 o
   5  -6   2        144.11        132.98         3.73 o
   6  -6   2        230.36        252.63         5.27 o
   7  -6   2          0.78          2.36         2.54 o
   8  -6   2        129.76        134.37         6.57 o
   9  -6   2          0.14          1.63         4.62 o
  10  -6   2         47.39         38.51         6.64 o
 -10  -5   2          3.14         -4.74         4.74 o
  -9  -5   2        553.02        556.94        12.94 o
  -8  -5   2        100.27         85.73         4.52 o
  -7  -5   2         63.61         51.49         3.39 o
  -6  -5   2        306.19        314.59         5.65 o
  -5  -5   2         10.54         13.50         1.75 o
  -4  -5   2       2162.76       2191.66        22.67 o
  -3  -5   2          7.07         10.30         1.29 o
  -2  -5   2       2767.66       2787.42        29.72 o
  -1  -5   2        694.50        736.65         8.27 o
   0  -5   2       1928.79       1986.67        19.94 o
   1  -5   2        348.65        371.30         4.67 o
   2  -5   2       1533.99       1589.01        16.38 o
   3  -5   2       1018.26       1201.81        18.82 o
   4  -5   2         11.28         13.79         1.41 o
   5  -5   2          3.94          7.72         1.62 o
   6  -5   2          0.00          0.52         1.86 o
   7  -5   2         66.07         65.13         3.16 o
   8  -5   2         82.36         75.46         3.92 o
   9  -5   2         70.19         90.38         6.07 o
  10  -5   2          4.59          2.35         6.15 o
 -11  -4   2        457.76        560.10        30.69 o
  -9  -4   2         10.80          6.39         3.46 o
  -8  -4   2         42.16         28.73         3.20 o
  -7  -4   2         54.54         49.97         2.86 o
  -6  -4   2         88.90         83.72         3.50 o
  -5  -4   2       1667.78       1693.64        18.13 o
  -4  -4   2       1226.42       1197.61        13.14 o
  -3  -4   2         19.92         27.69         1.46 o
  -2  -4   2        762.75        779.55         8.67 o
  -1  -4   2        302.75        282.52         3.78 o
   0  -4   2       1459.84       1422.67        15.32 o
   1  -4   2       1067.50       1111.21        11.52 o
   2  -4   2       1528.78       1660.78        16.83 o
   3  -4   2        220.65        231.92         4.82 o
   4  -4   2        385.83        366.14         5.18 o
   5  -4   2        150.36        151.64         3.45 o
   6  -4   2        331.89        293.19         5.24 o
   7  -4   2          0.22         -0.05         2.02 o
   8  -4   2         28.03         24.85         2.93 o
   9  -4   2         10.00          5.68         4.43 o
  10  -4   2          4.58          2.25         5.29 o
  11  -4   2         75.73         65.35         7.76 o
 -11  -3   2          6.75          6.42         9.03 o
 -10  -3   2          0.08          3.75         4.21 o
  -9  -3   2         57.78         64.12         4.20 o
  -8  -3   2        137.88        149.12         6.59 o
  -7  -3   2        242.02        230.24         4.97 o
  -6  -3   2        737.43        729.77         9.22 o
  -5  -3   2        684.96        712.52         8.75 o
  -4  -3   2       1869.17       2039.05        20.94 o
  -3  -3   2       2088.87       2037.22        28.03 o
  -2  -3   2       5898.53       5857.67        56.21 o
  -1  -3   2        326.64        287.83         4.18 o
   0  -3   2         24.21         25.82         1.20 o
   1  -3   2       1166.93       1209.34        12.23 o
   2  -3   2       8195.52       9020.36        85.76 o
   3  -3   2       7198.93       7915.30       113.25 o
   4  -3   2       3492.84       3766.14        37.05 o
   5  -3   2          1.88          1.40         1.29 o
   6  -3   2          3.07          3.61         1.55 o
   7  -3   2         30.03         27.02         2.33 o
   8  -3   2         27.54         31.25         2.82 o
   9  -3   2        139.31        125.59         6.60 o
  10  -3   2          2.68          0.87         4.02 o
  11  -3   2         18.39         12.33         6.34 o
 -11  -2   2         16.38          0.26         7.31 o
 -10  -2   2         23.36         17.61         5.42 o
  -9  -2   2        667.07        627.48        16.65 o
  -8  -2   2        163.44        164.17         5.83 o
  -7  -2   2          8.30          7.15         1.94 o
  -6  -2   2        552.31        506.93         7.05 o
  -5  -2   2         70.01         62.95         2.39 o
  -4  -2   2          1.35          3.36         1.01 o
  -3  -2   2       6719.26       6736.04        64.62 o
  -2  -2   2       2775.26       2631.45        25.78 o
  -1  -2   2       1271.46       1179.36        12.85 o
   0  -2   2        424.46        432.59         4.70 o
   1  -2   2       8862.54       9549.86        90.47 o
   2  -2   2       4417.78       4592.48        44.07 o
   3  -2   2        599.45        590.35         6.75 o
   4  -2   2       1423.92       1537.20        16.01 o
   5  -2   2         14.18          9.70         1.31 o
   6  -2   2        241.32        232.77         4.35 o
   7  -2   2        585.14        622.99         8.48 o
   8  -2   2        199.02        200.35         5.12 o
   9  -2   2         83.80         87.83         5.21 o
  10  -2   2        296.21        321.52         8.59 o
  11  -2   2         14.13         20.27         9.07 o
 -11  -1   2          6.58         -5.13         6.53 o
  -9  -1   2        706.26        737.58        20.79 o
  -8  -1   2        442.60        439.59        11.15 o
  -7  -1   2        143.10        130.71         3.83 o
  -6  -1   2        472.39        466.94         6.59 o
  -5  -1   2         18.65         17.30         1.45 o
  -4  -1   2        273.48        395.99         5.59 o
  -3  -1   2       1502.93       1377.20        25.94 o
  -2  -1   2       4240.53       4019.34        42.46 o
  -1  -1   2       8511.54       8393.67        79.57 o
   0  -1   2        132.51        145.12         2.08 o
   1  -1   2        653.09        606.82         6.28 o
   2  -1   2       3098.92       3212.43        31.01 o
   3  -1   2       1475.79       1464.62        14.90 o
   4  -1   2          0.46          5.61         0.92 o
   5  -1   2        250.53        251.78         4.09 o
   6  -1   2        540.00        509.38         6.94 o
   7  -1   2          8.23         13.22         1.89 o
   8  -1   2        975.02        990.75        12.36 o
   9  -1   2        150.81        145.32         9.23 o
  10  -1   2         59.99         55.59         5.71 o
 -11   0   2        438.48        505.09        21.12 o
 -10   0   2          2.57          0.06         4.18 o
  -9   0   2         88.85         94.25         6.48 o
  -8   0   2         16.35         17.71         2.58 o
  -7   0   2        962.44        907.84        11.02 o
  -6   0   2          6.63          7.38         1.43 o
  -5   0   2        639.41        613.50         7.52 o
  -4   0   2          0.45          5.44         0.97 o
  -3   0   2       8578.20       8051.79        76.79 o
  -2   0   2      17107.71      16106.94       176.58 o
  -1   0   2        435.00        350.95         4.92 o
   0   0   2       2110.18       1998.26        54.28 o
   1   0   2       7076.73       7071.01        67.02 o
   2   0   2      12271.80      12710.44       120.39 o
   3   0   2         32.26         26.14         1.08 o
   4   0   2         17.71         17.47         1.11 o
   5   0   2        340.24        328.48         4.78 o
   6   0   2         41.90         39.26         2.00 o
   7   0   2        433.84        431.03         6.53 o
   8   0   2        322.43        323.99         6.06 o
   9   0   2          0.12         -0.94         3.38 o
  10   0   2         12.02          9.35         3.77 o
  11   0   2          3.62         -0.26         5.43 o
 -11   1   2         22.61         30.72         7.83 o
 -10   1   2          4.12         -3.11         6.38 o
  -9   1   2        118.44        141.59        14.90 o
  -8   1   2        155.20        177.61         4.90 o
  -7   1   2        749.26        705.17         9.04 o
  -6   1   2        200.77        192.07         3.85 o
  -5   1   2        251.57        237.90         3.74 o
  -4   1   2        493.26        445.01         5.46 o
  -3   1   2       2257.84       2241.16        28.49 o
  -2   1   2        209.23         90.88         4.18 o
  -1   1   2         16.91          2.35         0.36 o
   0   1   2        964.63        958.59        11.10 o
   1   1   2        250.95        227.25         2.70 o
   2   1   2       2791.68       2839.17        36.67 o
   3   1   2        116.62         83.47         1.60 o
   4   1   2        571.63        569.87         6.67 o
   5   1   2        654.37        681.04         8.07 o
   6   1   2       1642.71       1616.46        18.62 o
   7   1   2         75.41         63.31         3.23 o
   8   1   2        188.99        191.86         5.02 o
   9   1   2        322.91        314.92         8.40 o
  10   1   2          2.27         -2.75         3.81 o
  11   1   2          0.20          8.97         5.52 o
 -11   2   2          8.55          3.27         7.68 o
 -10   2   2         98.44         75.04         9.06 o
  -8   2   2        143.19        133.54         8.12 o
  -7   2   2        310.24        309.97         5.14 o
  -6   2   2        234.53        251.95         5.42 o
  -5   2   2       1986.79       2062.25        21.16 o
  -4   2   2        240.60        294.39         4.05 o
  -3   2   2        380.85        340.21         4.26 o
  -2   2   2        151.14        110.83         2.09 o
  -1   2   2       5804.72       5567.29        53.13 o
   0   2   2       3530.51       3468.88        46.46 o
   1   2   2       3336.68       3217.14        30.98 o
   2   2   2        364.80        379.96         7.51 o
   3   2   2       1462.65       1479.30        17.73 o
   4   2   2       4592.80       4515.55        50.71 o
   5   2   2        328.69        300.52         4.51 o
   6   2   2         78.43         80.47         3.10 o
   7   2   2         38.54         46.51         2.41 o
   8   2   2         17.68         16.89         2.22 o
   9   2   2        191.33        188.01         7.66 o
  10   2   2        100.49        105.11         8.20 o
  11   2   2          2.02         -4.05         7.98 o
 -11   3   2        111.56        114.46        19.43 o
 -10   3   2         65.73         79.33        19.43 o
  -9   3   2         19.66          7.39         4.10 o
  -8   3   2         38.70         27.90         2.24 o
  -7   3   2       1325.72       1381.11        15.50 o
  -6   3   2         27.45         38.22         1.87 o
  -5   3   2          3.27          2.80         1.05 o
  -4   3   2         72.61         79.58         2.06 o
  -3   3   2        236.04        203.89         3.14 o
  -2   3   2        622.04        482.29         5.66 o
  -1   3   2        423.22        356.21         5.61 o
   0   3   2       1043.46        938.39        10.40 o
   1   3   2        902.35        837.97         8.82 o
   2   3   2       5314.06       5340.25        54.73 o
   3   3   2          7.30          1.63         0.54 o
   4   3   2       3274.53       3323.90        38.37 o
   5   3   2        874.82        868.38        13.53 o
   6   3   2        782.24        747.27         8.89 o
   7   3   2       1005.96       1042.90        12.12 o
   8   3   2         97.04         80.11         3.00 o
   9   3   2        427.48        465.75        14.24 o
  10   3   2         45.49         45.00         6.36 o
  11   3   2         19.29         15.62         8.10 o
 -11   4   2          0.01         -3.27         7.87 o
 -10   4   2          8.93          6.19         6.62 o
  -9   4   2         53.13          3.21         7.89 o
  -8   4   2         37.60         46.15         2.72 o
  -7   4   2        127.12        111.94         3.51 o
  -6   4   2        116.53        105.78         3.14 o
  -5   4   2        196.86        204.78         3.78 o
  -4   4   2         53.64         59.32         2.09 o
  -3   4   2          5.06         14.70         1.13 o
  -2   4   2        246.09        237.83         3.65 o
  -1   4   2          0.22          0.10         0.59 o
   0   4   2        222.05        230.68         3.19 o
   1   4   2       2133.03       2253.07        23.89 o
   2   4   2        602.88        590.54        10.09 o
   3   4   2        531.77        573.98         6.76 o
   4   4   2        322.77        305.52         4.25 o
   5   4   2        246.38        229.42         5.21 o
   6   4   2         12.90          7.28         2.26 o
   7   4   2         35.57         47.08         3.54 o
   8   4   2        272.66        244.36         9.95 o
   9   4   2         38.25         23.29         7.07 o
  10   4   2        216.46        234.10        19.48 o
  11   4   2          1.62         -7.29         7.29 o
 -10   5   2         13.87          8.70         7.09 o
  -8   5   2         30.68         28.25         3.20 o
  -7   5   2         20.91         33.52         2.72 o
  -6   5   2          0.29          1.82         1.71 o
  -5   5   2          7.91         20.42         1.70 o
  -4   5   2          0.07          0.57         1.18 o
  -3   5   2         52.81         52.15         2.21 o
  -2   5   2        955.92        981.20        15.22 o
  -1   5   2          1.25          0.16         0.91 o
   0   5   2       2045.89       2080.56        21.44 o
   1   5   2        265.40        297.46         4.28 o
   2   5   2          7.00         16.82         1.30 o
   3   5   2          3.69          1.84         0.98 o
   4   5   2         35.71         28.88         1.61 o
   5   5   2         91.85        101.02         2.54 o
   6   5   2         11.25         11.27         2.51 o
   7   5   2         41.55         44.09         3.57 o
   8   5   2         42.08         51.99         6.20 o
   9   5   2         99.40         91.06         9.39 o
  10   5   2         66.05         85.55         9.06 o
  11   5   2          0.05          4.28         8.86 o
 -10   6   2          7.04          8.91         7.91 o
  -9   6   2          1.29          1.49         4.33 o
  -8   6   2          0.09         -3.00         3.00 o
  -7   6   2         42.77         33.22         3.17 o
  -6   6   2         30.12         35.38         2.41 o
  -5   6   2        191.69        212.21         4.39 o
  -4   6   2        234.79        203.27         4.00 o
  -3   6   2        182.26        208.19         3.79 o
  -2   6   2          1.55          1.23         0.99 o
  -1   6   2         12.58          7.58         0.95 o
   0   6   2          2.84         13.33         0.98 o
   1   6   2       2318.22       2510.18        27.79 o
   2   6   2        138.00        142.01         3.02 o
   3   6   2         97.41        109.21         2.79 o
   4   6   2         89.24         75.91         2.90 o
   5   6   2          1.46          0.92         1.42 o
   6   6   2        116.81        117.15         3.50 o
   7   6   2        124.60        136.21         7.71 o
   8   6   2         11.29         11.19         9.50 o
   9   6   2         21.12         25.78        11.54 o
  10   6   2         17.95         12.15         8.26 o
  -9   7   2          1.04          1.43         6.63 o
  -8   7   2          4.94         -0.81         3.67 o
  -7   7   2        100.04         83.47         4.50 o
  -6   7   2         92.31        115.67         5.25 o
  -5   7   2        197.50        211.06         5.38 o
  -4   7   2         97.24         84.83         3.04 o
  -3   7   2        218.00        223.57         4.08 o
  -2   7   2         53.21         50.82         1.95 o
  -1   7   2          5.14          6.09         0.94 o
   0   7   2          0.74          0.02         0.92 o
   1   7   2          6.01          5.13         1.04 o
   2   7   2        240.88        245.95         4.16 o
   3   7   2          0.72          0.55         1.36 o
   4   7   2         16.18         17.65         1.78 o
   5   7   2          0.17          2.00         1.68 o
   6   7   2         59.78         69.75         3.31 o
   7   7   2         49.18         63.22         5.96 o
   8   7   2          9.83          1.27        10.81 o
   9   7   2          7.70         11.53         9.06 o
  10   7   2        127.91        114.22         9.81 o
  -9   8   2         31.26          9.30        10.11 o
  -8   8   2          0.81         -3.69         4.35 o
  -7   8   2         43.85         48.53         4.37 o
  -6   8   2        160.92        157.47         5.97 o
  -5   8   2        794.26        723.02        11.69 o
  -4   8   2          9.57          9.61         1.89 o
  -3   8   2        947.12        925.69        11.00 o
  -2   8   2         15.42         12.93         1.48 o
  -1   8   2         30.29         23.96         2.50 o
   0   8   2        408.51        445.54         5.99 o
   1   8   2        171.23        202.52         3.72 o
   2   8   2         20.27         22.43         1.80 o
   3   8   2          4.28          2.37         1.63 o
   4   8   2          4.50          7.01         1.91 o
   5   8   2        168.05        159.26         5.07 o
   6   8   2         34.82         35.01         3.01 o
   7   8   2          0.12          5.01         3.18 o
   8   8   2        162.91        165.36        14.20 o
   9   8   2          8.00         16.96         8.88 o
  -8   9   2         52.60         59.32         7.71 o
  -7   9   2         17.35         11.42         3.94 o
  -6   9   2         49.53         46.52         4.74 o
  -5   9   2        967.82        905.52        15.32 o
  -4   9   2        744.50        715.92        11.39 o
  -3   9   2         63.01         68.29         3.35 o
  -2   9   2        101.09         89.81         6.86 o
  -1   9   2          6.64         11.34         2.79 o
   0   9   2        204.49        210.18         6.98 o
   1   9   2         16.52         11.08         1.41 o
   2   9   2        198.82        189.74         4.11 o
   3   9   2         29.38         29.13         2.31 o
   4   9   2        251.89        234.58         6.52 o
   5   9   2         29.55         26.44         3.87 o
   6   9   2        185.01        202.13         8.04 o
   7   9   2         23.44         25.42         5.14 o
   8   9   2         13.34         24.99        10.85 o
   9   9   2        493.80        506.44        17.34 o
  -7  10   2          0.16          2.34         5.00 o
  -6  10   2        109.00        127.93        11.96 o
  -5  10   2        120.64        118.57         6.66 o
  -4  10   2         47.44         52.78         4.35 o
  -3  10   2        122.13         36.82        10.81 o
  -2  10   2          0.48          0.07         3.76 o
  -1  10   2        171.07        167.28         6.82 o
   0  10   2        215.70        221.13        12.78 o
   1  10   2          1.23          2.77         3.50 o
   2  10   2         20.60          9.86         3.57 o
   3  10   2          7.08          6.83         2.70 o
   4  10   2        201.74        182.77         6.33 o
   5  10   2         41.92         44.90         4.60 o
   6  10   2         12.82         14.36         3.83 o
   7  10   2         13.47          6.27         5.88 o
   8  10   2        138.19        147.49        10.00 o
  -7  11   2         28.48          9.61         8.76 o
  -6  11   2         21.44         26.29         7.13 o
  -5  11   2          0.06          6.11         5.63 o
  -4  11   2          0.22         -5.49         5.49 o
  -3  11   2         24.31         21.61         7.29 o
  -2  11   2         20.87         14.95         7.01 o
  -1  11   2        165.00        142.28        11.57 o
   0  11   2         48.23         30.69        10.81 o
   1  11   2          0.07          0.67         4.23 o
   2  11   2         50.50         53.37         2.97 o
   3  11   2          3.56         -0.31         2.67 o
   4  11   2          1.45         -2.75         3.16 o
   5  11   2          8.78         -0.69         3.48 o
   6  11   2         13.59         10.33         4.68 o
   7  11   2         49.89         49.27         7.42 o
  -5  12   2          0.54         -2.70         7.29 o
  -4  12   2         13.75         19.62         8.12 o
  -3  12   2         30.25         29.30         6.95 o
  -2  12   2         77.84         75.36         7.78 o
  -1  12   2         92.32         90.20         9.40 o
   0  12   2        305.47        308.46        15.29 o
   1  12   2          2.54          6.14         7.65 o
   2  12   2          0.02         -0.12         5.58 o
   3  12   2        216.22        216.87         7.49 o
   4  12   2         61.00         64.61         5.46 o
   5  12   2         86.51        111.20         7.82 o
   6  12   2        176.76        172.93        16.65 o
  -4  13   2         37.91         41.41        18.99 o
  -3  13   2        197.48        221.78        15.50 o
  -2  13   2        335.83        329.75        15.87 o
  -1  13   2        190.65        204.52        12.20 o
   0  13   2        137.43        173.86        14.26 o
   1  13   2          0.59          4.03         7.95 o
   2  13   2          0.07          2.22         6.73 o
   3  13   2         94.69        104.40         9.08 o
   4  13   2         23.25         17.05         7.22 o
  -3 -13   3         36.89         40.54         7.35 o
  -2 -13   3        178.49        208.14        13.00 o
  -1 -13   3        499.53        521.91        17.03 o
   0 -13   3         13.55         18.08         7.63 o
   1 -13   3         61.10         61.80        10.85 o
   2 -13   3         38.89         52.99         8.21 o
   3 -13   3         47.98         48.98         8.75 o
  -5 -12   3         57.69         71.71        10.31 o
  -4 -12   3         24.77         27.36         6.71 o
  -3 -12   3          3.17          7.54         7.65 o
  -2 -12   3         30.02         49.04        11.84 o
  -1 -12   3        102.20         80.07        13.74 o
   0 -12   3         54.42         46.26         8.35 o
   1 -12   3        148.12        150.68        12.68 o
   2 -12   3          0.98          4.55         7.61 o
   3 -12   3          2.97          0.80         6.63 o
   4 -12   3          0.88         -1.54        13.31 o
   5 -12   3         60.87         66.07         9.21 o
  -6 -11   3         17.70          2.62         5.05 o
  -5 -11   3          0.86         -2.29         7.38 o
  -4 -11   3        126.15        154.11         9.32 o
  -3 -11   3         17.50         15.30         4.12 o
  -2 -11   3        614.87        599.04        40.62 o
   0 -11   3         92.59         69.43         8.06 o
   1 -11   3        245.66        208.63        17.53 o
   2 -11   3         96.12         24.55         8.18 o
   4 -11   3         97.38        112.22        14.32 o
   5 -11   3         14.35          9.65         8.13 o
   6 -11   3          9.59         12.00         8.89 o
  -7 -10   3        126.81        120.09         8.70 o
  -6 -10   3         10.34          5.20         3.89 o
  -5 -10   3         53.09         54.45         4.07 o
  -4 -10   3        753.88        746.03        12.63 o
  -3 -10   3         58.55         42.47         3.90 o
  -2 -10   3        162.36        166.25         7.07 o
  -1 -10   3        114.48        116.67         6.54 o
   0 -10   3        168.38        152.02         7.07 o
   1 -10   3        171.32        190.05         7.75 o
   2 -10   3          0.96         -2.79         3.88 o
   3 -10   3        159.85        151.74        10.84 o
   4 -10   3        661.01        568.33        50.85 o
   5 -10   3          0.74         -0.35         3.71 o
   6 -10   3        133.55        144.75        10.61 o
   7 -10   3         50.02         57.59        10.40 o
  -8  -9   3         45.14         48.83         7.63 o
  -7  -9   3         82.17         60.76         6.16 o
  -6  -9   3          2.43          3.69         3.61 o
  -5  -9   3          8.02          6.21         2.91 o
  -4  -9   3        320.37        277.58         6.53 o
  -3  -9   3         81.59         80.14         3.58 o
  -2  -9   3          5.59          6.86         1.87 o
  -1  -9   3       1047.36       1035.86        14.22 o
   0  -9   3          2.84          1.39         2.84 o
   1  -9   3       1297.04       1332.47        18.18 o
   2  -9   3        267.42        293.04         9.59 o
   3  -9   3         68.46         68.25         4.78 o
   4  -9   3       1080.60       1153.51        19.36 o
   5  -9   3         21.38         24.72         3.46 o
   6  -9   3          3.24          1.54         4.20 o
   7  -9   3         12.68         10.15         4.08 o
   8  -9   3         62.42         88.44         9.35 o
  -9  -8   3         12.08          5.02         7.39 o
  -8  -8   3         29.36         32.87         7.84 o
  -7  -8   3          1.42          0.89         4.88 o
  -6  -8   3         42.42         37.68         3.55 o
  -5  -8   3         21.34         19.99         2.94 o
  -4  -8   3        105.44         84.29         3.63 o
  -3  -8   3        103.33         89.88         3.34 o
  -2  -8   3         11.48         13.14         1.77 o
  -1  -8   3       1021.09        987.35        11.41 o
   0  -8   3          4.30          4.67         1.49 o
   1  -8   3        109.03        124.64         4.50 o
   2  -8   3        156.39        164.31         5.08 o
   3  -8   3        234.66        264.05         4.53 o
   4  -8   3        303.78        326.04         8.38 o
   5  -8   3         14.48         21.19         2.87 o
   6  -8   3         33.46         33.80         4.38 o
   7  -8   3        215.63        201.48         7.42 o
   8  -8   3        166.10        162.50         9.17 o
   9  -8   3        156.59        151.56        11.36 o
  -9  -7   3         15.32         -3.16         8.01 o
  -8  -7   3          5.93          9.74         4.98 o
  -7  -7   3         18.64         17.37         3.56 o
  -6  -7   3        318.06        311.40         6.83 o
  -5  -7   3        289.96        289.94         5.79 o
  -4  -7   3          3.58          4.53         1.90 o
  -3  -7   3          6.53          3.55         1.63 o
  -2  -7   3         20.70         19.98         1.82 o
  -1  -7   3         10.43         11.51         1.51 o
   0  -7   3         40.04         37.08         1.58 o
   1  -7   3          6.47          4.81         1.12 o
   2  -7   3        244.21        264.91         4.16 o
   3  -7   3        123.34        133.78         3.51 o
   4  -7   3          4.56          8.59         1.75 o
   5  -7   3          0.32          1.43         1.92 o
   6  -7   3        693.70        640.41         9.74 o
   7  -7   3        450.58        392.19         9.67 o
   8  -7   3        130.17        126.34         6.33 o
   9  -7   3          1.24         -5.16         5.16 o
 -10  -6   3         14.08          5.65         7.26 o
  -9  -6   3        644.11        765.00        18.19 o
  -8  -6   3         32.83         24.75         5.75 o
  -7  -6   3         18.86         20.70         3.66 o
  -6  -6   3          4.47          9.25         2.34 o
  -5  -6   3        100.82         81.63         3.33 o
  -4  -6   3        136.56        147.37         3.77 o
  -3  -6   3        681.09        702.82         8.72 o
  -2  -6   3        104.33         98.79         2.71 o
  -1  -6   3        242.75        249.18         3.95 o
   0  -6   3        388.74        375.21         5.53 o
   1  -6   3        604.24        560.00         6.78 o
   2  -6   3          3.19          8.23         1.10 o
   3  -6   3        145.82        134.89         3.05 o
   4  -6   3        113.90         91.28         2.92 o
   5  -6   3       1052.72       1022.35        12.15 o
   6  -6   3        266.87        234.21         5.19 o
   7  -6   3         18.50          9.91         2.68 o
   8  -6   3        487.97        451.11        11.69 o
   9  -6   3         11.11         12.14         4.78 o
  10  -6   3        117.79        166.47         8.98 o
  -9  -5   3         45.68         52.77         6.10 o
  -8  -5   3          5.08          5.14         3.21 o
  -7  -5   3         37.52         40.38         3.29 o
  -6  -5   3        305.73        287.21         5.61 o
  -5  -5   3         29.13         31.66         2.21 o
  -4  -5   3         67.54         72.85         2.78 o
  -3  -5   3         24.72         15.51         1.42 o
  -2  -5   3         10.80         10.24         1.17 o
  -1  -5   3        253.63        237.95         3.66 o
   0  -5   3        117.50        111.23         2.29 o
   1  -5   3        702.56        724.90         8.17 o
   2  -5   3         33.84         32.31         1.40 o
   3  -5   3       3215.29       3694.23        36.46 o
   4  -5   3        183.32        180.20         3.63 o
   5  -5   3        383.42        358.54         5.67 o
   6  -5   3       1302.12       1183.54        13.85 o
   7  -5   3          3.23          5.96         2.36 o
   8  -5   3         13.37         11.62         3.09 o
   9  -5   3          2.92         -0.86         4.74 o
  10  -5   3          0.00         -4.54         5.71 o
 -10  -4   3          2.00         -2.20         4.89 o
  -9  -4   3         10.64         13.86         3.84 o
  -8  -4   3         24.60         30.31         3.39 o
  -7  -4   3        151.44        137.03         4.54 o
  -6  -4   3         96.74         98.55         3.54 o
  -5  -4   3          5.02          7.21         1.66 o
  -4  -4   3         60.75         68.56         2.53 o
  -3  -4   3       1370.29       1395.14        14.85 o
  -2  -4   3        879.23        857.67         9.54 o
  -1  -4   3         61.39         49.28         1.58 o
   0  -4   3          0.37          1.39         0.69 o
   1  -4   3         85.73         84.61         1.99 o
   2  -4   3        127.25        129.65         2.40 o
   3  -4   3        382.08        398.06         5.28 o
   4  -4   3        771.36        851.01         9.88 o
   5  -4   3        105.79        109.56         3.16 o
   6  -4   3          0.73          1.89         1.76 o
   7  -4   3        133.77        130.28         4.41 o
   8  -4   3         39.35         34.62         3.30 o
   9  -4   3        135.12        158.35         8.53 o
  10  -4   3        697.32        698.47        19.72 o
  11  -4   3         15.51         -0.59         6.73 o
 -11  -3   3         16.70         18.89         7.31 o
  -9  -3   3         69.17         84.79         6.52 o
  -8  -3   3        394.51        386.66         7.98 o
  -7  -3   3         13.89         16.24         2.34 o
  -6  -3   3         79.63         83.46         3.67 o
  -5  -3   3         10.95         16.10         1.63 o
  -4  -3   3        496.43        523.11         7.19 o
  -3  -3   3        331.46        308.51         4.72 o
  -2  -3   3         68.73         76.13         1.89 o
  -1  -3   3        181.74        135.74         2.93 o
   0  -3   3       2807.52       2718.25        26.51 o
   1  -3   3        306.37        291.15         4.16 o
   2  -3   3       1690.82       1892.15        20.33 o
   3  -3   3         19.51         65.03         2.66 o
   4  -3   3        989.99        936.27        10.51 o
   5  -3   3       2488.37       2570.21        26.21 o
   6  -3   3         16.84         16.94         1.88 o
   7  -3   3          4.56          6.86         2.17 o
   8  -3   3       1073.63       1023.28        13.10 o
   9  -3   3         41.86         19.30         6.23 o
  10  -3   3          2.23          5.19         4.62 o
  11  -3   3         25.92         22.05         6.53 o
 -11  -2   3          0.90          7.93         7.20 o
 -10  -2   3        396.63        415.86        15.73 o
  -9  -2   3         26.77         27.48         4.06 o
  -8  -2   3          7.70          2.64         2.68 o
  -7  -2   3        221.03        192.31         4.79 o
  -6  -2   3         70.89         51.05         2.36 o
  -5  -2   3         94.24         98.01         3.01 o
  -4  -2   3          2.55          1.54         1.17 o
  -3  -2   3       4665.23       4399.06        57.00 o
  -2  -2   3       2481.33       2131.69        21.19 o
  -1  -2   3        223.33        210.20         3.16 o
   0  -2   3        939.80        858.85         9.42 o
   1  -2   3        245.99        246.64         3.53 o
   2  -2   3        142.22        127.62         2.15 o
   3  -2   3       1532.45       1563.04        16.01 o
   4  -2   3        192.37        196.48         4.74 o
   5  -2   3         23.61         25.32         1.62 o
   6  -2   3         42.50         40.13         2.19 o
   7  -2   3        132.13        124.04         4.61 o
   8  -2   3        709.74        710.95         9.85 o
   9  -2   3         36.51         34.20         4.54 o
  10  -2   3          3.79         -2.64         4.09 o
  11  -2   3          0.69          8.99         6.24 o
 -11  -1   3          2.18          4.28         8.29 o
 -10  -1   3        120.82        126.72         8.88 o
  -9  -1   3       1185.73       1251.68        21.59 o
  -8  -1   3        258.05        220.54         6.27 o
  -7  -1   3          5.61          2.96         1.87 o
  -6  -1   3        165.37        153.22         3.63 o
  -5  -1   3          2.98          5.79         1.29 o
  -4  -1   3       2928.44       2678.56        28.63 o
  -3  -1   3         37.45         27.11         1.26 o
  -2  -1   3       7050.85       7199.30        68.67 o
  -1  -1   3       8259.52       8339.72        84.55 o
   0  -1   3        303.12        263.09         3.35 o
   1  -1   3        861.24        778.86         8.50 o
   2  -1   3         43.40         56.43         1.60 o
   3  -1   3        609.69        529.81         8.35 o
   4  -1   3        679.66        701.21         8.10 o
   5  -1   3          0.01          1.45         1.19 o
   6  -1   3         34.30         26.30         1.81 o
   7  -1   3        387.38        362.50         6.08 o
   8  -1   3        271.84        261.69         5.59 o
   9  -1   3         11.96          6.63         3.88 o
  10  -1   3        353.04        389.68         9.34 o
  11  -1   3         31.70         41.97         9.18 o
 -11   0   3         28.24         31.74         7.75 o
 -10   0   3        191.70        186.58         9.70 o
  -9   0   3        272.94        260.12        18.89 o
  -8   0   3          1.94          5.50         2.16 o
  -7   0   3         12.26         12.82         1.78 o
  -6   0   3       1308.62       1317.98        14.54 o
  -5   0   3        130.38        123.67         2.72 o
  -4   0   3        262.95        262.74         3.80 o
  -3   0   3        286.65        251.80         3.48 o
  -2   0   3       3989.01       3544.38        34.28 o
  -1   0   3          1.70          2.16         0.56 o
   0   0   3       1614.91       1380.68        14.62 o
   1   0   3          1.35          2.97         0.40 o
   2   0   3        313.61        345.65         4.93 o
   3   0   3         34.93         49.67         1.47 o
   4   0   3        244.64        225.27         3.73 o
   5   0   3        496.66        482.72         6.79 o
   6   0   3        212.86        225.04         4.16 o
   7   0   3        101.91         86.85         3.24 o
   8   0   3        140.27        124.90         4.69 o
   9   0   3        353.13        333.78         8.17 o
  10   0   3          0.07          3.13         4.08 o
  11   0   3          0.04          3.04         6.00 o
 -11   1   3        368.62        461.42        20.84 o
 -10   1   3          4.26          7.99         6.30 o
  -9   1   3         71.96         31.64         8.28 o
  -8   1   3        263.74        270.72         5.22 o
  -7   1   3         70.85         62.18         2.21 o
  -6   1   3        832.86        845.63         9.90 o
  -5   1   3         72.59         76.87         4.36 o
  -4   1   3        106.87        113.13         3.22 o
  -3   1   3         12.12         28.40         1.64 o
  -2   1   3       3112.89       3060.38        29.76 o
  -1   1   3       1333.49       1387.14        14.76 o
   0   1   3       1580.42       1551.75        15.33 o
   1   1   3       1468.39       1303.09        16.58 o
   2   1   3         24.97         44.51         1.15 o
   3   1   3       3558.93       3666.68        58.41 o
   4   1   3       2021.17       1955.64        31.63 o
   5   1   3        540.10        542.71         6.76 o
   6   1   3         37.29         43.77         2.08 o
   7   1   3        546.00        557.65         7.68 o
   8   1   3        102.55         95.01         3.89 o
   9   1   3        133.26        131.02         6.52 o
  10   1   3         83.80         82.46         8.15 o
  11   1   3         31.05         42.74         7.77 o
 -11   2   3         27.97         40.27        13.44 o
 -10   2   3          3.82         -6.06         6.06 o
  -9   2   3        601.81        622.14        21.27 o
  -8   2   3         10.17         13.12         4.77 o
  -7   2   3         25.16         25.60         3.14 o
  -6   2   3        257.82        255.52         5.94 o
  -5   2   3        512.35        495.69         8.13 o
  -4   2   3        388.91        412.43         6.74 o
  -3   2   3       1751.91       1594.74        27.88 o
  -2   2   3        269.56        202.60         2.89 o
  -1   2   3        810.86        917.95        12.28 o
   0   2   3          6.03          8.23         0.61 o
   1   2   3          9.51          3.62         0.53 o
   2   2   3       2649.43       3059.81        29.77 o
   3   2   3          2.05          3.01         0.99 o
   4   2   3         72.72         96.44         3.20 o
   5   2   3         57.29         49.85         2.50 o
   6   2   3         28.09         31.63         1.65 o
   7   2   3        314.21        314.75         5.36 o
   8   2   3         16.15         18.39         2.24 o
   9   2   3          0.68         -0.21         2.74 o
  10   2   3         54.24         54.04        10.33 o
  11   2   3         44.77         57.95        10.15 o
 -11   3   3         32.83         28.13        10.21 o
 -10   3   3         10.16          6.97         7.22 o
  -9   3   3        167.55        143.20        16.37 o
  -8   3   3         19.92         14.76         4.21 o
  -7   3   3         65.17         77.45         4.05 o
  -6   3   3         71.05        128.13         4.66 o
  -5   3   3        448.33        499.17         8.24 o
  -4   3   3        735.07        738.37         8.51 o
  -3   3   3         41.47         28.36         1.36 o
  -2   3   3         59.32         89.96         2.28 o
  -1   3   3        244.81        196.62         3.36 o
   0   3   3       4741.09       4658.24        48.03 o
   1   3   3       1357.10       1605.98        16.19 o
   2   3   3       1408.23       1606.52        16.29 o
   3   3   3         33.29         73.29         3.90 o
   4   3   3         13.06         11.08         1.59 o
   5   3   3        201.70        212.17         4.87 o
   6   3   3        239.30        267.89         6.02 o
   7   3   3         39.69         52.28         4.61 o
   8   3   3        280.66        287.93         9.23 o
   9   3   3          2.00         -5.35         5.35 o
  10   3   3         78.67         76.43         8.78 o
  11   3   3         23.21          8.90        10.78 o
 -10   4   3          2.31         -3.83         8.91 o
  -9   4   3        101.16         89.72        14.32 o
  -8   4   3         47.82         36.86         7.02 o
  -7   4   3         44.71         50.67         4.13 o
  -6   4   3          0.30          1.92         1.22 o
  -5   4   3        741.60        674.08         8.35 o
  -4   4   3         17.56         10.06         1.14 o
  -3   4   3          0.00         -0.01         0.89 o
  -2   4   3         25.19         22.09         1.34 o
  -1   4   3         16.48         23.59         1.19 o
   0   4   3          0.85          7.96         1.04 o
   1   4   3       1899.90       2153.00        24.85 o
   2   4   3        360.83        391.69         4.96 o
   3   4   3         43.23         27.37         1.74 o
   4   4   3        855.35        825.98        11.46 o
   5   4   3        541.24        547.53         8.81 o
   6   4   3          8.95          5.13         2.27 o
   7   4   3         16.02         17.68         2.85 o
   8   4   3          6.71          5.56         4.15 o
   9   4   3         59.63         36.81         6.82 o
  10   4   3        181.66        204.86        13.84 o
  11   4   3         36.42         38.75        11.40 o
 -10   5   3          6.92         13.51         7.18 o
  -9   5   3         96.46        101.70        15.78 o
  -8   5   3        229.62        236.69        15.78 o
  -7   5   3         22.09         26.40         2.13 o
  -6   5   3        401.59        403.76         6.20 o
  -5   5   3        470.14        467.65         6.60 o
  -4   5   3         26.08         37.53         1.83 o
  -3   5   3         65.19         65.06         3.25 o
  -2   5   3        378.94        344.70         5.12 o
  -1   5   3         37.11         49.08         1.75 o
   0   5   3        115.48        128.62         2.53 o
   1   5   3         67.64         76.33         2.25 o
   2   5   3        840.54        811.75         9.69 o
   3   5   3         36.76         44.38         1.80 o
   4   5   3         49.96         59.99         2.49 o
   5   5   3         23.34         19.64         2.34 o
   6   5   3         32.67         24.67         2.88 o
   7   5   3        243.85        211.06         7.25 o
   8   5   3        877.78        850.76        36.13 o
   9   5   3          4.72          1.86         5.40 o
  10   5   3        146.52        128.82        16.66 o
  11   5   3          5.49          2.62         8.75 o
 -10   6   3        105.80        121.68        10.47 o
  -9   6   3        205.27        220.83        17.02 o
  -8   6   3          2.75          0.23         2.81 o
  -7   6   3          0.07          3.17         2.58 o
  -6   6   3          5.94         12.82         2.18 o
  -5   6   3        126.06        144.04         3.82 o
  -4   6   3        188.76        214.33         4.16 o
  -3   6   3         17.47         27.43         1.70 o
  -2   6   3        665.34        621.82         7.69 o
  -1   6   3         25.13         25.49         2.12 o
   0   6   3       1512.37       1629.23        17.04 o
   1   6   3        624.95        711.34        12.86 o
   2   6   3        408.85        441.60         5.89 o
   3   6   3       1326.97       1352.51        15.56 o
   4   6   3         40.04         34.38         1.81 o
   5   6   3        270.13        273.61         4.48 o
   6   6   3        502.46        509.53         9.40 o
   7   6   3         27.94         32.39         5.14 o
   8   6   3         24.64         19.92        10.23 o
   9   6   3          5.22         -7.16         7.16 o
  10   6   3         69.57         70.67         8.32 o
  -9   7   3          1.47         -3.54         8.40 o
  -8   7   3          1.28          3.75         4.17 o
  -7   7   3          0.00          6.24         3.03 o
  -6   7   3        444.53        457.39         8.76 o
  -5   7   3        402.28        394.97         7.46 o
  -4   7   3        453.19        435.32         6.54 o
  -3   7   3        546.26        548.38         7.36 o
  -2   7   3         90.94         78.72         2.62 o
  -1   7   3        153.17        168.08         4.02 o
   0   7   3         51.59         50.78         2.00 o
   1   7   3        323.54        369.02         5.56 o
   2   7   3        209.35        202.12         3.82 o
   3   7   3        922.38        952.90        11.13 o
   4   7   3        646.05        630.03         8.22 o
   5   7   3        777.65        714.66         9.19 o
   6   7   3         41.69         41.82         5.88 o
   7   7   3         68.65         54.12         5.88 o
   8   7   3         26.55         22.21         9.64 o
   9   7   3         87.81         72.42         7.46 o
  10   7   3          1.35          7.69         8.25 o
  -9   8   3         34.42         24.63         8.63 o
  -8   8   3          0.50          0.86         4.22 o
  -7   8   3         49.14         34.96         4.00 o
  -6   8   3          2.46          3.15         4.70 o
  -5   8   3        439.24        401.33         8.75 o
  -4   8   3        744.41        663.41        12.02 o
  -3   8   3        598.95        561.39         7.70 o
  -2   8   3        409.12        396.98         6.63 o
  -1   8   3         28.55         28.68         1.72 o
   0   8   3        147.51        126.45         3.20 o
   1   8   3        151.18        160.05         3.92 o
   2   8   3         29.28         28.97         2.00 o
   3   8   3         24.86         16.00         1.86 o
   4   8   3        610.41        571.91         8.34 o
   5   8   3          4.72          4.05         2.14 o
   6   8   3         74.86         75.17         4.69 o
   7   8   3         15.10         16.37         8.47 o
   8   8   3         76.20         80.20         9.20 o
   9   8   3        103.55        112.90         9.15 o
  -8   9   3          0.07          6.72         7.05 o
  -7   9   3          0.44          4.66         4.04 o
  -6   9   3        343.26        330.58        10.38 o
  -5   9   3        125.80        137.36         5.86 o
  -4   9   3         18.77         20.70         2.77 o
  -3   9   3        622.73        578.43         9.62 o
  -2   9   3        875.96        862.18        11.14 o
  -1   9   3        124.30        132.56         3.33 o
   0   9   3         80.79         64.16         2.61 o
   1   9   3         71.04         70.56         2.73 o
   2   9   3         57.48         47.38         2.90 o
   3   9   3        249.22        252.15         8.27 o
   4   9   3         38.47         39.33         3.81 o
   5   9   3        179.36        173.04         7.47 o
   6   9   3         26.76         27.11         3.97 o
   7   9   3        157.95        161.21        12.75 o
   8   9   3         74.99         75.19         7.69 o
   9   9   3         69.52         85.45         8.93 o
  -7  10   3        197.46        174.79        10.96 o
  -6  10   3         60.85         65.40         6.25 o
  -5  10   3        135.14        138.60         7.47 o
  -4  10   3        952.75        918.35        22.16 o
  -3  10   3        449.86        418.28         7.90 o
  -2  10   3        475.15        477.20        13.92 o
  -1  10   3        549.39        531.65        12.61 o
   0  10   3         86.95        105.52         6.11 o
   1  10   3       1221.87       1222.34        17.28 o
   2  10   3       1537.33       1514.89        21.07 o
   3  10   3          2.84         -0.31         3.86 o
   4  10   3        109.90        116.46         5.80 o
   5  10   3        277.66        272.21         8.94 o
   6  10   3         19.33         14.47         3.85 o
   7  10   3         30.62         53.33         6.93 o
   8  10   3        401.31        421.67        15.82 o
  -6  11   3        136.21        127.94         9.38 o
  -5  11   3         33.60         43.42         9.20 o
  -4  11   3          0.91          0.61         3.38 o
  -3  11   3         21.12         22.79         8.77 o
  -2  11   3         11.77         15.78         8.77 o
  -1  11   3        179.59         97.32        13.74 o
   0  11   3        336.03        336.43        15.07 o
   1  11   3        143.12        159.82         9.48 o
   2  11   3        661.76        650.57        19.66 o
   3  11   3         45.48         50.95         9.70 o
   4  11   3         61.90         53.57         4.33 o
   5  11   3        305.17        298.66         9.99 o
   6  11   3          7.28          3.55         5.64 o
   7  11   3         47.91         56.78        15.93 o
  -5  12   3         11.01         31.60         7.72 o
  -4  12   3          6.62          5.11         6.92 o
  -3  12   3         86.89         88.84         8.21 o
  -2  12   3         49.71         59.87         7.14 o
  -1  12   3         37.32         46.17        11.11 o
   0  12   3         38.62         16.61        19.29 o
   1  12   3        650.83        645.12        46.76 o
   2  12   3        623.62        662.17        16.89 o
   3  12   3        134.78        153.01         6.56 o
   4  12   3          0.54          1.92         4.25 o
   5  12   3         50.76         34.23         6.36 o
   6  12   3         68.17         70.96         8.15 o
  -3  13   3          0.48          2.43         7.25 o
  -2  13   3         10.13         34.66        10.52 o
  -1  13   3         48.68         48.16         8.29 o
   0  13   3         65.97         72.73         8.52 o
   1  13   3         76.12         94.06        10.81 o
   2  13   3        229.36        239.39        21.92 o
   3  13   3          1.61         -1.62         6.96 o
   4  13   3        142.25        148.82        13.18 o
  -2 -13   4        111.56        137.39        10.33 o
  -1 -13   4         87.90        111.61        11.15 o
   0 -13   4        130.89        125.67         9.78 o
   1 -13   4        163.67        150.87        10.13 o
   2 -13   4        177.19        151.54        16.94 o
  -4 -12   4         75.94         82.49         9.83 o
  -3 -12   4          0.96          5.50         6.16 o
  -2 -12   4          0.37          9.67         5.98 o
  -1 -12   4         40.58         57.53        17.83 o
   0 -12   4         13.74         23.63         8.91 o
   1 -12   4        298.99        349.40        20.60 o
   2 -12   4          2.68          1.83         8.18 o
   3 -12   4          0.12          6.74         6.64 o
   4 -12   4         13.26         -0.26         7.14 o
   5 -12   4          7.55         18.00         8.35 o
  -6 -11   4         11.56         18.96         7.00 o
  -5 -11   4        102.42        119.03        10.83 o
  -4 -11   4          1.48          9.94         4.14 o
  -3 -11   4         64.54         67.98         5.33 o
   0 -11   4          2.37          6.04         6.40 o
   1 -11   4        359.92        339.66        14.77 o
   2 -11   4         13.64         23.65         5.68 o
   3 -11   4          6.27          1.46         5.99 o
   4 -11   4         78.98         89.10         9.91 o
   5 -11   4          2.21         -1.62         6.67 o
   6 -11   4          0.84          2.98         8.21 o
  -7 -10   4        129.79        140.11        11.98 o
  -6 -10   4         22.18         28.27         4.52 o
  -5 -10   4         19.96         21.92         3.76 o
  -4 -10   4          0.72          1.66         3.36 o
  -3 -10   4         35.31         40.74         3.48 o
  -2 -10   4          9.88         10.89         2.43 o
  -1 -10   4        278.83        191.97         7.60 o
   0 -10   4         64.61         84.28         6.04 o
   1 -10   4          0.00         -2.16         3.56 o
   2 -10   4        313.29        315.44        14.09 o
   3 -10   4         49.16         46.68         5.35 o
   5 -10   4          0.19          1.56         3.71 o
   6 -10   4        161.29        151.64        18.41 o
   7 -10   4        155.26        136.98        10.50 o
  -8  -9   4         10.72          4.32         5.88 o
  -7  -9   4         16.66         22.82         6.33 o
  -6  -9   4        114.34        114.00         6.34 o
  -5  -9   4         16.50         13.50         4.60 o
  -4  -9   4        318.30        297.39         7.46 o
  -3  -9   4        556.62        550.82         8.60 o
  -2  -9   4        362.88        357.42         6.34 o
  -1  -9   4         10.79          7.67         2.11 o
   0  -9   4        148.21        153.61         3.61 o
   1  -9   4        248.45        300.60         7.24 o
   2  -9   4        667.67        641.61        12.18 o
   3  -9   4        274.44        280.82         8.91 o
   4  -9   4        293.09        300.03         7.70 o
   5  -9   4        404.30        407.92        21.48 o
   6  -9   4          1.69          6.12         4.35 o
   7  -9   4         48.62         32.41        11.84 o
   8  -9   4          1.19         -5.23         8.73 o
  -8  -8   4          7.51          7.03         5.66 o
  -7  -8   4         11.03         13.06         4.18 o
  -6  -8   4        102.74        114.96         5.58 o
  -5  -8   4        257.00        238.55         6.56 o
  -4  -8   4        121.77        121.07         4.27 o
  -3  -8   4        784.81        773.56        10.06 o
  -2  -8   4          2.32          4.92         1.74 o
  -1  -8   4         32.28         38.86         2.10 o
   0  -8   4        461.78        452.62         6.28 o
   1  -8   4        242.12        233.77         5.10 o
   2  -8   4          4.66          4.18         1.59 o
   3  -8   4         77.88         79.98         3.58 o
   4  -8   4        209.92        200.16         4.68 o
   5  -8   4         12.66         12.81         2.91 o
   6  -8   4        107.22         93.87         4.97 o
   7  -8   4          1.02         -3.15         3.70 o
   8  -8   4        783.84        785.54        17.24 o
   9  -8   4         19.28          7.26         6.54 o
  -9  -7   4          2.26          9.13         7.76 o
  -8  -7   4         38.26         46.55         6.12 o
  -7  -7   4         15.74         17.14         3.84 o
  -6  -7   4         45.43         41.76         3.35 o
  -5  -7   4        432.57        399.69         7.00 o
  -4  -7   4        146.68        143.74         4.22 o
  -3  -7   4         37.25         35.41         2.21 o
  -2  -7   4         47.91         49.18         2.31 o
  -1  -7   4          1.65          5.56         1.27 o
   0  -7   4          3.32          5.51         1.26 o
   1  -7   4        223.78        203.83         3.64 o
   2  -7   4        108.11         99.65         2.79 o
   3  -7   4          7.92          6.30         1.48 o
   4  -7   4        356.38        396.99         6.22 o
   5  -7   4         75.29         74.66         3.38 o
   6  -7   4        224.71        200.30         5.53 o
   7  -7   4         97.07         88.89         4.54 o
   8  -7   4        183.11        147.58         8.76 o
   9  -7   4          3.01          2.11         5.81 o
  -9  -6   4         21.91          8.48         4.95 o
  -8  -6   4        224.39        241.93        13.33 o
  -7  -6   4          4.49          5.62         3.38 o
  -6  -6   4         90.77         85.34         3.66 o
  -5  -6   4        251.74        239.68         5.16 o
  -4  -6   4          5.62          7.99         1.85 o
  -3  -6   4          1.49         -0.14         1.48 o
  -2  -6   4         35.37         26.56         1.71 o
  -1  -6   4        161.97        155.66         3.19 o
   0  -6   4       1442.29       1358.67        14.53 o
   1  -6   4         15.05         15.22         1.24 o
   2  -6   4        251.24        267.93         4.23 o
   3  -6   4          1.17          6.40         2.09 o
   4  -6   4         68.21         89.77         3.11 o
   5  -6   4        365.48        343.13         5.87 o
   6  -6   4         55.73         42.92         3.51 o
   7  -6   4        283.84        233.17         6.25 o
   8  -6   4         70.12         72.68         5.06 o
   9  -6   4         23.86         17.88         5.99 o
  10  -6   4         16.83         14.44         6.40 o
 -10  -5   4         18.47          2.38         9.28 o
  -9  -5   4         25.28         25.51         6.10 o
  -8  -5   4         34.71         24.65         3.89 o
  -7  -5   4        421.88        425.85         8.56 o
  -6  -5   4         16.32         11.41         2.30 o
  -5  -5   4        699.08        653.11         8.75 o
  -4  -5   4        788.15        748.71         9.35 o
  -3  -5   4        143.18        135.36         3.22 o
  -2  -5   4       2570.70       2464.62        24.98 o
  -1  -5   4         72.12         87.12         2.33 o
   0  -5   4       1016.11        940.29        10.35 o
   1  -5   4          0.54          2.60         0.90 o
   2  -5   4       1101.56       1210.06        13.02 o
   3  -5   4          3.13          4.68         1.37 o
   4  -5   4       1101.34       1262.31        13.99 o
   5  -5   4         10.34         20.40         2.14 o
   6  -5   4        142.22        112.17         3.90 o
   7  -5   4         20.51         28.10         3.11 o
   8  -5   4         82.52         91.67         4.47 o
   9  -5   4          3.17         -4.68         4.68 o
  10  -5   4         62.85         57.65         6.76 o
 -10  -4   4          3.21         -5.13         5.13 o
  -9  -4   4         28.18         13.78         4.70 o
  -8  -4   4         64.28         54.28         4.08 o
  -7  -4   4        449.22        465.12         8.87 o
  -6  -4   4         56.63         52.15         2.91 o
  -5  -4   4       1120.57       1153.17        13.30 o
  -4  -4   4        235.81        241.97         4.56 o
  -3  -4   4        563.22        529.17         6.81 o
  -2  -4   4        689.72        620.27         7.39 o
  -1  -4   4        129.87        135.09         2.55 o
   0  -4   4        534.58        588.58         9.14 o
   1  -4   4        178.30        200.58         3.10 o
   2  -4   4       1638.71       1597.11        17.69 o
   3  -4   4        730.86        806.33        10.92 o
   4  -4   4        239.18        272.30         4.42 o
   5  -4   4        976.79        964.29        11.33 o
   6  -4   4         51.56         39.92         2.46 o
   7  -4   4         32.55         40.69         2.84 o
   8  -4   4         38.73         37.33         3.24 o
   9  -4   4          0.12         -1.30         3.89 o
  10  -4   4         86.31         81.31         6.16 o
  11  -4   4         24.92         25.81         7.09 o
 -10  -3   4          0.39         -2.63         4.72 o
  -9  -3   4         87.42        104.41         5.78 o
  -8  -3   4         20.22         17.77         3.24 o
  -7  -3   4          2.02          1.74         2.35 o
  -6  -3   4        159.13        145.43         4.10 o
  -5  -3   4        406.48        405.83         6.08 o
  -4  -3   4        487.13        469.45         6.79 o
  -3  -3   4       1144.44       1206.12        17.51 o
  -2  -3   4          0.36          0.95         0.87 o
  -1  -3   4         45.90         47.03         1.57 o
   0  -3   4       6392.85       6623.16        63.32 o
   1  -3   4       2479.24       2603.50        49.65 o
   2  -3   4       3080.15       3086.87        30.28 o
   3  -3   4         78.10         71.46         2.01 o
   4  -3   4       1414.81       1473.44        16.69 o
   5  -3   4         87.26         79.74         3.50 o
   6  -3   4         30.20         31.78         2.16 o
   7  -3   4         37.79         36.20         2.64 o
   8  -3   4         70.07         60.31         3.79 o
   9  -3   4          4.85          1.31         3.56 o
  10  -3   4         68.89         69.09         5.49 o
  11  -3   4          1.63         14.26         6.57 o
 -11  -2   4          1.19         -2.66        10.12 o
 -10  -2   4         17.13          7.21         6.10 o
  -9  -2   4         88.74         74.54         5.25 o
  -8  -2   4         61.96         61.64         4.01 o
  -7  -2   4         45.89         58.01         3.27 o
  -6  -2   4        960.87       1010.34        12.95 o
  -5  -2   4         63.06         60.74         2.50 o
  -4  -2   4        219.18        188.79         3.50 o
  -3  -2   4          8.04          5.27         1.00 o
  -2  -2   4        414.74        339.47         4.46 o
  -1  -2   4         66.41         67.35         1.59 o
   0  -2   4       8093.95       8215.91        78.10 o
   1  -2   4       1784.22       1757.85        18.54 o
   2  -2   4       1349.64       1318.93        18.86 o
   3  -2   4        172.53        167.56         3.01 o
   4  -2   4        366.46        334.48         4.77 o
   5  -2   4        571.54        536.86         7.08 o
   6  -2   4        202.63        221.96         4.48 o
   7  -2   4        991.41        909.71        11.36 o
   8  -2   4        480.92        455.80         7.64 o
   9  -2   4        730.48        707.44        14.48 o
  10  -2   4        284.71        298.20         8.93 o
  11  -2   4        392.20        416.85        13.89 o
 -11  -1   4          9.31         12.71         7.87 o
 -10  -1   4          8.46          5.79         6.41 o
  -9  -1   4          0.23          0.74         3.41 o
  -8  -1   4        115.25        118.02         5.14 o
  -7  -1   4        275.02        281.69         5.34 o
  -6  -1   4        146.85        132.52         3.40 o
  -5  -1   4       1269.01       1245.70        13.76 o
  -4  -1   4       1279.64       1168.93        13.56 o
  -3  -1   4          0.00          0.69         0.81 o
  -2  -1   4        994.51       1048.29        11.84 o
  -1  -1   4         55.77         50.52         1.36 o
   0  -1   4       5049.08       4955.04        63.86 o
   1  -1   4       4970.37       5050.76        48.30 o
   2  -1   4          0.24          1.60         0.60 o
   3  -1   4          0.00          1.78         0.79 o
   4  -1   4        475.68        473.25         6.03 o
   5  -1   4        755.46        709.75         8.58 o
   6  -1   4         30.28         47.19         2.29 o
   7  -1   4       1137.03       1103.18        13.10 o
   8  -1   4       2165.64       2111.51        23.01 o
   9  -1   4        408.39        375.91        12.73 o
  10  -1   4        145.09        146.79         6.79 o
  11  -1   4         24.50         28.49         6.16 o
 -11   0   4         62.82         87.20        15.63 o
 -10   0   4         28.04         22.31         9.81 o
  -8   0   4         65.24         63.31         3.12 o
  -7   0   4          0.46          0.57         1.45 o
  -6   0   4         11.22          7.54         1.42 o
  -5   0   4        104.06         68.11         2.06 o
  -4   0   4       3241.76       3376.55        33.44 o
  -3   0   4          0.03          5.66         0.79 o
  -2   0   4        195.84        200.11         4.83 o
  -1   0   4        491.25        490.58         5.58 o
   0   0   4        887.55        837.47         9.39 o
   1   0   4       8121.78       7856.03        74.65 o
   2   0   4       1136.37       1159.70        11.92 o
   3   0   4        402.66        469.66         5.83 o
   4   0   4        406.97        397.29         5.22 o
   5   0   4       1029.14       1036.12        11.61 o
   6   0   4       2079.00       2112.04        22.11 o
   7   0   4        101.20         79.84         3.17 o
   8   0   4        264.25        282.00         5.95 o
   9   0   4        123.32        116.07         6.51 o
  10   0   4        440.33        444.17        13.50 o
  11   0   4        572.58        638.45        23.13 o
 -11   1   4         37.98         51.04        10.54 o
 -10   1   4         54.77         63.30         7.78 o
  -9   1   4         32.60         22.09         6.50 o
  -8   1   4          3.78          1.32         4.34 o
  -7   1   4         66.28         61.44         3.69 o
  -6   1   4          3.04          4.88         2.18 o
  -5   1   4        114.89        101.86         3.75 o
  -4   1   4         63.47         63.70         2.83 o
  -3   1   4        172.72        177.86         2.70 o
  -2   1   4        372.12        378.49         4.96 o
  -1   1   4        149.14        140.70         2.25 o
   0   1   4        245.99        276.42         3.66 o
   1   1   4        984.31       1097.54        15.57 o
   2   1   4        233.38        240.88         3.25 o
   3   1   4         18.38          8.35         0.82 o
   4   1   4        749.14        751.86         8.52 o
   5   1   4        808.42        832.93         9.60 o
   6   1   4         26.06         34.12         1.87 o
   7   1   4         73.59         62.22         3.89 o
   8   1   4         14.47         15.22         2.89 o
   9   1   4        119.76        128.19         7.05 o
  10   1   4         22.12          9.32         9.32 o
  11   1   4          8.61          5.47         7.56 o
 -11   2   4         88.84         99.29        14.41 o
 -10   2   4        103.04        112.79        10.73 o
  -9   2   4          4.45          8.17         7.15 o
  -8   2   4         77.04         60.27         5.57 o
  -7   2   4         88.56         88.41         4.53 o
  -6   2   4          0.27          2.00         2.17 o
  -5   2   4        447.22        426.14         7.51 o
  -4   2   4        453.94        477.77         9.76 o
  -3   2   4       1755.60       1634.38        17.74 o
  -2   2   4        750.37        779.49         9.09 o
  -1   2   4       4010.47       3750.32        36.44 o
   0   2   4       1102.60        876.33         9.92 o
   1   2   4        132.90        160.58         2.66 o
   2   2   4       1222.60       1293.32        21.83 o
   3   2   4        431.71        459.75         5.53 o
   4   2   4       3243.49       3426.98        36.27 o
   5   2   4       1003.06       1064.80        14.24 o
   6   2   4        457.35        441.65         6.70 o
   7   2   4         47.98         44.25         1.95 o
   8   2   4         77.87         69.74         3.01 o
   9   2   4          4.67          0.12         2.01 o
  10   2   4         50.95         40.18         8.71 o
  11   2   4          2.43         10.88         7.27 o
 -10   3   4         48.46         69.85        13.74 o
  -9   3   4         27.02         11.94         9.79 o
  -8   3   4        275.77        304.82        10.09 o
  -7   3   4        105.50        109.72         5.54 o
  -6   3   4        172.23        170.21         5.42 o
  -5   3   4        235.73        227.67         5.44 o
  -4   3   4         47.77         58.45         3.30 o
  -3   3   4        542.50        585.23         6.98 o
  -2   3   4        226.87        230.81         3.51 o
  -1   3   4        869.18        948.97        10.97 o
   0   3   4         31.91         50.47         1.66 o
   1   3   4        590.53        495.23         6.72 o
   2   3   4       3732.67       3849.80        37.51 o
   3   3   4       2840.49       3011.87        29.73 o
   4   3   4       3246.50       3373.19        39.03 o
   5   3   4        546.67        541.09         8.68 o
   6   3   4        857.93        829.81        13.36 o
   7   3   4        100.68        101.46         5.00 o
   8   3   4          2.88          4.87         4.00 o
   9   3   4        690.33        661.70        19.53 o
  10   3   4        415.99        412.27        14.89 o
  11   3   4         18.27         18.42        12.86 o
 -10   4   4          5.69          7.49         7.04 o
  -9   4   4          9.91          1.46         9.64 o
  -8   4   4        293.74        279.81        13.94 o
  -7   4   4        492.25        470.70        10.30 o
  -6   4   4          7.82          7.50         2.60 o
  -5   4   4        295.91        313.88         7.21 o
  -4   4   4        368.68        335.19         4.86 o
  -3   4   4        507.12        479.06         6.18 o
  -2   4   4        838.79        765.32         9.55 o
  -1   4   4         33.03         31.96         1.53 o
   0   4   4       1027.78        985.61        13.87 o
   1   4   4         89.82        117.90         2.72 o
   2   4   4         84.18        107.82         2.31 o
   3   4   4        134.49        145.57         3.09 o
   4   4   4       1695.16       1722.18        22.16 o
   5   4   4        127.84        139.04         4.58 o
   6   4   4       1167.22       1152.73        16.06 o
   7   4   4        100.84         97.95         4.63 o
   8   4   4       1054.52        923.90        18.15 o
   9   4   4        264.67        276.89        14.80 o
  10   4   4          0.13         -2.34         6.68 o
  11   4   4          4.76         -3.61         7.88 o
 -10   5   4          0.36         -9.15         9.15 o
  -9   5   4          0.47         -4.46        10.52 o
  -8   5   4          1.79          2.92         6.54 o
  -7   5   4          0.02          1.09         3.82 o
  -6   5   4         18.57         22.15         1.84 o
  -5   5   4         15.79         16.63         1.59 o
  -4   5   4        117.14        109.81         2.97 o
  -3   5   4        193.36        173.25         3.46 o
  -2   5   4       1340.67       1368.17        15.71 o
  -1   5   4        204.44        224.03         3.69 o
   0   5   4         26.58         23.97         2.11 o
   1   5   4        578.57        566.50         6.91 o
   2   5   4        604.39        668.56         8.19 o
   3   5   4         92.98         69.92         2.19 o
   4   5   4       1117.70       1013.87        11.37 o
   5   5   4         11.36         15.39         2.26 o
   6   5   4        495.33        497.94         9.11 o
   7   5   4        184.22        174.05         6.42 o
   8   5   4        708.77        674.67        21.55 o
   9   5   4          0.48          1.06         5.81 o
  10   5   4          0.04         -0.89         7.33 o
 -10   6   4          0.01        -10.36        10.36 o
  -9   6   4         53.92         71.55        10.88 o
  -8   6   4        105.37        101.90         9.83 o
  -7   6   4         35.08         42.02         3.86 o
  -6   6   4          5.61          8.96         2.03 o
  -5   6   4        253.37        222.83         4.68 o
  -4   6   4       1258.60       1222.94        13.87 o
  -3   6   4        144.28        165.14         3.63 o
  -2   6   4        295.11        272.14         4.53 o
  -1   6   4          8.25          5.15         1.43 o
   0   6   4        677.58        725.04         9.23 o
   1   6   4        569.73        635.18         8.20 o
   2   6   4        176.59        183.00         3.50 o
   3   6   4          1.95          2.31         1.30 o
   4   6   4         36.09         38.64         2.42 o
   5   6   4          2.05          3.84         2.29 o
   6   6   4        539.15        483.47         9.97 o
   7   6   4          6.83          2.87         3.60 o
   8   6   4          0.69          0.98         6.60 o
   9   6   4          2.57         10.33         8.04 o
  10   6   4         63.48         72.54        15.58 o
  -9   7   4          4.50          4.48        10.07 o
  -8   7   4         25.24         37.67         6.84 o
  -7   7   4          3.87         11.42         2.83 o
  -6   7   4         77.47         71.83         3.90 o
  -5   7   4        937.01        919.87        15.11 o
  -4   7   4        293.67        296.13         5.35 o
  -3   7   4        632.04        628.55         8.28 o
  -2   7   4        105.52        133.02         3.32 o
  -1   7   4          3.29          6.57         1.37 o
   0   7   4         18.05         26.18         1.75 o
   1   7   4        173.33        154.37         3.40 o
   2   7   4          0.07          5.25         1.43 o
   3   7   4        356.21        329.48         5.29 o
   4   7   4         41.25         32.07         2.77 o
   5   7   4       3467.07       3398.73        34.51 o
   6   7   4        471.84        482.61        11.19 o
   8   7   4        223.89        237.62        13.09 o
   9   7   4         10.46         -2.19         9.26 o
  10   7   4          0.95          8.14         7.33 o
  -9   8   4         32.57         46.10        14.03 o
  -8   8   4        142.57        138.98        11.88 o
  -7   8   4        340.99        351.49         9.75 o
  -6   8   4          7.69          1.98         3.03 o
  -5   8   4          2.47          0.79         2.67 o
  -4   8   4        317.72        292.90         9.55 o
  -3   8   4        838.96        799.20        10.16 o
  -2   8   4          0.01          0.67         1.83 o
  -1   8   4        308.41        342.53         5.48 o
   0   8   4          7.76          8.03         1.63 o
   1   8   4         49.43         50.15         2.43 o
   2   8   4          0.32          3.65         1.84 o
   3   8   4        111.09        118.22         3.57 o
   4   8   4         15.91         23.90         2.23 o
   5   8   4       1969.34       1977.38        27.36 o
   6   8   4         28.24         35.01         8.12 o
   7   8   4        722.91        716.81        29.52 o
   8   8   4         50.11         49.25         8.78 o
   9   8   4         51.71         59.25         8.03 o
  -8   9   4        233.30        221.64        23.96 o
  -7   9   4        108.54        103.62         6.52 o
  -6   9   4        438.97        406.28        11.36 o
  -5   9   4         85.67         75.20         4.36 o
  -4   9   4         15.34         15.83         2.82 o
  -3   9   4          8.71          3.80         2.21 o
  -2   9   4          7.25          8.21         1.95 o
  -1   9   4        590.58        585.68         8.04 o
   0   9   4          1.54          5.07         1.96 o
   1   9   4         65.09         75.88         3.08 o
   2   9   4         64.52         66.65         3.08 o
   3   9   4        808.52        821.31        12.84 o
   4   9   4        986.76        972.08        15.99 o
   5   9   4         70.23         81.56        10.06 o
   6   9   4        784.04        770.27        15.52 o
   7   9   4        299.76        301.61        12.32 o
   8   9   4         50.26         47.65         7.46 o
  -7  10   4          4.82          0.14         5.94 o
  -6  10   4        100.17         81.85         7.73 o
  -5  10   4        496.66        472.24        12.64 o
  -4  10   4          3.88          9.97         2.96 o
  -3  10   4         20.38         23.56         3.15 o
  -2  10   4        501.12        477.90         8.54 o
  -1  10   4        330.65        326.74         6.21 o
   0  10   4        306.20        296.46         5.99 o
   1  10   4        427.04        432.08         8.13 o
   2  10   4        149.84        158.36         5.24 o
   3  10   4        146.41        148.40         6.55 o
   4  10   4        151.79        173.81         6.72 o
   5  10   4         23.21         26.36         4.30 o
   6  10   4          0.00          1.33         4.09 o
   7  10   4         67.15         62.78         7.40 o
   8  10   4        224.38        238.43        13.48 o
  -6  11   4          0.03          4.55         8.02 o
  -5  11   4        167.93        172.07        10.13 o
  -4  11   4        196.57        202.71         7.67 o
  -3  11   4         74.85         72.04         3.33 o
  -2  11   4         75.38         74.81        11.11 o
  -1  11   4         91.15         94.10        12.86 o
   0  11   4        177.41        190.78        15.63 o
   1  11   4         63.39         51.95         3.40 o
   2  11   4        699.73        691.04        11.79 o
   3  11   4        251.57        250.06         7.77 o
   4  11   4         16.21         22.38         4.29 o
   5  11   4        170.13        184.73         8.49 o
   6  11   4         50.84         50.77         6.81 o
   7  11   4        179.24        191.70        11.97 o
  -5  12   4          5.45         14.24         7.84 o
  -4  12   4        217.75        204.24        12.44 o
  -3  12   4         21.38         38.27         8.13 o
  -2  12   4        328.16        316.23        18.34 o
  -1  12   4         33.70         11.69         9.94 o
   1  12   4         24.29         23.14         8.26 o
   2  12   4        201.13        182.23        11.36 o
   3  12   4        210.17        196.53         7.51 o
   4  12   4         85.13         80.95         6.52 o
   5  12   4          0.20          2.58         6.09 o
  -3  13   4         20.71         26.56         8.17 o
  -2  13   4         29.41         28.33         7.81 o
  -1  13   4        254.44        275.29        14.48 o
   0  13   4        152.63        153.91        15.40 o
   1  13   4          2.67          9.98         9.03 o
   2  13   4         41.48         11.88         9.81 o
   3  13   4         47.20         37.45         9.41 o
   4  13   4         71.73         90.08        11.58 o
  -1 -13   5         13.55         10.31        12.45 o
   0 -13   5         87.08         93.68         9.88 o
   1 -13   5        118.09        153.59        20.90 o
  -4 -12   5         13.63         20.65         6.53 o
  -3 -12   5          6.70         -0.93         6.19 o
  -2 -12   5         83.10         94.90         7.98 o
  -1 -12   5        299.02        367.01        26.30 o
   0 -12   5          1.10          7.98         7.84 o
   1 -12   5         36.25         50.56         8.56 o
   2 -12   5          0.33          0.15         8.46 o
   3 -12   5          0.02          2.94         6.70 o
   4 -12   5         14.96         16.76         7.38 o
  -5 -11   5        152.67        181.81        10.82 o
  -4 -11   5          8.85         11.06         5.18 o
  -3 -11   5        197.16        233.66        18.99 o
  -2 -11   5        428.63        454.58        11.81 o
   0 -11   5         22.74         10.52         9.06 o
   1 -11   5          3.37          6.32         6.64 o
   2 -11   5        162.78        144.29        10.09 o
   3 -11   5        186.74        184.46        15.64 o
   4 -11   5         14.19         14.06         6.90 o
   5 -11   5          4.74         -0.36         7.54 o
   6 -11   5          0.07          6.07         7.89 o
  -7 -10   5        122.24        139.17         9.44 o
  -6 -10   5          0.15         -0.62         4.96 o
  -5 -10   5          2.08         -1.09         3.88 o
  -4 -10   5         50.46         47.11         4.19 o
  -3 -10   5          6.43          7.24         5.10 o
  -2 -10   5          6.94         10.53         2.65 o
  -1 -10   5          0.21          5.62         2.18 o
   1 -10   5        300.23        263.03        10.41 o
   2 -10   5         69.91         73.56         6.11 o
   3 -10   5         33.72         44.08         5.70 o
   4 -10   5          0.00          2.55         2.55 o
   5 -10   5          0.06          4.20         5.61 o
   6 -10   5         47.65         46.36         9.40 o
   7 -10   5          0.65          8.78         8.16 o
  -7  -9   5          0.22         -1.02         6.24 o
  -6  -9   5         72.86         70.52         5.34 o
  -5  -9   5          6.05         11.20         3.78 o
  -4  -9   5        102.34         95.52         4.98 o
  -3  -9   5         84.61         91.45         4.56 o
  -2  -9   5        643.90        599.57         8.94 o
  -1  -9   5        253.07        239.01         5.32 o
   0  -9   5         21.50         26.61         4.12 o
   1  -9   5        794.61        767.09        12.68 o
   2  -9   5        720.63        719.18        11.00 o
   3  -9   5        131.04        127.59         5.28 o
   4  -9   5         17.72         15.71         2.97 o
   5  -9   5          1.98          4.89         2.84 o
   6  -9   5         51.60         48.79         4.96 o
   7  -9   5        108.48         94.82        11.43 o
   8  -9   5          3.92          2.90         6.15 o
  -8  -8   5         90.95        112.20        11.54 o
  -7  -8   5         59.56         65.05         6.01 o
  -6  -8   5          9.97         18.31         3.72 o
  -5  -8   5         92.98        103.68         4.90 o
  -4  -8   5         48.51         46.94         3.13 o
  -3  -8   5          9.91         19.35         2.56 o
  -2  -8   5          0.48          5.12         1.92 o
  -1  -8   5        326.29        294.01         5.55 o
   0  -8   5        797.51        749.99        10.02 o
   1  -8   5        380.29        352.52         5.53 o
   2  -8   5         38.59         42.85         2.23 o
   3  -8   5         85.02         82.21         3.40 o
   4  -8   5        111.59        105.89         3.91 o
   5  -8   5        705.04        717.42        11.52 o
   6  -8   5        149.51        151.31         6.94 o
   7  -8   5        633.53        549.11        19.83 o
   8  -8   5         98.11        101.00         7.34 o
   9  -8   5         55.27         63.98         9.66 o
  -9  -7   5          1.20         -0.27         7.30 o
  -8  -7   5         61.63         67.75         5.64 o
  -7  -7   5         72.81         79.59         5.29 o
  -6  -7   5          4.73          7.10         3.13 o
  -5  -7   5        472.69        480.26         7.93 o
  -4  -7   5        497.37        450.92         7.27 o
  -3  -7   5        411.96        414.15         6.55 o
  -2  -7   5        529.41        542.93         7.52 o
  -1  -7   5          3.35          4.62         1.51 o
   0  -7   5        118.07        113.69         3.43 o
   1  -7   5        108.07        104.21         3.25 o
   2  -7   5         50.21         56.12         2.39 o
   3  -7   5        994.43        995.60        11.73 o
   4  -7   5        160.79        175.57         4.78 o
   5  -7   5        982.07       1049.37        13.59 o
   6  -7   5          5.50          3.16         2.67 o
   7  -7   5        136.27        113.66         5.54 o
   8  -7   5       1218.66       1154.09        21.19 o
   9  -7   5          0.06         -6.24         6.24 o
  -9  -6   5          8.85          5.01         5.32 o
  -8  -6   5        191.74        183.86         7.07 o
  -7  -6   5          3.81          5.73         3.41 o
  -6  -6   5        503.24        489.89         8.18 o
  -5  -6   5         86.85         77.90         3.36 o
  -4  -6   5          2.68          4.30         1.92 o
  -3  -6   5        517.04        489.33         6.98 o
  -2  -6   5        317.46        307.01         5.01 o
  -1  -6   5         44.63         53.76         2.17 o
   0  -6   5        154.82        179.84         3.43 o
   1  -6   5          5.79          5.88         1.31 o
   2  -6   5          4.92          6.49         1.30 o
   3  -6   5       1924.36       1965.41        20.61 o
   4  -6   5        388.86        420.25         7.86 o
   5  -6   5         32.74         33.71         2.80 o
   6  -6   5       1551.76       1520.30        17.38 o
   7  -6   5         43.29         48.00         3.58 o
   8  -6   5          0.00         -1.10         4.10 o
   9  -6   5          1.23          4.83         5.62 o
  10  -6   5        156.17        130.32         8.73 o
 -10  -5   5         28.06         23.84         7.44 o
  -9  -5   5         18.45         15.52         4.82 o
  -8  -5   5        661.58        683.57        14.29 o
  -7  -5   5         71.32         77.41         4.28 o
  -6  -5   5        267.17        246.30         5.65 o
  -5  -5   5       1061.30       1009.35        12.26 o
  -4  -5   5        178.65        179.79         4.21 o
  -3  -5   5        128.44        123.77         3.31 o
  -2  -5   5          8.27         11.69         1.47 o
  -1  -5   5        345.23        347.24         4.97 o
   0  -5   5        246.16        197.46         3.40 o
   1  -5   5       3840.14       3898.43        46.34 o
   2  -5   5        503.43        477.19         6.16 o
   3  -5   5        531.15        491.81         7.76 o
   4  -5   5        244.77        293.82         4.92 o
   5  -5   5        136.52        136.54         3.82 o
   6  -5   5         37.20         42.36         2.71 o
   7  -5   5         10.12         10.62         2.68 o
   8  -5   5         52.51         53.13         4.13 o
   9  -5   5        197.07        232.16        15.60 o
  10  -5   5        100.23        107.00         7.97 o
 -10  -4   5          4.93          3.07         5.45 o
  -9  -4   5         70.00         66.90         5.72 o
  -8  -4   5         50.92         74.85         4.42 o
  -7  -4   5         12.42         13.04         2.83 o
  -6  -4   5        255.15        253.90         5.43 o
  -5  -4   5        201.24        229.66         4.74 o
  -4  -4   5          4.94          4.35         1.54 o
  -3  -4   5         13.70         17.00         1.53 o
  -2  -4   5          5.48          5.74         1.16 o
  -1  -4   5        113.60        128.83         2.66 o
   0  -4   5        681.11        659.85         8.23 o
   1  -4   5         49.31         72.70         2.00 o
   2  -4   5          0.17          3.06         0.95 o
   3  -4   5       1218.65       1221.98        15.26 o
   4  -4   5          1.97          9.27         1.38 o
   5  -4   5        857.98        825.00        10.13 o
   6  -4   5         32.22         35.10         2.35 o
   7  -4   5        267.80        250.61         5.82 o
   8  -4   5          0.68          6.12         2.95 o
   9  -4   5          4.04         -1.59         3.88 o
  10  -4   5         47.22         44.84         6.48 o
 -10  -3   5          9.81          8.28         7.12 o
  -9  -3   5        396.21        403.18        19.35 o
  -8  -3   5          6.93         12.40         3.22 o
  -7  -3   5         79.98         92.07         4.45 o
  -6  -3   5        212.72        206.68         4.77 o
  -5  -3   5          6.33         11.99         1.80 o
  -4  -3   5        545.85        526.39         7.06 o
  -3  -3   5        974.86        902.08        12.36 o
  -2  -3   5        731.63        696.35         8.14 o
  -1  -3   5         86.93         89.46         2.04 o
   0  -3   5        134.11        122.30         2.27 o
   1  -3   5       1556.04       1645.40        18.57 o
   2  -3   5        396.29        428.03         6.87 o
   3  -3   5        156.83        150.04         2.95 o
   4  -3   5        374.98        394.45         5.94 o
   5  -3   5        264.25        256.92         4.57 o
   6  -3   5         56.95         65.65         2.79 o
   7  -3   5        531.96        482.63         7.65 o
   8  -3   5        206.94        195.58         5.82 o
   9  -3   5        412.36        378.63        11.57 o
  10  -3   5        131.56        125.96         8.21 o
  11  -3   5        193.89        217.62        12.19 o
 -10  -2   5         94.83        110.43         8.93 o
  -9  -2   5        157.75        162.56        10.39 o
  -8  -2   5        458.53        414.44        15.68 o
  -7  -2   5        223.34        205.57         5.26 o
  -6  -2   5        117.55        139.61         4.02 o
  -5  -2   5        998.15       1093.29        12.56 o
  -4  -2   5       3534.21       3568.55        35.56 o
  -3  -2   5        242.51        199.13         3.53 o
  -2  -2   5        243.12        233.49         3.58 o
  -1  -2   5         51.82         55.87         1.61 o
   0  -2   5       3327.43       3394.43        33.04 o
   1  -2   5       2114.95       2158.52        26.52 o
   2  -2   5       1255.08       1310.94        13.62 o
   3  -2   5          5.09         10.81         1.08 o
   4  -2   5         72.83         57.71         2.18 o
   5  -2   5       1287.17       1229.29        13.65 o
   6  -2   5        293.86        278.15         5.11 o
   7  -2   5        202.69        194.73         4.83 o
   8  -2   5        950.20        929.95        13.02 o
   9  -2   5          8.84          4.10         3.68 o
  10  -2   5        680.11        668.28        14.13 o
  11  -2   5         48.83         48.26        10.08 o
 -10  -1   5          6.59          6.61         6.69 o
  -9  -1   5        211.11        229.54        11.75 o
  -8  -1   5        567.18        558.01        16.79 o
  -7  -1   5          9.24         10.62         1.96 o
  -6  -1   5        113.35         88.96         3.73 o
  -5  -1   5        399.53        421.12         6.01 o
  -4  -1   5        886.50        773.09         9.13 o
  -3  -1   5       3801.08       3875.79        40.80 o
  -2  -1   5        833.14        934.22        10.18 o
  -1  -1   5        787.75        850.52         9.15 o
   0  -1   5       2024.26       2058.55        21.88 o
   1  -1   5       1669.66       1704.65        20.04 o
   2  -1   5       1043.41       1057.34        11.84 o
   3  -1   5          1.76          4.53         0.85 o
   4  -1   5         52.41         47.25         1.86 o
   5  -1   5        117.33        122.66         3.05 o
   6  -1   5        883.64        906.28        10.90 o
   7  -1   5         99.52        101.65         3.75 o
   8  -1   5        213.74        201.20         5.67 o
   9  -1   5          1.14          0.48         3.72 o
  10  -1   5         77.70         67.04         5.98 o
  11  -1   5         21.16         14.53         8.61 o
 -10   0   5         87.66        103.32        10.86 o
  -9   0   5          7.70         12.42         7.23 o
  -8   0   5         66.98         53.03         6.23 o
  -7   0   5          2.97          6.07         2.83 o
  -6   0   5         50.37         63.88         3.57 o
  -5   0   5        981.69       1022.31        12.67 o
  -4   0   5         16.92         20.56         1.34 o
  -3   0   5          6.92          0.91         1.33 o
  -2   0   5          9.02          8.64         1.00 o
  -1   0   5         42.91         18.05         0.92 o
   0   0   5        106.31        126.80         2.08 o
   1   0   5         19.39         20.38         0.84 o
   2   0   5        855.43        920.65        13.20 o
   3   0   5        414.64        429.26         5.37 o
   4   0   5         44.73         56.22         2.00 o
   5   0   5        381.87        420.98         5.82 o
   6   0   5       2568.33       2510.93        25.93 o
   7   0   5        464.24        465.12         6.98 o
   8   0   5        202.98        201.76         5.52 o
   9   0   5         20.53         26.79         3.67 o
  10   0   5          9.44         14.28         5.33 o
  11   0   5          6.93         12.43         6.95 o
 -10   1   5        258.25        324.76        17.30 o
  -9   1   5         52.55         47.42         6.41 o
  -8   1   5         85.79         76.29         7.25 o
  -7   1   5          4.59          2.65         2.86 o
  -6   1   5        382.70        351.82         7.35 o
  -5   1   5         61.99         69.95         3.94 o
  -4   1   5        570.68        523.51         8.25 o
  -3   1   5        683.49        711.68         8.19 o
  -2   1   5        642.57        588.60         7.80 o
  -1   1   5        506.37        405.23         5.02 o
   0   1   5        588.93        518.04         8.57 o
   1   1   5        190.56        173.46         3.05 o
   2   1   5        850.48        812.83         9.62 o
   3   1   5        910.36       1026.88        13.59 o
   4   1   5       2940.08       3372.05        35.40 o
   5   1   5        661.39        747.67         8.89 o
   6   1   5        161.94        161.71         3.54 o
   7   1   5         19.48         20.07         1.95 o
   8   1   5         10.55          5.46         2.38 o
   9   1   5        346.00        212.99         9.20 o
  10   1   5          0.71          1.72         5.66 o
  11   1   5          1.09         -6.42         8.46 o
 -10   2   5         58.94         49.99         9.40 o
  -9   2   5         70.86         80.72         9.36 o
  -8   2   5         96.76         90.33         8.00 o
  -7   2   5        172.84        148.40         7.81 o
  -6   2   5          8.17         -0.05         2.56 o
  -5   2   5         22.78         14.46         2.44 o
  -4   2   5       1836.14       1842.89        22.79 o
  -3   2   5         62.03         85.57         1.99 o
  -2   2   5        326.81        300.07         4.60 o
  -1   2   5        735.27        629.47         7.26 o
   0   2   5        838.83        732.68         8.13 o
   1   2   5         77.39         60.70         1.64 o
   2   2   5        451.43        488.22        11.36 o
   3   2   5        283.24        230.55         3.50 o
   4   2   5        283.56        309.37         4.41 o
   5   2   5        161.53        123.19         2.61 o
   6   2   5          0.08         -0.56         1.02 o
   7   2   5          0.01          1.61         2.43 o
   8   2   5        147.16        149.80         7.73 o
  10   2   5         16.01         18.45         8.63 o
  11   2   5         13.30         12.42         8.68 o
 -10   3   5         20.00         19.21         7.72 o
  -9   3   5         64.07         68.59         9.09 o
  -8   3   5        212.33        206.87        13.27 o
  -7   3   5         81.00         89.19         5.13 o
  -6   3   5          8.25          3.61         2.66 o
  -5   3   5       1103.60       1037.24        15.82 o
  -4   3   5        101.47        105.61         4.05 o
  -3   3   5          0.57          0.23         1.07 o
  -2   3   5        725.11        766.68         9.30 o
  -1   3   5        742.13        725.87         8.82 o
   0   3   5       3853.92       4070.36        39.71 o
   1   3   5       2904.03       3031.60        29.92 o
   2   3   5          0.08          4.03         0.89 o
   3   3   5        882.02       1070.15        12.55 o
   4   3   5        197.08        283.10         4.07 o
   5   3   5         71.02         77.23         3.38 o
   6   3   5         48.31         39.98         2.88 o
   7   3   5        270.37        233.56         6.91 o
   8   3   5          8.16          9.70         4.21 o
   9   3   5        200.43        214.26        13.81 o
  10   3   5          0.36         -2.90         6.26 o
  11   3   5          5.32         14.88         8.13 o
 -10   4   5        124.58        138.71        10.57 o
  -9   4   5         14.69          6.09         7.75 o
  -7   4   5        423.27        397.93        12.11 o
  -6   4   5        147.46        140.97         5.41 o
  -5   4   5        206.17        218.69         5.68 o
  -4   4   5         11.61          8.89         1.27 o
  -3   4   5        609.58        644.40         7.93 o
  -2   4   5        567.43        507.24         6.51 o
  -1   4   5       5842.35       6118.26        59.18 o
   0   4   5       1195.75       1256.09        13.44 o
   1   4   5        362.37        336.87         4.70 o
   2   4   5        710.43        676.99         8.00 o
   3   4   5         26.28         35.19         1.63 o
   4   4   5          6.76          3.73         1.05 o
   5   4   5          0.44          4.15         1.91 o
   6   4   5         57.57         62.35         3.55 o
   7   4   5        491.23        482.65         9.46 o
   8   4   5         86.08         93.59         7.06 o
  10   4   5          8.16         13.93        11.84 o
  11   4   5          5.01          8.32        13.53 o
 -10   5   5        120.07        130.54        14.23 o
  -9   5   5          2.65         11.68         7.06 o
  -8   5   5          7.72         12.96         5.44 o
  -7   5   5        771.81        782.64        19.36 o
  -6   5   5        319.47        299.44         7.45 o
  -5   5   5         70.75         79.06         2.66 o
  -4   5   5        119.47        135.51         3.28 o
  -3   5   5          0.50          4.62         1.37 o
  -2   5   5         78.78         76.01         2.53 o
  -1   5   5        386.36        352.62         5.46 o
   0   5   5       2063.70       2277.24        23.26 o
   1   5   5         51.83         46.66         1.96 o
   2   5   5         47.80         24.63         1.56 o
   3   5   5        644.16        617.59         7.67 o
   4   5   5        282.43        324.25         4.78 o
   5   5   5        535.95        545.55         9.23 o
   6   5   5        306.17        279.72         8.03 o
   7   5   5         17.69         11.45         4.59 o
   8   5   5         44.99         38.83         7.08 o
   9   5   5        358.10        345.54        15.60 o
  10   5   5         79.28         80.46         8.91 o
  -9   6   5          1.56          3.20         7.09 o
  -8   6   5        110.94         83.49        11.04 o
  -7   6   5          0.00          3.73         4.29 o
  -6   6   5         16.68         20.83         1.94 o
  -5   6   5         10.60          7.03         3.02 o
  -4   6   5         19.63         33.27         2.09 o
  -3   6   5          6.67          2.94         1.71 o
  -2   6   5       1234.74       1123.03        12.74 o
  -1   6   5        589.15        633.26         8.01 o
   0   6   5         72.22         76.92         2.57 o
   1   6   5         50.95         57.24         2.65 o
   2   6   5       1336.95       1394.55        15.20 o
   3   6   5        404.06        414.65         5.97 o
   4   6   5         56.04         46.03         2.23 o
   5   6   5          0.27         -0.46         2.53 o
   6   6   5         16.97         15.79         3.03 o
   7   6   5        680.33        627.21        22.56 o
   9   6   5          9.47          1.19         6.11 o
  10   6   5         42.79         51.90         8.08 o
  -9   7   5         60.77         68.08         9.14 o
  -8   7   5          2.47          5.73         6.47 o
  -7   7   5        410.56        419.60        12.13 o
  -6   7   5        151.60        163.64         5.39 o
  -5   7   5         12.92         19.79         2.78 o
  -4   7   5       1057.74       1051.56        13.61 o
  -3   7   5        708.05        688.92         9.02 o
  -2   7   5       1838.81       1759.84        19.00 o
  -1   7   5        561.14        578.01         8.18 o
   0   7   5        847.11        832.97        10.05 o
   1   7   5        357.66        343.54         5.96 o
   2   7   5         84.66         97.18         3.07 o
   3   7   5       1782.41       1834.25        19.64 o
   4   7   5       1130.11       1144.21        13.27 o
   5   7   5       1698.91       1699.12        18.50 o
   6   7   5       1355.18       1323.23        25.93 o
   7   7   5         58.11         11.40        12.27 o
   8   7   5         63.18         70.56         7.81 o
   9   7   5        182.24        176.50        17.77 o
  10   7   5         42.74         41.60         8.66 o
  -8   8   5         53.92         63.38        11.78 o
  -7   8   5        399.31        417.48        14.29 o
  -6   8   5        790.84        779.39        14.57 o
  -5   8   5        413.76        409.71         9.10 o
  -4   8   5        270.75        259.71         6.13 o
  -3   8   5        506.90        482.70         7.41 o
  -2   8   5        508.86        477.67         7.87 o
  -1   8   5        195.03        187.15         4.21 o
   0   8   5        102.67         88.00         3.29 o
   1   8   5         39.63         38.52         2.28 o
   2   8   5        131.04        120.94         3.58 o
   3   8   5       2600.24       2600.87        27.15 o
   4   8   5        980.20        938.94        16.98 o
   5   8   5          0.47          4.63         2.43 o
   6   8   5       1026.93       1015.77        40.61 o
   7   8   5         70.49         61.72        10.32 o
   8   8   5        117.24        119.60         9.05 o
   9   8   5        282.11        303.65        14.46 o
  -8   9   5        307.64        338.63        21.47 o
  -7   9   5        232.97        229.76        13.40 o
  -6   9   5          4.10          4.04         3.95 o
  -5   9   5         16.80         24.69         3.75 o
  -4   9   5        225.62        216.41         6.76 o
  -3   9   5        130.47        120.29         6.29 o
  -2   9   5        476.57        489.98         7.93 o
  -1   9   5        241.84        217.05         4.91 o
   0   9   5        262.04        221.44         4.75 o
   1   9   5         33.31         33.23         2.46 o
   2   9   5         49.71         45.53         2.82 o
   3   9   5        275.56        287.67         7.20 o
   4   9   5       1960.59       1996.72        29.59 o
   5   9   5        374.05        342.40         9.24 o
   6   9   5        155.33        157.03        17.81 o
   7   9   5         42.54         42.88         6.55 o
   8   9   5        110.24        106.32         8.94 o
  -7  10   5          0.02         16.66         7.20 o
  -6  10   5        495.21        497.38        15.58 o
  -5  10   5         56.62         48.37         4.70 o
  -4  10   5          3.02         10.74         4.38 o
  -3  10   5         35.85         32.94         3.24 o
  -2  10   5         26.42         32.65         3.54 o
  -1  10   5         36.22         36.11         2.95 o
   0  10   5        172.79        158.91         5.01 o
   1  10   5         58.90         62.39         3.40 o
   2  10   5       1332.30       1299.39        18.93 o
   3  10   5        183.82        204.74         6.30 o
   4  10   5        144.73        117.82         6.29 o
   5  10   5          1.86          0.50         3.20 o
   6  10   5         66.67         76.73         5.99 o
   7  10   5         35.65         47.77         7.32 o
   8  10   5        112.92        139.65        10.30 o
  -6  11   5        198.82        234.21        12.94 o
  -5  11   5        107.75         87.14        17.97 o
  -4  11   5          3.52          5.76         3.70 o
  -3  11   5         98.66        100.65         6.27 o
  -2  11   5         22.13         23.56         2.85 o
  -1  11   5         19.30         24.43         2.96 o
   0  11   5         60.91         60.59         3.80 o
   1  11   5        269.60        241.75         7.79 o
   2  11   5        313.47        313.77         7.89 o
   3  11   5        115.44        115.68         6.08 o
   4  11   5         29.17         36.61         4.97 o
   5  11   5          0.78         -4.06         4.06 o
   6  11   5          6.05          8.80         6.16 o
   7  11   5         84.44         95.26         8.94 o
  -5  12   5         34.69         27.37         8.08 o
  -4  12   5         23.11         20.27         7.13 o
  -3  12   5          1.28          5.26         6.58 o
  -2  12   5        141.20        158.78        10.58 o
  -1  12   5         48.40         33.42         8.68 o
   0  12   5          0.09          9.69         6.67 o
   1  12   5          6.38          8.28         3.62 o
   2  12   5         70.04         73.72         4.92 o
   3  12   5        127.98        122.71         8.84 o
   4  12   5         70.65         78.82         7.07 o
   5  12   5         39.38         38.50         7.13 o
  -3  13   5         77.26         71.58         9.50 o
  -2  13   5          0.12         -3.11         7.70 o
  -1  13   5         11.43         11.45         7.88 o
   0  13   5        295.15        270.98        14.85 o
   1  13   5         47.67         63.90        10.51 o
   2  13   5         59.28         32.05        31.27 o
   3  13   5         10.01         18.86         8.85 o
  -3 -12   6         22.99         33.34         7.08 o
  -2 -12   6         42.03         41.10         7.55 o
  -1 -12   6          4.32         -3.93         8.77 o
   0 -12   6          5.28         18.55        14.90 o
   1 -12   6         56.14         44.63         9.27 o
   2 -12   6         22.48         21.47         8.53 o
   3 -12   6         65.30         77.90        11.26 o
   4 -12   6         21.43         16.40         8.02 o
  -5 -11   6        405.25        434.64        12.59 o
  -4 -11   6        348.21        390.33        11.47 o
  -3 -11   6         41.90         44.03         4.82 o
  -2 -11   6        110.61         97.40         5.79 o
  -1 -11   6         60.52         38.28         9.35 o
   0 -11   6        119.47        151.49        11.67 o
   1 -11   6        210.90        237.52        19.16 o
   2 -11   6         15.77         10.31         5.72 o
   3 -11   6          1.49         -5.83         5.89 o
   4 -11   6        156.01        137.13        14.74 o
   5 -11   6        105.49        114.97        14.90 o
  -6 -10   6          4.14         -0.41         6.19 o
  -5 -10   6        274.30        263.69        11.42 o
  -4 -10   6         56.17         61.61         5.11 o
  -3 -10   6         69.28         63.99         4.70 o
  -2 -10   6        551.14        542.32        10.99 o
  -1 -10   6          5.81          7.96         4.05 o
   1 -10   6         56.52         38.13        24.84 o
   2 -10   6        170.16        140.08         8.85 o
   3 -10   6         53.14         65.78         7.75 o
   4 -10   6        359.54        401.76        13.92 o
   5 -10   6        178.07        175.93        11.75 o
   6 -10   6          1.01         -8.97         8.97 o
   7 -10   6          6.94         11.43        12.27 o
  -7  -9   6         90.41        130.35        12.32 o
  -6  -9   6         44.66         52.26         6.54 o
  -5  -9   6        577.64        568.85        13.16 o
  -4  -9   6         18.26         24.37         3.93 o
  -3  -9   6         33.37         28.59         3.15 o
  -2  -9   6         93.97        102.71         4.77 o
  -1  -9   6          1.50          3.53         2.33 o
   0  -9   6        267.83        252.01         5.85 o
   1  -9   6          1.67          2.59         2.13 o
   2  -9   6        111.27         93.08         4.49 o
   3  -9   6         46.35         31.75         3.44 o
   4  -9   6          1.53         -0.45         2.59 o
   5  -9   6          0.84          3.94         3.07 o
   6  -9   6         33.11         42.12         7.01 o
   7  -9   6         35.63          8.43         7.17 o
   8  -9   6        164.49        206.04        13.70 o
  -8  -8   6          0.26         -2.57         7.01 o
  -7  -8   6        118.43        144.44         9.37 o
  -6  -8   6          2.09          6.16         7.38 o
  -5  -8   6        118.35        136.96         6.63 o
  -4  -8   6         23.52         15.92         2.98 o
  -3  -8   6         44.51         50.03         3.17 o
  -2  -8   6       1763.47       1795.66        19.88 o
  -1  -8   6        958.51        918.16        11.25 o
   0  -8   6         95.22         95.81         3.63 o
   1  -8   6        103.40        100.70         4.37 o
   2  -8   6        443.53        408.01         7.55 o
   3  -8   6         65.59         68.42         3.34 o
   4  -8   6        327.20        320.72         6.69 o
   5  -8   6        178.34        173.62         8.22 o
   6  -8   6          0.04          4.17         4.00 o
   7  -8   6         23.38         21.15         4.49 o
   8  -8   6          2.58         -6.68         6.68 o
  -8  -7   6          1.00          8.08         9.41 o
  -7  -7   6          2.43          0.55         4.27 o
  -6  -7   6         14.70          7.17         3.60 o
  -5  -7   6         73.59         70.77         3.63 o
  -4  -7   6         46.96         47.56         3.49 o
  -3  -7   6       1359.49       1302.73        15.06 o
  -2  -7   6        648.09        601.49         8.26 o
  -1  -7   6        369.08        359.12         5.97 o
   0  -7   6        269.47        253.10         5.63 o
   1  -7   6        402.61        362.54         5.60 o
   2  -7   6        450.02        431.89         6.37 o
   3  -7   6        641.26        699.92        11.08 o
   4  -7   6         30.76         38.62         2.42 o
   5  -7   6        280.40        275.71         6.62 o
   6  -7   6        649.89        626.85        10.75 o
   7  -7   6         88.50         85.42         4.97 o
   8  -7   6         23.07         20.74         6.63 o
   9  -7   6          0.35          0.75         7.44 o
  -9  -6   6          4.19          7.09         5.79 o
  -8  -6   6         81.48        106.13         5.92 o
  -7  -6   6        155.85        158.60         7.17 o
  -6  -6   6         74.11         92.14         4.25 o
  -5  -6   6          0.03          3.18         2.38 o
  -4  -6   6       1024.77       1044.09        12.65 o
  -3  -6   6        101.02        112.33         3.69 o
  -2  -6   6          3.23          1.83         1.58 o
  -1  -6   6        571.40        567.42         7.45 o
   0  -6   6         88.19         77.02         2.63 o
   1  -6   6        685.79        608.62         9.18 o
   2  -6   6       1447.70       1358.16        14.87 o
   3  -6   6        578.26        616.40         8.04 o
   4  -6   6        725.54        704.86        13.57 o
   5  -6   6          0.96         11.48         2.21 o
   6  -6   6        230.62        265.54         8.03 o
   7  -6   6         88.18         90.35         4.64 o
   8  -6   6         90.47         85.38         8.73 o
   9  -6   6         24.17         34.76         9.39 o
  -9  -5   6          2.54          2.75         5.30 o
  -8  -5   6         26.69         22.85         5.18 o
  -7  -5   6         14.40         15.55         3.54 o
  -6  -5   6         40.43         48.32         3.12 o
  -5  -5   6        212.39        188.46         6.05 o
  -4  -5   6       1203.33       1234.76        14.23 o
  -3  -5   6         79.68        103.03         3.22 o
  -2  -5   6       1444.84       1495.67        16.18 o
  -1  -5   6         48.95         44.34         1.95 o
   0  -5   6          0.02         -0.56         1.13 o
   1  -5   6         24.19         25.95         1.55 o
   2  -5   6        208.43        176.96         3.45 o
   3  -5   6        436.94        440.63         6.14 o
   4  -5   6        210.56        228.02         4.41 o
   5  -5   6        451.93        455.15         6.94 o
   6  -5   6        841.03        774.77        10.31 o
   7  -5   6        145.80        178.07         5.48 o
   8  -5   6         13.48         13.36         4.61 o
   9  -5   6         76.43         71.81        10.37 o
  10  -5   6         10.51         20.66         6.62 o
 -10  -4   6         35.88         38.63         9.61 o
  -9  -4   6          0.45          1.60         4.85 o
  -8  -4   6        226.46        200.56         7.52 o
  -7  -4   6         60.05         58.89         3.97 o
  -6  -4   6         55.87         62.81         3.81 o
  -5  -4   6       3146.99       3265.89        33.48 o
  -4  -4   6          9.47         11.13         1.78 o
  -3  -4   6         20.16         15.91         1.62 o
  -2  -4   6         94.28        115.64         2.91 o
  -1  -4   6         12.39         10.27         1.20 o
   0  -4   6        561.72        618.81         7.38 o
   1  -4   6        134.15        134.01         2.65 o
   2  -4   6         39.45         29.67         1.53 o
   3  -4   6        395.61        414.59         6.16 o
   4  -4   6        273.09        276.52         4.66 o
   5  -4   6        474.99        492.07         7.62 o
   6  -4   6        828.20        833.00        10.70 o
   7  -4   6         23.88         26.55         2.79 o
   8  -4   6        124.12        111.21         4.96 o
   9  -4   6         23.60          6.34         8.33 o
  10  -4   6         62.72         58.57         6.92 o
 -10  -3   6          1.09          5.37        11.00 o
  -9  -3   6         20.94         32.87         7.54 o
  -8  -3   6          6.08         -3.23         3.23 o
  -7  -3   6        380.33        367.62         7.37 o
  -6  -3   6        176.02        170.46         4.71 o
  -5  -3   6        122.28        125.12         4.57 o
  -4  -3   6        360.48        352.65         5.56 o
  -3  -3   6        235.15        242.11         5.50 o
  -2  -3   6         69.30         60.65         2.19 o
  -1  -3   6       9287.14      10036.57       111.20 o
   0  -3   6       1389.92       1428.25        14.85 o
   1  -3   6        451.60        478.41         8.52 o
   2  -3   6       3354.58       3570.08        35.14 o
   3  -3   6          5.63          7.68         1.21 o
   4  -3   6        505.71        498.69         6.66 o
   5  -3   6        112.14        115.24         3.38 o
   6  -3   6          9.14         11.69         2.04 o
   7  -3   6        422.09        410.70         7.05 o
   8  -3   6        207.20        184.03         6.20 o
   9  -3   6        115.16        120.23         7.22 o
  10  -3   6          0.17         -2.17         5.21 o
 -10  -2   6          4.37          3.15         7.03 o
  -9  -2   6         93.06         85.18         7.42 o
  -8  -2   6        229.88        233.28         8.04 o
  -7  -2   6        995.15        933.20        12.70 o
  -6  -2   6        197.93        185.10         4.75 o
  -5  -2   6          4.51         12.20         1.78 o
  -4  -2   6          4.00          1.42         1.39 o
  -3  -2   6       1734.02       1816.83        18.97 o
  -2  -2   6          6.31          5.70         1.06 o
  -1  -2   6       1439.81       1350.77        16.74 o
   0  -2   6          2.99          1.40         1.05 o
   1  -2   6       1027.66       1020.14        12.99 o
   2  -2   6       2477.21       2574.69        25.62 o
   3  -2   6          5.74          5.47         1.07 o
   4  -2   6         74.31         68.73         2.40 o
   5  -2   6         17.48         26.12         1.84 o
   6  -2   6          2.24          3.79         1.81 o
   7  -2   6        321.85        305.75         6.03 o
   8  -2   6        458.62        457.24         8.56 o
   9  -2   6       1548.31       1536.39        30.07 o
  10  -2   6         16.01          6.58         6.37 o
  11  -2   6          0.11         11.86         7.26 o
 -10  -1   6          0.00          2.13         8.88 o
  -9  -1   6         22.64         28.74         8.05 o
  -8  -1   6        160.30        186.01        10.51 o
  -7  -1   6         47.50         40.59         2.67 o
  -6  -1   6       1322.91       1286.82        16.05 o
  -5  -1   6         20.01         27.37         1.92 o
  -4  -1   6        463.44        451.84         6.26 o
  -3  -1   6        543.01        536.80         6.80 o
  -2  -1   6       3064.63       3199.04        31.66 o
  -1  -1   6       1088.25       1055.68        11.29 o
   0  -1   6       3820.88       4115.46        46.55 o
   1  -1   6        319.81        292.56         4.90 o
   2  -1   6        462.34        422.07         5.20 o
   3  -1   6         37.40         27.79         1.57 o
   4  -1   6         21.09         25.06         1.49 o
   5  -1   6        267.05        339.63         5.60 o
   6  -1   6       1547.74       1638.94        17.86 o
   7  -1   6        840.26        790.63        10.31 o
   8  -1   6       1317.25       1246.76        16.13 o
   9  -1   6         36.85         43.19         4.73 o
  10  -1   6        105.54         97.14        11.05 o
  11  -1   6         38.06         34.29         8.10 o
 -10   0   6         83.49         83.61        10.72 o
  -9   0   6         13.65         24.45        10.08 o
  -8   0   6          1.05          1.99         5.61 o
  -7   0   6         54.54         50.39         4.98 o
  -6   0   6         68.31        103.76         3.22 o
  -5   0   6        221.54        207.53         3.89 o
  -4   0   6        124.27        139.87         2.98 o
  -3   0   6        401.57        442.13         5.84 o
  -2   0   6       5720.13       5955.97        57.54 o
  -1   0   6        927.09        889.94        10.38 o
   0   0   6        330.48        346.83         4.39 o
   1   0   6        231.13        200.50         4.99 o
   2   0   6       2899.19       3012.03        34.90 o
   3   0   6        352.57        347.05         8.39 o
   4   0   6        842.23        939.47        10.60 o
   5   0   6        186.35        179.48         3.81 o
   6   0   6          0.84         20.00         1.85 o
   7   0   6         18.87          6.93         2.01 o
   8   0   6        217.65        210.74         5.62 o
   9   0   6         18.37         18.80         3.97 o
  10   0   6         35.42         33.15         6.07 o
  11   0   6          3.61          6.32         7.75 o
 -10   1   6         32.54         39.69         8.83 o
  -9   1   6         18.20         12.49         6.01 o
  -8   1   6         31.56         20.56         6.99 o
  -7   1   6        142.63        165.39         6.96 o
  -6   1   6        228.01        220.02         7.43 o
  -5   1   6        366.06        342.84         6.92 o
  -4   1   6          5.08          5.19         0.96 o
  -3   1   6        330.55        333.76         4.75 o
  -2   1   6       1376.68       1551.84        16.20 o
  -1   1   6        114.07        135.38         2.61 o
   0   1   6        445.58        427.84         5.29 o
   1   1   6       1498.04       1543.69        15.81 o
   2   1   6       1656.44       1706.17        18.67 o
   3   1   6         42.57         34.16         1.56 o
   4   1   6        229.45        227.50         4.32 o
   5   1   6         80.46         83.94         2.59 o
   6   1   6        250.91        277.80         4.82 o
   7   1   6        255.50        235.25         5.93 o
   8   1   6         51.49         45.52         3.12 o
   9   1   6          6.46          6.00         3.10 o
  10   1   6         18.27         14.33         4.88 o
  11   1   6         22.04         10.04         8.86 o
 -10   2   6         34.18         31.41         8.37 o
  -9   2   6        122.70        118.51        10.64 o
  -8   2   6         26.27         31.74        10.22 o
  -7   2   6         22.55         36.84         4.24 o
  -6   2   6        633.75        662.56        11.09 o
  -5   2   6        413.29        364.06         7.80 o
  -4   2   6        550.34        517.74         8.51 o
  -3   2   6         59.65         60.52         2.03 o
  -2   2   6          2.98          1.26         0.97 o
  -1   2   6         89.75        113.39         2.49 o
   0   2   6       1184.34       1139.40        12.94 o
   1   2   6         74.71         82.73         2.06 o
   2   2   6       2290.10       2508.29        25.12 o
   3   2   6       3728.32       4185.98        41.02 o
   4   2   6       1320.03       1445.38        15.39 o
   5   2   6        296.45        305.86         5.00 o
   6   2   6         12.14         10.63         1.94 o
   7   2   6        168.80        151.31         4.03 o
   8   2   6        168.11        166.28         9.11 o
   9   2   6         29.37         16.53        17.10 o
  10   2   6         12.62         11.62         7.74 o
  11   2   6          9.98          2.16         8.77 o
 -10   3   6        188.45        173.61        16.51 o
  -9   3   6         57.34         65.85         9.27 o
  -8   3   6          2.58          3.14         5.54 o
  -7   3   6       1091.88       1036.62        22.67 o
  -6   3   6        189.23        211.02         6.37 o
  -5   3   6        120.31         99.26         4.40 o
  -4   3   6          2.20          1.93         1.84 o
  -3   3   6          0.33          1.02         1.09 o
  -2   3   6         64.58         50.01         2.41 o
  -1   3   6        330.55        356.57         4.99 o
   0   3   6         73.95         89.42         2.30 o
   1   3   6       1058.16       1100.02        11.94 o
   2   3   6        913.98       1026.27        11.26 o
   3   3   6          0.95          2.68         1.04 o
   4   3   6         82.91         92.58         2.49 o
   5   3   6         24.64         29.70         2.40 o
   6   3   6        346.81        331.61         7.01 o
   7   3   6        490.65        417.31        10.10 o
   8   3   6          0.71          5.15         4.34 o
   9   3   6          0.13         -1.63         6.65 o
  10   3   6          3.96         12.87        17.39 o
  11   3   6         75.87         61.31         8.92 o
 -10   4   6        226.05        286.10        19.56 o
  -9   4   6          0.34          7.84         8.67 o
  -7   4   6        673.02        652.60        41.83 o
  -6   4   6         45.73         52.68         3.90 o
  -5   4   6        356.68        401.90         8.76 o
  -4   4   6          1.20          2.42         1.17 o
  -3   4   6        274.50        266.66         4.43 o
  -2   4   6         42.68         43.97         2.09 o
  -1   4   6        974.91       1004.51        12.02 o
   0   4   6       1322.62       1362.52        15.73 o
   1   4   6       7493.37       8267.65        84.86 o
   2   4   6        968.86        977.31        11.83 o
   3   4   6          1.62          3.35         1.15 o
   4   4   6         19.63         23.55         1.76 o
   5   4   6         12.27         17.04         2.22 o
   6   4   6         12.37         11.87         2.78 o
   7   4   6        735.17        708.45        13.34 o
   8   4   6        276.14        286.76        21.26 o
   9   4   6         49.18         45.59         9.94 o
  10   4   6          3.46         13.33         6.63 o
  -9   5   6         22.44         36.30        11.38 o
  -8   5   6        280.19        278.73        16.88 o
  -7   5   6          0.35         -0.06         5.95 o
  -6   5   6         49.03         46.30         4.74 o
  -5   5   6        161.69        150.16         4.06 o
  -4   5   6        424.38        391.80         5.97 o
  -3   5   6          0.83          0.27         1.43 o
  -2   5   6        109.23         93.28         2.89 o
  -1   5   6        555.05        541.99         7.14 o
   0   5   6          0.73         -0.10         1.24 o
   1   5   6       2964.11       3003.46        32.33 o
   2   5   6       1481.63       1507.38        17.44 o
   3   5   6         60.46         74.72         3.73 o
   4   5   6         58.28         60.03         2.16 o
   5   5   6        847.85        845.24        12.67 o
   6   5   6        499.38        472.59         9.02 o
   7   5   6        297.20        310.14        11.25 o
   8   5   6         34.23         12.43         6.24 o
   9   5   6         81.56         91.48        11.84 o
  10   5   6        181.19        182.76        11.93 o
  -9   6   6          0.95         15.46         7.76 o
  -8   6   6         10.55          9.98         8.62 o
  -7   6   6        165.85        197.58        10.89 o
  -6   6   6       1454.58       1581.24        26.51 o
  -5   6   6        603.91        557.43         8.62 o
  -4   6   6         30.69         37.61         2.33 o
  -3   6   6         50.62         63.67         2.91 o
  -2   6   6        197.88        190.88         4.14 o
  -1   6   6        258.81        246.96         4.47 o
   0   6   6         49.62         63.43         2.70 o
   1   6   6        321.91        371.87         5.59 o
   2   6   6         89.48         89.30         2.97 o
   3   6   6        831.26        871.02        10.46 o
   4   6   6         17.35         12.21         1.60 o
   5   6   6       1368.11       1462.84        19.62 o
   6   6   6         32.74         33.01         3.71 o
   7   6   6         46.04         27.96         7.67 o
   8   6   6        183.82        169.76        17.24 o
   9   6   6         58.67         59.26         7.54 o
  10   6   6          1.12         -7.33         7.35 o
  -9   7   6         53.85         60.53        16.37 o
  -8   7   6         21.13          8.10         8.98 o
  -7   7   6          2.46          2.17         5.81 o
  -6   7   6          2.18          2.09         3.07 o
  -5   7   6        636.27        582.15        10.04 o
  -4   7   6          3.29          3.49         2.29 o
  -3   7   6        537.73        521.12         7.60 o
  -2   7   6         17.27         21.88         2.05 o
  -1   7   6        858.84        838.66        10.38 o
   0   7   6        115.61        137.07         4.73 o
   1   7   6         15.63         10.09         1.67 o
   2   7   6          4.99          4.27         1.73 o
   3   7   6        632.52        636.83         8.46 o
   4   7   6        611.17        638.86         9.39 o
   5   7   6          4.04          7.46         1.56 o
   6   7   6        725.19        641.43        22.87 o
   7   7   6         79.46         67.51        10.23 o
   8   7   6         25.62         26.61         6.05 o
   9   7   6          1.12         -6.74         9.36 o
  -8   8   6         26.72         31.58         9.01 o
  -7   8   6        147.19        174.72        10.95 o
  -6   8   6          3.23          1.61         3.02 o
  -5   8   6        283.64        276.55         7.15 o
  -4   8   6        169.91        158.64         5.27 o
  -3   8   6        133.97        129.45         4.71 o
  -2   8   6        473.31        431.91         6.92 o
  -1   8   6         64.36         65.81         3.08 o
   0   8   6        251.29        245.09         5.00 o
   1   8   6        614.35        600.50         8.34 o
   2   8   6         29.14         28.49         2.75 o
   3   8   6        462.56        503.49         8.95 o
   4   8   6        727.72        754.23        13.26 o
   5   8   6       2339.12       2358.51        30.62 o
   6   8   6        101.58        121.46         9.71 o
   7   8   6         31.25         29.94         5.86 o
   8   8   6          0.32         -2.14         9.25 o
   9   8   6         19.14         22.21        10.61 o
  -7   9   6        432.73        404.24        26.89 o
  -6   9   6         25.21         26.15         4.00 o
  -5   9   6         11.59         14.68         3.54 o
  -4   9   6        159.87        155.68         5.98 o
  -3   9   6          4.52         -1.75         2.62 o
  -2   9   6        178.33        189.22         5.51 o
  -1   9   6        208.82        167.57         5.01 o
   0   9   6        184.38        169.58         4.91 o
   1   9   6        483.60        464.04         7.82 o
   2   9   6         14.45         17.71         2.69 o
   3   9   6       1239.50       1290.44        17.24 o
   4   9   6         65.69         68.54         4.19 o
   5   9   6         78.01         74.87         4.40 o
   6   9   6        442.53        444.38        15.99 o
   7   9   6         33.96         25.74         6.19 o
   8   9   6         39.73         53.34         8.78 o
  -7  10   6         96.15        113.67        13.73 o
  -6  10   6         49.65         48.57         6.56 o
  -5  10   6          0.00          1.14         3.64 o
  -4  10   6          2.77         -0.08         3.36 o
  -3  10   6          0.53          0.57         3.24 o
  -2  10   6         13.16         12.53         2.81 o
  -1  10   6        109.29         99.50         4.50 o
   0  10   6        151.47        138.58         6.62 o
   1  10   6          3.96          7.81         3.01 o
   2  10   6        117.38        124.29         5.46 o
   3  10   6          2.84          6.24         3.29 o
   4  10   6         19.95         20.90         7.93 o
   5  10   6         91.73         99.43         5.69 o
   6  10   6         83.92         85.38         7.56 o
   7  10   6         91.24        110.10         8.93 o
  -5  11   6         56.42         62.38         8.51 o
  -4  11   6          5.00         -2.81         6.05 o
  -3  11   6          0.65         -1.16         3.76 o
  -2  11   6        391.73        363.71         9.66 o
  -1  11   6        792.94        729.23        13.45 o
   0  11   6        172.28        145.61         5.84 o
   1  11   6         20.56         25.18         3.32 o
   2  11   6        266.50        283.21         7.25 o
   3  11   6          0.08         -0.33         3.37 o
   4  11   6          8.41          8.70         4.36 o
   5  11   6        278.47        308.88        12.40 o
   6  11   6         85.85        113.40         9.43 o
  -4  12   6        125.46        122.33        10.13 o
  -3  12   6          0.16         -1.48         6.81 o
  -2  12   6         51.06         40.21         7.60 o
  -1  12   6          0.18         -3.12         6.41 o
   0  12   6        802.41        823.54        18.68 o
   1  12   6         34.87         33.71         7.51 o
   2  12   6          1.06         -4.38         4.38 o
   3  12   6         40.87         53.76         5.95 o
   4  12   6         41.16         64.37         6.76 o
   5  12   6        261.06        282.64        15.00 o
  -2  13   6         62.52         61.02         9.84 o
  -1  13   6         35.47         29.89         8.41 o
   0  13   6         48.80         56.53         9.13 o
   1  13   6         73.36         88.16        12.27 o
   2  13   6          3.30          1.89        10.44 o
   3  13   6         51.81         77.41        11.02 o
  -2 -12   7         50.26         66.49         7.50 o
  -1 -12   7          6.18         20.03         8.56 o
   0 -12   7          0.24          3.12         7.81 o
   1 -12   7         38.38         36.26         7.19 o
   2 -12   7         53.58         77.14        10.69 o
   3 -12   7         17.26         37.47        10.53 o
  -4 -11   7          2.69          3.32         5.06 o
  -3 -11   7          0.14          3.11         4.48 o
  -2 -11   7         49.60         49.81         6.38 o
  -1 -11   7         41.85         47.83         8.14 o
   0 -11   7        173.13        180.57        10.60 o
   1 -11   7          2.45         14.17         5.61 o
   2 -11   7        217.35        207.76        17.50 o
   3 -11   7          3.28         -0.44         6.49 o
   4 -11   7         23.98         23.59        12.90 o
   5 -11   7          5.07          2.76        13.74 o
  -6 -10   7        245.04        284.52        14.28 o
  -5 -10   7        198.69        196.34         9.79 o
  -4 -10   7          0.00          8.37         5.82 o
  -3 -10   7         60.54         57.34         4.66 o
  -2 -10   7          7.03          8.20         3.40 o
  -1 -10   7        115.04        111.76        13.74 o
   1 -10   7        209.06        187.29         9.04 o
   2 -10   7         74.07         69.52         6.60 o
   3 -10   7          0.09         -2.02         3.80 o
   4 -10   7          4.69         12.57         5.13 o
   5 -10   7        153.09        155.78        10.43 o
   6 -10   7        257.49        204.38        30.83 o
  -7  -9   7          1.15          3.72         6.13 o
  -6  -9   7          1.20          0.59         5.73 o
  -5  -9   7          3.18         14.99         5.02 o
  -4  -9   7         29.68         22.55         4.65 o
  -3  -9   7        132.31        126.39         7.85 o
  -2  -9   7        106.00        109.91         5.67 o
  -1  -9   7        107.14        110.48         5.28 o
   0  -9   7        415.04        367.26         8.08 o
   1  -9   7         26.70         24.26         2.94 o
   2  -9   7         49.25         44.37         3.84 o
   3  -9   7          0.61          0.93         2.71 o
   4  -9   7          4.59          2.51         3.01 o
   5  -9   7        158.19        143.47         7.04 o
   6  -9   7         78.73         81.11         8.39 o
   7  -9   7          4.99         20.41         9.89 o
  -7  -8   7          7.59          3.94         6.19 o
  -6  -8   7          0.25         -2.76         4.60 o
  -5  -8   7          0.25         -4.58         4.58 o
  -4  -8   7         35.10         36.13         3.54 o
  -3  -8   7        148.12        157.83         5.56 o
  -2  -8   7        197.58        173.26         5.27 o
  -1  -8   7         14.15         19.93         2.46 o
   0  -8   7        351.76        330.96         6.83 o
   1  -8   7        197.24        171.04         5.39 o
   2  -8   7         32.57         39.25         2.98 o
   3  -8   7        402.47        446.12        14.53 o
   4  -8   7          1.42          1.68         2.55 o
   5  -8   7          0.01         -1.28         3.07 o
   6  -8   7         90.89         91.14         5.44 o
   7  -8   7          8.82         21.25         4.68 o
   8  -8   7         55.42         42.15        10.84 o
  -8  -7   7         54.35         46.08        33.61 o
  -7  -7   7         18.07         13.88         5.57 o
  -6  -7   7        133.22        118.87         6.90 o
  -5  -7   7         26.10         28.56         3.33 o
  -4  -7   7        540.66        538.59         8.47 o
  -3  -7   7        573.45        578.47         9.78 o
  -2  -7   7         19.82         10.53         2.12 o
  -1  -7   7       1234.47       1234.81        14.19 o
   0  -7   7          9.21         18.02         2.48 o
   1  -7   7        188.79        179.98         4.08 o
   2  -7   7         19.38         18.20         2.07 o
   3  -7   7        185.76        189.96         4.45 o
   4  -7   7        427.52        409.45         7.59 o
   5  -7   7         32.11         37.85         3.12 o
   6  -7   7          4.97          8.36         3.19 o
   7  -7   7          0.06          0.54         3.70 o
   8  -7   7        135.83        127.43         9.16 o
   9  -7   7         51.95         42.10         9.92 o
  -9  -6   7        128.73        118.93        12.06 o
  -8  -6   7        125.07        132.14        10.54 o
  -7  -6   7        132.45        134.70         7.36 o
  -6  -6   7        458.63        447.63         8.97 o
  -5  -6   7        261.17        249.65         5.96 o
  -4  -6   7         31.99         43.95         2.85 o
  -3  -6   7       1777.81       1725.94        18.98 o
  -2  -6   7        215.34        206.13         4.43 o
  -1  -6   7         26.92         31.73         2.06 o
   0  -6   7        356.17        376.55         6.27 o
   1  -6   7         53.16         57.42         2.41 o
   2  -6   7         34.51         30.90         2.11 o
   3  -6   7        431.12        433.63         7.85 o
   4  -6   7       2846.45       2979.72        35.14 o
   5  -6   7       1017.53       1059.21        12.97 o
   6  -6   7        122.65        139.59         7.26 o
   7  -6   7         30.63         25.45         3.76 o
   8  -6   7         90.89         84.22         6.64 o
   9  -6   7          1.73         -6.36        15.49 o
  -9  -5   7          3.98          0.42         8.44 o
  -8  -5   7         40.98         47.36         6.11 o
  -7  -5   7         99.58         93.96         5.92 o
  -6  -5   7        420.10        424.77         8.21 o
  -5  -5   7        358.11        324.36         6.33 o
  -4  -5   7        112.99        101.98         3.86 o
  -3  -5   7        629.92        598.89         8.13 o
  -2  -5   7        528.67        533.00         7.26 o
  -1  -5   7         79.22         76.56         2.71 o
   0  -5   7        247.32        216.84         3.92 o
   1  -5   7          1.95          1.62         1.26 o
   2  -5   7        557.44        592.88         8.01 o
   3  -5   7        224.15        245.90         4.71 o
   4  -5   7       2234.09       2386.44        26.72 o
   5  -5   7        312.35        343.19         8.12 o
   6  -5   7        214.43        240.95         5.59 o
   7  -5   7          0.32          1.58         4.19 o
   8  -5   7        110.20        110.84         6.10 o
   9  -5   7          2.57          9.07         6.81 o
  10  -5   7          0.01          1.71         8.18 o
  -9  -4   7         70.19         70.72        14.03 o
  -8  -4   7         93.57         87.94         9.74 o
  -7  -4   7         47.65         58.08         4.93 o
  -6  -4   7         36.59         41.26         3.61 o
  -5  -4   7        279.25        286.58         5.74 o
  -4  -4   7        140.97        149.10         4.03 o
  -3  -4   7         14.82         16.14         1.85 o
  -2  -4   7       2547.16       2447.40        25.08 o
  -1  -4   7          0.67          5.20         1.22 o
   0  -4   7         22.11         26.50         1.52 o
   1  -4   7        736.34        767.29         8.95 o
   2  -4   7         77.12         71.48         2.29 o
   3  -4   7        231.67        210.84         4.36 o
   4  -4   7         25.02         31.84         1.97 o
   5  -4   7          2.73          5.46         1.84 o
   6  -4   7         36.11         35.31         2.63 o
   7  -4   7        270.15        294.95         6.38 o
   8  -4   7        651.21        631.82        12.91 o
   9  -4   7          3.87         -6.03         6.03 o
  10  -4   7          1.71          2.58         6.28 o
 -10  -3   7         26.37         32.00        10.13 o
  -9  -3   7         70.92         63.19        18.79 o
  -8  -3   7         87.67         86.73         7.45 o
  -7  -3   7       1929.64       2032.77        26.11 o
  -6  -3   7        586.00        566.60         9.80 o
  -5  -3   7        227.59        196.65         4.90 o
  -4  -3   7        413.43        366.46         5.91 o
  -3  -3   7        209.29        198.97         4.05 o
  -2  -3   7        675.96        679.85         8.29 o
  -1  -3   7         12.80         38.50         1.73 o
   0  -3   7        524.18        548.19         7.33 o
   1  -3   7          8.19         10.93         1.19 o
   2  -3   7        177.90        210.45         3.45 o
   3  -3   7        593.09        600.59         8.09 o
   4  -3   7          0.00          2.49         1.40 o
   5  -3   7         50.71         62.49         2.69 o
   6  -3   7          2.51          6.12         2.07 o
   7  -3   7        270.84        261.38         6.78 o
   8  -3   7         38.36         32.80         4.28 o
   9  -3   7         47.86         46.03         5.65 o
  10  -3   7        115.21        125.69         9.11 o
 -10  -2   7         37.75         49.12         9.03 o
  -9  -2   7          3.47         13.10         8.25 o
  -8  -2   7        199.68        221.90        23.88 o
  -7  -2   7          7.63         24.94         3.13 o
  -6  -2   7        345.75        377.28         6.79 o
  -5  -2   7          3.16          0.20         1.82 o
  -4  -2   7          2.20          2.48         1.55 o
  -3  -2   7       1472.58       1514.03        16.34 o
  -2  -2   7       1744.77       1752.16        19.41 o
  -1  -2   7        700.08        718.67         8.36 o
   0  -2   7        991.71       1013.87        13.20 o
   1  -2   7       1384.53       1372.87        17.11 o
   2  -2   7        619.77        692.86         8.75 o
   3  -2   7          2.92          4.38         1.42 o
   4  -2   7         42.08         53.09         2.29 o
   5  -2   7         41.98         49.37         2.34 o
   6  -2   7         62.79         60.78         3.05 o
   7  -2   7        468.49        468.94         7.56 o
   8  -2   7       1172.00       1152.65        18.17 o
   9  -2   7          0.09         -3.31         4.58 o
  10  -2   7         38.18         34.37         7.05 o
 -10  -1   7          5.89         16.97         8.15 o
  -9  -1   7        137.94        121.89        11.69 o
  -7  -1   7        368.92        393.68        10.37 o
  -6  -1   7        155.61        128.03         3.97 o
  -5  -1   7        204.96        196.30         6.89 o
  -4  -1   7        112.86         90.70         2.98 o
  -3  -1   7         42.60         45.03         2.27 o
  -2  -1   7        441.59        433.91         5.81 o
  -1  -1   7        202.68        188.29         3.19 o
   0  -1   7         60.08         31.35         2.15 o
   1  -1   7         70.75         90.83         2.96 o
   2  -1   7       2825.60       2967.39        29.39 o
   3  -1   7        165.20        179.23         3.40 o
   4  -1   7        412.88        451.72         6.26 o
   5  -1   7         52.50         61.24         2.52 o
   6  -1   7        158.32        156.97         4.04 o
   7  -1   7        139.22        136.20         4.45 o
   8  -1   7         65.00         62.07         3.98 o
   9  -1   7          1.31         -1.14         5.23 o
  10  -1   7          7.55         23.72         8.97 o
  11  -1   7         28.79         32.31         8.28 o
 -10   0   7         29.67         38.82        13.83 o
  -9   0   7         86.20        100.08        10.10 o
  -8   0   7          4.36         -0.95         7.89 o
  -7   0   7         59.72         71.24         8.23 o
  -6   0   7          3.68          5.40         1.82 o
  -5   0   7          0.19          2.49         1.48 o
  -4   0   7         34.43         25.07         1.92 o
  -3   0   7        132.48        102.69         2.71 o
  -2   0   7       1081.93       1162.67        14.33 o
  -1   0   7       1247.77       1265.40        13.49 o
   0   0   7          6.22         10.00         0.96 o
   1   0   7         25.24         28.13         1.34 o
   2   0   7        444.53        458.48         6.08 o
   3   0   7        440.47        477.91         6.14 o
   4   0   7        520.88        592.68         7.50 o
   5   0   7        161.42        149.28         3.50 o
   6   0   7         15.16         14.88         1.88 o
   7   0   7          4.37         13.06         2.20 o
   8   0   7         19.52         20.50         3.07 o
   9   0   7         68.62         67.84         4.54 o
  10   0   7        367.24        356.74        12.76 o
  11   0   7          0.03         16.98         7.82 o
 -10   1   7          2.62          1.54        20.75 o
  -9   1   7         46.20         31.85        12.27 o
  -8   1   7         65.85         62.52        13.00 o
  -7   1   7         30.22         17.39         4.17 o
  -6   1   7          1.43          3.96         2.83 o
  -5   1   7        102.25        102.58         4.45 o
  -4   1   7       2347.00       2387.12        24.61 o
  -3   1   7         55.49         56.43         2.19 o
  -2   1   7        129.19        118.73         2.83 o
  -1   1   7       2843.95       2878.52        30.82 o
   0   1   7         32.85         34.12         1.50 o
   1   1   7        331.91        292.69         4.59 o
   2   1   7        229.11        261.76         4.11 o
   3   1   7         84.56         57.13         2.03 o
   4   1   7         54.77         54.18         2.17 o
   5   1   7        503.05        550.12         7.30 o
   6   1   7        308.73        315.51         5.29 o
   7   1   7         21.82         12.68         2.08 o
   8   1   7        161.93        157.52         8.03 o
   9   1   7         29.96         29.78        13.88 o
  10   1   7         16.49         16.45         6.63 o
  11   1   7          0.94          2.98         7.91 o
 -10   2   7        118.37        138.36        11.39 o
  -9   2   7         10.15         14.79         8.36 o
  -8   2   7          7.54          5.41         9.21 o
  -7   2   7        632.06        622.80        27.16 o
  -6   2   7        148.44        148.83         9.64 o
  -5   2   7         53.70         63.48         3.58 o
  -4   2   7       1192.99       1255.13        13.87 o
  -3   2   7       2608.55       2710.03        27.53 o
  -2   2   7        375.42        341.21         5.02 o
  -1   2   7        485.95        428.12         6.21 o
   0   2   7       4340.28       4696.12        53.59 o
   1   2   7         20.47         29.57         1.47 o
   2   2   7       2485.69       2667.93        26.82 o
   3   2   7        178.78        189.73         3.52 o
   4   2   7         46.02         45.17         2.07 o
   5   2   7        379.19        411.83         5.95 o
   6   2   7        918.07        877.51        10.60 o
   7   2   7         17.09         12.27         2.34 o
   8   2   7         98.93        105.97         7.34 o
   9   2   7          2.73          1.98         6.74 o
  10   2   7        196.39        221.69        12.69 o
  11   2   7        177.66        231.78        17.04 o
 -10   3   7         10.74          7.07         9.29 o
  -9   3   7         57.26         70.67         8.21 o
  -8   3   7        387.25        408.52        25.13 o
  -7   3   7         58.33         40.89         5.79 o
  -6   3   7        589.73        543.28        10.88 o
  -5   3   7       1419.36       1384.57        19.80 o
  -4   3   7        519.50        511.20         6.75 o
  -3   3   7         18.15         18.77         1.80 o
  -2   3   7        142.82        139.80         3.21 o
  -1   3   7        251.28        222.00         4.26 o
   0   3   7       4765.75       5034.84        49.20 o
   1   3   7        118.69         92.31         2.51 o
   2   3   7       1058.68       1083.55        12.03 o
   3   3   7       1942.57       1947.32        25.31 o
   4   3   7        620.13        679.78         8.42 o
   5   3   7         35.17         37.23         2.02 o
   6   3   7         10.70         12.91         2.98 o
   7   3   7         58.04         59.77         4.40 o
   8   3   7          3.88          3.64         4.51 o
   9   3   7          0.44         -8.47         8.47 o
  10   3   7         89.26         93.71         8.82 o
  -9   4   7        117.37         91.02         9.29 o
  -8   4   7         29.26         30.65        10.81 o
  -7   4   7        928.75        652.22        28.06 o
  -6   4   7         60.49         64.13         4.55 o
  -5   4   7         41.21         40.96         3.33 o
  -4   4   7        161.94        172.99         3.60 o
  -3   4   7        152.99        162.01         3.72 o
  -2   4   7       1065.77       1011.11        12.58 o
  -1   4   7       1005.65        979.18        11.31 o
   0   4   7        733.61        845.44        11.54 o
   1   4   7        118.60        113.81         2.93 o
   2   4   7         14.26         10.12         1.34 o
   3   4   7        136.75        125.18         3.10 o
   4   4   7        649.71        654.14         8.24 o
   5   4   7         62.85         71.36         2.39 o
   6   4   7        783.22        732.39        11.78 o
   7   4   7         23.14         25.30         7.68 o
   8   4   7          0.54          3.89         5.06 o
   9   4   7         40.70         31.27        10.23 o
  10   4   7         15.95         30.34         7.65 o
  -9   5   7          0.04          1.75         7.77 o
  -8   5   7         67.81         80.37        10.86 o
  -7   5   7        716.50        398.00        21.33 o
  -6   5   7         57.84         43.62         6.24 o
  -5   5   7        428.71        444.94        10.44 o
  -4   5   7         68.26         55.68         2.70 o
  -3   5   7       1000.50        990.66        12.42 o
  -2   5   7         84.68         77.89         3.12 o
  -1   5   7        374.32        372.64         6.05 o
   0   5   7        266.48        234.49         5.18 o
   1   5   7         71.11         85.99         2.78 o
   2   5   7        446.88        429.88         6.37 o
   3   5   7        141.26        154.96         3.88 o
   4   5   7          7.51          5.87         1.52 o
   5   5   7        194.36        234.67         6.11 o
   6   5   7         41.66         33.26         3.44 o
   7   5   7        151.99        126.61         9.97 o
   8   5   7          4.17         -4.07         5.19 o
   9   5   7          9.72          8.20         6.33 o
  10   5   7         67.01         79.31         8.99 o
  -9   6   7        533.90        610.53        24.68 o
  -8   6   7        177.12        189.28        15.81 o
  -7   6   7          1.45          2.97         5.52 o
  -6   6   7        171.00        173.70        13.53 o
  -5   6   7        353.23        379.48         7.65 o
  -4   6   7        722.95        695.97         9.32 o
  -3   6   7         77.84         72.77         3.04 o
  -2   6   7        446.54        408.04         6.35 o
  -1   6   7          5.99          7.13         1.71 o
   0   6   7       1559.28       1408.63        15.68 o
   1   6   7        681.71        703.85         9.58 o
   2   6   7          3.90          3.80         1.65 o
   3   6   7        127.29        130.03         3.63 o
   4   6   7          0.90         23.97         2.23 o
   5   6   7       1855.78       1904.15        23.74 o
   6   6   7         94.08        106.42         5.85 o
   7   6   7        309.75        156.90        14.32 o
   8   6   7        159.78        180.94        13.20 o
   9   6   7          2.94          1.73         6.39 o
  10   6   7         45.20         52.61        14.12 o
  -8   7   7        356.59        383.39        28.35 o
  -7   7   7         55.15         61.69         7.24 o
  -6   7   7         11.22         10.54         1.84 o
  -5   7   7        441.08        435.72         8.49 o
  -4   7   7       1492.99       1474.42        19.27 o
  -3   7   7        317.32        314.35         5.94 o
  -2   7   7        237.91        239.81         5.10 o
  -1   7   7        201.60        218.20         4.77 o
   0   7   7        148.46        145.65         4.02 o
   1   7   7          5.95         12.96         1.99 o
   2   7   7          7.23          7.44         2.12 o
   3   7   7        772.00        796.24        14.37 o
   4   7   7         31.63         40.83         3.65 o
   5   7   7       1545.07       1566.50        19.54 o
   6   7   7         11.76          6.09         4.83 o
   7   7   7         48.92         53.24         8.84 o
   8   7   7         61.75         63.39         7.24 o
   9   7   7          0.04          1.49        10.40 o
  -8   8   7        139.35        151.39        13.18 o
  -7   8   7          0.58          3.65         6.60 o
  -6   8   7        240.12        217.49         8.89 o
  -5   8   7         50.77         55.93         3.87 o
  -4   8   7         18.56          8.97         4.22 o
  -3   8   7        204.15        231.11         6.02 o
  -2   8   7          1.09         -2.21         2.21 o
  -1   8   7        131.27        139.79         6.24 o
   0   8   7         11.29         13.15         2.24 o
   1   8   7        214.47        222.36         5.36 o
   2   8   7         22.40         20.39         2.31 o
   3   8   7        281.80        270.04         6.20 o
   4   8   7        577.05        546.28         9.58 o
   5   8   7        204.84        223.58         6.05 o
   6   8   7        728.40        759.45        29.81 o
   7   8   7        134.71        131.84        14.31 o
   8   8   7         70.06         49.76         7.32 o
   9   8   7         24.25         26.94         8.90 o
  -7   9   7         41.35         57.59        11.98 o
  -6   9   7         63.47         58.62         4.95 o
  -5   9   7         67.67         81.98         4.59 o
  -4   9   7        329.94        351.37         8.40 o
  -3   9   7        125.75        149.75         6.03 o
  -2   9   7        195.83        170.98         5.72 o
  -1   9   7         42.09         63.18         3.56 o
   0   9   7        136.40        116.18         4.53 o
   1   9   7        204.51        194.28         5.96 o
   2   9   7        802.48        853.09        12.63 o
   3   9   7          0.15          0.21         2.66 o
   4   9   7        470.15        494.91        10.96 o
   5   9   7        315.14        297.64         7.81 o
   6   9   7        368.40        394.28        15.18 o
   7   9   7        347.04        347.36        14.03 o
   8   9   7         30.64         41.55         7.73 o
  -6  10   7         15.72         10.43         6.68 o
  -5  10   7         70.86         81.44         7.31 o
  -4  10   7        452.80        453.49        10.88 o
  -3  10   7         16.61         11.05         5.65 o
  -2  10   7         86.00         93.06         4.92 o
  -1  10   7        520.23        502.51         9.42 o
   0  10   7        106.09         87.10         4.61 o
   1  10   7          7.49          7.09         2.99 o
   2  10   7        818.27        835.36        14.02 o
   3  10   7          0.43         -3.67         3.67 o
   4  10   7        358.11        348.43         8.77 o
   5  10   7          6.94         18.30         4.10 o
   6  10   7         30.19         20.82         6.36 o
   7  10   7        336.85        368.02        19.40 o
  -5  11   7         37.68         50.89         8.96 o
  -4  11   7         22.65         20.28         7.26 o
  -3  11   7        147.12        158.01         9.44 o
  -2  11   7         20.86         17.57         4.86 o
  -1  11   7         10.96         11.34         3.91 o
   0  11   7         31.66         31.35         3.92 o
   1  11   7        129.93        130.80         6.31 o
   2  11   7          0.29         -0.74         4.58 o
   3  11   7         52.30         52.73         4.22 o
   4  11   7          9.58         13.11         4.64 o
   5  11   7         27.70         20.51         6.32 o
   6  11   7         76.04         82.24         8.36 o
  -3  12   7        386.35        403.01        15.93 o
  -2  12   7          1.18         -7.20         7.20 o
  -1  12   7          4.07          3.18         6.92 o
   0  12   7         35.27         41.77         5.60 o
   1  12   7         50.19         68.08         6.12 o
   2  12   7         22.83         29.68         6.01 o
   3  12   7         45.63         42.86        12.61 o
   4  12   7         67.91         67.15         7.57 o
  -1  13   7          8.53         -1.10         7.90 o
   0  13   7         36.71         34.08        10.31 o
   1  13   7          7.29         13.52         8.53 o
   2  13   7         78.79         56.85        11.31 o
   0 -12   8         12.25         -4.28         6.95 o
   1 -12   8          9.07          6.90         7.12 o
  -3 -11   8         29.75         39.11         5.33 o
  -2 -11   8         20.21         13.15         6.27 o
  -1 -11   8         34.80         41.19         6.76 o
   0 -11   8        243.31        277.80        10.97 o
   1 -11   8         27.15         19.49         5.65 o
   2 -11   8          6.34          3.47         6.34 o
   3 -11   8          1.42         -3.37         6.72 o
   4 -11   8          0.03          6.53        11.25 o
  -5 -10   8          4.50         13.27         5.82 o
  -4 -10   8          6.23         -0.02         4.87 o
  -3 -10   8         72.62         74.24         5.65 o
  -2 -10   8          4.21          1.23         3.83 o
  -1 -10   8        329.04        331.15        13.71 o
   1 -10   8          5.90          4.18         3.69 o
   2 -10   8        323.31        279.56        11.17 o
   3 -10   8         82.40         78.16         6.04 o
   4 -10   8          2.70          7.10         4.12 o
   5 -10   8        172.28        128.42        20.88 o
   6 -10   8         51.76         71.21        13.00 o
  -6  -9   8          4.47          5.13         6.25 o
  -5  -9   8         18.36         33.34         5.58 o
  -4  -9   8        459.38        489.70        12.05 o
  -3  -9   8         12.18         14.96         3.94 o
  -2  -9   8         26.68         23.15         3.81 o
  -1  -9   8          4.85          2.31         3.85 o
   0  -9   8         11.57         10.23         3.16 o
   1  -9   8        538.60        522.67        17.27 o
   2  -9   8          0.00         -0.19         3.67 o
   3  -9   8          0.46          0.97         3.59 o
   4  -9   8         94.81        103.43         6.09 o
   5  -9   8        213.85        251.21        21.30 o
   6  -9   8         91.79         95.37         8.97 o
  -7  -8   8        461.25        543.84        14.98 o
  -6  -8   8         69.76         89.84         8.77 o
  -5  -8   8        176.18        177.75        10.90 o
  -4  -8   8         65.00         66.30         5.13 o
  -3  -8   8        145.60        124.24         7.44 o
  -2  -8   8          6.62          5.24         2.88 o
  -1  -8   8       1361.19       1300.24        20.38 o
   0  -8   8          0.12          1.68         2.34 o
   1  -8   8         45.06         32.53         3.01 o
   2  -8   8         12.04         12.14         2.82 o
   3  -8   8        839.67        776.36        14.77 o
   4  -8   8         65.24         70.11         3.81 o
   5  -8   8        341.30        351.41         8.13 o
   6  -8   8          2.57          7.48         3.89 o
   7  -8   8        135.74        166.64        11.34 o
   8  -8   8          0.34         -0.08         7.46 o
  -8  -7   8        170.10        228.70        13.41 o
  -7  -7   8        182.05        178.90        13.56 o
  -6  -7   8         11.93          1.44         5.27 o
  -5  -7   8        298.91        328.91        10.04 o
  -4  -7   8          1.97          3.44         2.91 o
  -3  -7   8        388.86        393.87         7.41 o
  -2  -7   8         24.08         22.33         3.30 o
  -1  -7   8          5.52         10.67         2.16 o
   0  -7   8          5.93          7.90         2.07 o
   1  -7   8         19.22         24.90         2.71 o
   2  -7   8        100.18         91.80         4.42 o
   3  -7   8        131.21        147.46         4.71 o
   4  -7   8        123.36        110.93         5.19 o
   5  -7   8         57.36         68.51         4.14 o
   6  -7   8         18.89         20.13         6.71 o
   7  -7   8         74.96         63.49         4.82 o
   8  -7   8          8.94          2.22         5.67 o
  -8  -6   8        179.62        234.86        15.39 o
  -7  -6   8          2.94          8.00         4.51 o
  -6  -6   8          0.03          0.17         3.53 o
  -5  -6   8        446.44        450.23         9.03 o
  -4  -6   8       1330.35       1280.74        15.33 o
  -3  -6   8       2666.85       2701.04        28.33 o
  -2  -6   8        158.11        150.64         4.18 o
  -1  -6   8         68.32         65.39         2.85 o
   0  -6   8        185.02        190.79         4.20 o
   1  -6   8          1.66         -1.62         1.62 o
   2  -6   8        125.85        121.43         3.51 o
   3  -6   8          6.49          4.66         1.85 o
   4  -6   8          0.41          3.67         2.20 o
   5  -6   8         50.69         45.60         3.66 o
   6  -6   8        169.40        166.91         6.07 o
   7  -6   8         26.83         23.79         3.98 o
   8  -6   8         20.13         30.26         7.33 o
   9  -6   8         17.62         19.46         7.76 o
  -9  -5   8         74.57         92.51         9.41 o
  -8  -5   8         42.88         32.52        11.69 o
  -7  -5   8         19.36         25.74         4.30 o
  -6  -5   8         62.50         68.89         5.85 o
  -5  -5   8        240.98        258.35         6.14 o
  -4  -5   8       2942.09       3008.45        31.30 o
  -3  -5   8         89.82         77.22         3.13 o
  -2  -5   8         73.85         81.69         3.11 o
  -1  -5   8        268.42        213.08         4.21 o
   0  -5   8          4.67          4.81         1.46 o
   1  -5   8          4.86         10.28         1.53 o
   2  -5   8        114.54         98.22         3.87 o
   3  -5   8        233.13        233.34         5.11 o
   4  -5   8          6.34         11.39         2.34 o
   5  -5   8        645.66        614.24         8.76 o
   6  -5   8        479.42        521.75         8.73 o
   7  -5   8          4.19          6.98         3.51 o
   8  -5   8          0.28          7.54         4.41 o
   9  -5   8          0.42         -1.32        14.22 o
  -9  -4   8          3.49         13.87         7.17 o
  -8  -4   8          1.80          0.41         4.81 o
  -7  -4   8        253.36        267.38         9.33 o
  -6  -4   8        341.42        331.82        10.98 o
  -5  -4   8        259.97        262.53         5.82 o
  -4  -4   8        471.70        469.83         7.32 o
  -3  -4   8         48.10         49.85         2.51 o
  -2  -4   8         77.48         78.39         2.90 o
  -1  -4   8        153.25        192.11         4.19 o
   0  -4   8         42.91         30.58         1.69 o
   1  -4   8        299.55        287.24         4.40 o
   2  -4   8        213.14        234.71         3.97 o
   3  -4   8         46.70         45.53         2.17 o
   4  -4   8         36.84         41.57         2.24 o
   5  -4   8          0.60         -1.85         1.92 o
   6  -4   8       1297.62       1409.55        17.90 o
   7  -4   8          2.66          2.92         3.14 o
   8  -4   8        220.14        207.88         9.92 o
   9  -4   8          8.76         18.03         5.71 o
  10  -4   8         42.49         53.68         7.32 o
  -9  -3   8         28.42         32.25         7.67 o
  -7  -3   8        251.58        287.56         9.33 o
  -6  -3   8         51.95         44.81         3.27 o
  -5  -3   8         24.08         28.40         2.56 o
  -4  -3   8         84.45         84.48         3.40 o
  -3  -3   8        215.11        223.51         4.46 o
  -2  -3   8        197.18        188.39         3.88 o
  -1  -3   8        427.96        469.54         6.24 o
   0  -3   8       1865.49       1972.16        20.26 o
   1  -3   8        329.70        373.73         6.61 o
   2  -3   8          5.32          9.02         1.27 o
   3  -3   8          2.98          3.14         1.25 o
   4  -3   8         14.78         13.15         1.66 o
   5  -3   8        191.64        205.13         4.51 o
   6  -3   8        716.70        702.55         9.54 o
   7  -3   8         26.21         35.16         3.41 o
   8  -3   8         51.31         50.68         4.66 o
   9  -3   8         17.68         10.14         4.85 o
  10  -3   8         46.96         53.34         8.90 o
  -9  -2   8        181.16        191.47        12.65 o
  -8  -2   8          6.16          1.52         4.05 o
  -7  -2   8        604.34        617.55        12.21 o
  -6  -2   8         68.84         67.80         3.59 o
  -5  -2   8        324.59        323.97         5.91 o
  -4  -2   8         14.15         14.82         1.89 o
  -3  -2   8         11.67         15.17         1.66 o
  -2  -2   8        358.23        354.19         5.29 o
  -1  -2   8          3.97         11.23         1.17 o
   0  -2   8         49.33         35.09         2.25 o
   1  -2   8          0.41          0.84         1.55 o
   2  -2   8         19.59         18.28         1.98 o
   3  -2   8         46.22         35.80         1.73 o
   4  -2   8        238.35        257.33         4.52 o
   5  -2   8       1039.61       1103.98        12.85 o
   6  -2   8        270.61        259.82         5.93 o
   7  -2   8         11.73         15.78         2.93 o
   8  -2   8        179.18        176.65         7.18 o
   9  -2   8          4.58          4.24         4.38 o
  10  -2   8         37.68         31.35         7.47 o
  -9  -1   8        129.44        147.17        10.00 o
  -8  -1   8         23.39         23.89        25.86 o
  -7  -1   8        142.20         85.04         8.18 o
  -6  -1   8         10.13         13.69         2.42 o
  -5  -1   8        129.58        111.63         3.80 o
  -4  -1   8        442.76        457.03         6.74 o
  -3  -1   8        220.66        238.69         4.38 o
  -2  -1   8          8.17          5.19         1.32 o
  -1  -1   8       1276.24       1263.88        13.62 o
   0  -1   8        188.42        192.13         4.37 o
   1  -1   8        127.66        127.73         3.61 o
   2  -1   8          8.95         10.13         1.64 o
   3  -1   8        192.21        164.83         3.15 o
   4  -1   8        212.71        225.24         4.14 o
   5  -1   8        217.23        219.46         5.51 o
   6  -1   8         64.60         67.65         2.94 o
   7  -1   8         52.12         56.40         3.82 o
   8  -1   8        350.01        355.24         8.76 o
   9  -1   8          4.59         10.37         4.30 o
  10  -1   8        141.73        124.05        13.25 o
  -9   0   8         34.33         50.66         7.63 o
  -8   0   8         73.47         77.44        13.44 o
  -7   0   8          0.48         -5.31         5.31 o
  -6   0   8        180.64        149.63         5.78 o
  -5   0   8         89.55         90.11         3.24 o
  -4   0   8        256.14        271.20         4.86 o
  -3   0   8         17.85         23.18         1.75 o
  -2   0   8        281.05        277.12         4.46 o
  -1   0   8         32.45         20.03         1.33 o
   0   0   8       1248.80       1263.10        14.65 o
   1   0   8         21.04         18.29         1.48 o
   2   0   8         95.49         69.26         1.91 o
   3   0   8         14.73         24.72         1.54 o
   4   0   8        103.18        118.66         3.35 o
   5   0   8         83.97         74.42         2.89 o
   6   0   8        298.18        296.55         5.46 o
   7   0   8         26.34         24.34         2.61 o
   8   0   8          0.34          7.90         3.28 o
   9   0   8          0.92          0.75         3.77 o
  10   0   8         31.50         27.61         9.48 o
  -9   1   8          3.74         -4.19         9.19 o
  -8   1   8        229.31        286.83        15.67 o
  -7   1   8         37.34         33.37         7.02 o
  -6   1   8         18.45         13.69         3.95 o
  -5   1   8        119.54        113.03         2.91 o
  -4   1   8         87.89        106.34         3.26 o
  -3   1   8        353.77        361.15         5.77 o
  -2   1   8        254.97        203.93         3.85 o
  -1   1   8          0.87          1.26         1.10 o
   0   1   8         98.42         83.75         2.25 o
   1   1   8         75.33         74.29         2.13 o
   2   1   8        135.06        145.75         2.95 o
   3   1   8         42.77         32.16         1.82 o
   4   1   8        210.85        217.36         4.06 o
   5   1   8         50.61         57.98         2.58 o
   6   1   8          2.83          1.02         1.79 o
   7   1   8         47.76         50.97         4.24 o
   8   1   8        123.43        131.07         5.50 o
   9   1   8        144.36        129.35        10.01 o
  10   1   8         84.21         87.54        12.78 o
  -9   2   8          6.68         12.81         7.41 o
  -8   2   8         78.30         99.64         9.40 o
  -6   2   8         73.52         68.26         5.19 o
  -5   2   8        138.87        136.37         5.23 o
  -4   2   8        254.25        281.57         4.76 o
  -3   2   8          1.17          2.24         1.38 o
  -2   2   8        353.69        342.98         5.26 o
  -1   2   8         62.93         55.80         2.33 o
   0   2   8       1281.79       1298.88        14.08 o
   1   2   8        601.63        656.70         8.03 o
   2   2   8        929.49       1009.89        11.38 o
   3   2   8       1601.04       1669.27        17.70 o
   4   2   8          0.35          2.62         1.40 o
   5   2   8        356.17        405.39         6.17 o
   6   2   8        350.58        353.39         6.56 o
   7   2   8          0.05          1.68         2.28 o
   8   2   8         12.87         15.05         6.50 o
  10   2   8         48.20         52.42         7.47 o
  -9   3   8        229.33        282.04        14.84 o
  -8   3   8         93.17        104.70         8.63 o
  -7   3   8         21.03          8.32         8.47 o
  -6   3   8         72.08         78.37         5.53 o
  -5   3   8         60.29         65.25         3.91 o
  -4   3   8         10.61         12.44         1.62 o
  -3   3   8        432.83        425.49         6.86 o
  -2   3   8          5.73          8.13         1.49 o
  -1   3   8         87.16         83.84         2.74 o
   0   3   8         33.73         48.62         2.14 o
   1   3   8        435.95        441.81         6.62 o
   2   3   8        683.09        726.05         8.83 o
   3   3   8         74.87         43.41         2.43 o
   4   3   8        480.40        486.06         7.33 o
   5   3   8         95.31         94.26         4.03 o
   6   3   8          0.10          0.46         1.93 o
   7   3   8        132.16        151.60         7.42 o
   8   3   8         35.81         32.71         5.65 o
   9   3   8        243.30        243.35        15.03 o
  10   3   8        163.27        145.05        12.41 o
  -9   4   8        158.94        194.26        13.03 o
  -8   4   8         15.48         -0.76         6.74 o
  -6   4   8        307.64        338.65        14.03 o
  -5   4   8         57.39         54.55         4.10 o
  -4   4   8         19.49         17.99         2.36 o
  -3   4   8          2.53          2.44         1.63 o
  -2   4   8          0.03          2.01         1.51 o
  -1   4   8        218.73        221.63         4.58 o
   0   4   8        105.93        105.89         3.10 o
   1   4   8        209.56        225.94         4.56 o
   2   4   8        856.49        882.61        10.52 o
   3   4   8          2.17          1.20         1.58 o
   4   4   8          1.34          2.37         1.55 o
   5   4   8        242.78        252.71         4.68 o
   6   4   8          9.71         15.27         3.05 o
   7   4   8          5.07         11.88         3.95 o
   8   4   8        142.80         91.18        11.11 o
   9   4   8        219.48        208.57        20.31 o
  10   4   8          2.61         -1.89         7.39 o
  -9   5   8         60.24         80.81         9.80 o
  -8   5   8         48.58         65.10         8.18 o
  -7   5   8         95.45         96.43        10.52 o
  -6   5   8        193.11        200.86        21.92 o
  -5   5   8         13.50         17.49         3.83 o
  -4   5   8         14.18         19.99         2.07 o
  -3   5   8       1751.13       1711.02        18.75 o
  -2   5   8        293.12        268.83         5.09 o
  -1   5   8          5.03          4.54         1.74 o
   0   5   8         21.33         24.49         1.99 o
   1   5   8         26.47         32.02         2.36 o
   2   5   8        122.08        108.75         3.50 o
   3   5   8        437.63        413.85         7.22 o
   4   5   8        130.57        121.74         5.11 o
   5   5   8        354.11        353.15         5.79 o
   6   5   8         35.71         42.38         6.33 o
   7   5   8         91.90         77.43         7.22 o
   8   5   8         40.72         46.36         8.42 o
   9   5   8         33.97         29.92         7.27 o
  10   5   8          0.94         -1.00         7.13 o
  -8   6   8        105.93        117.28        10.01 o
  -7   6   8        129.46        153.93        13.95 o
  -6   6   8         59.65         72.48         7.93 o
  -5   6   8        105.87        109.70         5.12 o
  -4   6   8       1001.79        972.89        13.86 o
  -3   6   8        401.09        401.81         6.93 o
  -2   6   8        362.72        348.30         6.07 o
  -1   6   8         20.58         26.11         2.19 o
   0   6   8        481.50        434.65         6.76 o
   1   6   8         12.47         12.87         2.23 o
   2   6   8        508.03        469.05         7.07 o
   3   6   8        363.25        353.44         5.96 o
   4   6   8        243.30        221.89         4.79 o
   5   6   8        629.54        679.27         9.78 o
   6   6   8         21.33         18.80         4.65 o
   7   6   8          9.57         12.49         5.53 o
   8   6   8         13.03         51.14        16.37 o
   9   6   8         23.30         18.78         7.31 o
  -8   7   8         71.76         85.00         9.58 o
  -7   7   8          0.23         -8.94        13.30 o
  -6   7   8        747.12        818.80        38.87 o
  -5   7   8         32.73         36.73         3.24 o
  -4   7   8        604.44        580.25        10.42 o
  -3   7   8        393.82        392.66         7.11 o
  -2   7   8          1.75          0.83         2.13 o
  -1   7   8        284.63        249.03         5.31 o
   0   7   8        815.19        811.51        11.22 o
   1   7   8         10.32         13.74         2.32 o
   2   7   8        109.83        102.13         3.77 o
   3   7   8        156.37        162.27         5.96 o
   4   7   8         19.07         20.69         2.46 o
   5   7   8        623.70        657.60        10.38 o
   6   7   8        414.18        436.58        22.21 o
   7   7   8         11.96         11.12         7.35 o
   8   7   8         44.47         44.55         7.30 o
   9   7   8          5.66          3.58         7.01 o
  -7   8   8         35.42         22.21        13.15 o
  -6   8   8        788.99        854.91        35.11 o
  -5   8   8        245.04        255.90         8.95 o
  -4   8   8         22.52         25.26         3.37 o
  -3   8   8         28.83         36.24         4.64 o
  -2   8   8        166.27        159.39         6.34 o
  -1   8   8        152.40        118.86         4.46 o
   0   8   8        319.18        332.91         6.38 o
   1   8   8          7.67          5.90         2.53 o
   2   8   8        313.49        310.48         6.74 o
   3   8   8       2675.23       2794.47        31.30 o
   4   8   8         28.88         43.68         3.46 o
   5   8   8          6.36          8.70         2.64 o
   6   8   8          2.50          1.75         7.89 o
   7   8   8         46.26         46.40         7.33 o
   8   8   8         53.84         50.79         7.89 o
  -7   9   8         64.45         77.19        14.47 o
  -6   9   8          0.13         -4.56         7.81 o
  -5   9   8         43.23         51.68         4.64 o
  -4   9   8         28.26         31.15         3.85 o
  -3   9   8         60.89         59.94         4.24 o
  -2   9   8        694.99        702.05        12.42 o
  -1   9   8         74.14         55.57         3.78 o
   0   9   8        560.57        549.21         9.40 o
   1   9   8        199.72        179.82         6.00 o
   2   9   8        269.15        227.80         9.40 o
   3   9   8         37.75         26.83         4.55 o
   4   9   8         11.13          7.14         3.39 o
   5   9   8         20.64         19.44         3.78 o
   6   9   8         74.96         85.79         7.75 o
   7   9   8         15.09         21.25         6.63 o
   8   9   8          0.01         -7.20         7.20 o
  -6  10   8        169.65        220.68        18.27 o
  -5  10   8          3.36          4.35         9.36 o
  -4  10   8        115.92        114.44         8.34 o
  -3  10   8         44.54         36.91         4.09 o
  -2  10   8         35.87         46.23         4.74 o
  -1  10   8         33.29         33.36         4.76 o
   0  10   8        271.56        284.66         7.95 o
   1  10   8         53.15         58.41         4.12 o
   2  10   8          3.87          3.13         3.68 o
   3  10   8        241.35        228.14         9.45 o
   4  10   8        128.51        143.56         6.76 o
   5  10   8         23.15         15.18         4.78 o
   6  10   8         32.41         25.38         6.77 o
   7  10   8         25.42         12.51         7.28 o
  -4  11   8         16.56         17.97         6.94 o
  -3  11   8          0.09         -0.47         4.58 o
  -2  11   8        526.91        536.81        13.21 o
  -1  11   8          6.25          7.39         4.50 o
   0  11   8         10.88          3.61         3.88 o
   1  11   8          2.09          3.52         4.15 o
   2  11   8          2.74          0.52         4.38 o
   3  11   8         27.34         22.02         4.33 o
   4  11   8        150.07        185.09        10.65 o
   5  11   8         72.39         84.40         8.07 o
  -3  12   8          7.90          5.12         7.44 o
  -2  12   8          0.28         -4.64         7.30 o
  -1  12   8          2.60          1.16         9.16 o
   0  12   8         81.51         76.29         6.69 o
   1  12   8         25.78         16.31         5.41 o
   2  12   8        106.30        135.12         8.16 o
   3  12   8         86.40        101.11         8.10 o
   4  12   8         30.14         36.39         7.53 o
  -2 -11   9          0.95          1.72         6.70 o
  -1 -11   9         75.66         64.26        10.23 o
   0 -11   9         23.12         18.11        10.40 o
   1 -11   9         58.12         43.61         9.09 o
   2 -11   9         70.21         73.60         9.83 o
   3 -11   9         25.65         36.02         8.42 o
  -4 -10   9         63.00         62.62         9.24 o
  -3 -10   9          4.20         -0.92         4.80 o
  -2 -10   9         60.61         58.04         5.19 o
  -1 -10   9         19.53         16.69         4.01 o
   0 -10   9         11.98          1.71         4.87 o
   1 -10   9          2.90          0.27         3.87 o
   3 -10   9          3.63          7.48         4.67 o
   4 -10   9          0.34          9.62         6.45 o
   5 -10   9         66.22         60.80        11.16 o
  -5  -9   9          8.72         12.73         7.42 o
  -4  -9   9         78.57         71.04         5.94 o
  -3  -9   9         69.59         76.92         4.67 o
  -2  -9   9         81.85         74.50         4.33 o
  -1  -9   9        550.87        520.07        12.52 o
   0  -9   9        511.67        470.16        11.54 o
   1  -9   9        146.06         94.69         9.64 o
   2  -9   9         21.34          5.56         3.51 o
   3  -9   9        301.89        261.10        13.62 o
   4  -9   9          2.63         -3.90         3.90 o
   5  -9   9         35.20         16.25         8.29 o
   6  -9   9        111.75        112.81        19.58 o
  -6  -8   9        179.89        184.23        10.01 o
  -5  -8   9         65.97         63.62         6.36 o
  -4  -8   9          4.20         14.80         4.90 o
  -3  -8   9         59.98         58.49         4.48 o
  -2  -8   9         32.82         30.00         3.65 o
  -1  -8   9         26.90         30.08         3.74 o
   0  -8   9        311.80        277.72         9.83 o
   1  -8   9          2.74         -0.41         4.17 o
   2  -8   9         87.44         70.18         4.08 o
   3  -8   9         10.60         19.51         3.04 o
   4  -8   9          0.17          0.50         3.06 o
   5  -8   9        218.01        234.80         7.89 o
   6  -8   9          2.03          0.90         5.29 o
   7  -8   9         59.46         72.97        11.67 o
  -7  -7   9          4.91         -0.53         6.23 o
  -6  -7   9        103.92        106.48         7.63 o
  -5  -7   9        105.11        100.92         6.60 o
  -4  -7   9        111.04        108.73         5.47 o
  -3  -7   9        264.15        266.26         7.34 o
  -2  -7   9         18.44         22.16         3.02 o
  -1  -7   9         73.37         80.17         3.87 o
   0  -7   9        386.98        335.80         7.11 o
   1  -7   9          0.35          1.71         2.38 o
   2  -7   9        117.17        115.35         5.02 o
   3  -7   9        110.14        108.55         5.62 o
   4  -7   9         38.28         29.70         3.17 o
   5  -7   9          4.11         -1.34         3.83 o
   6  -7   9         14.62         21.48         4.29 o
   7  -7   9         22.50         17.42         5.89 o
   8  -7   9          0.02         -4.07         7.39 o
  -8  -6   9          2.26          2.85         6.86 o
  -7  -6   9          0.20         -3.45         4.74 o
  -6  -6   9          2.27          8.09         4.76 o
  -5  -6   9          0.58          2.16         3.73 o
  -4  -6   9         34.21         28.45         3.14 o
  -3  -6   9        757.22        757.21        10.85 o
  -2  -6   9        217.56        218.46         5.23 o
  -1  -6   9        160.14        146.37         4.85 o
   0  -6   9        151.16        144.15         4.62 o
   1  -6   9          0.46         -0.93         1.77 o
   2  -6   9          1.58          5.21         2.80 o
   3  -6   9        187.56        196.11         6.89 o
   4  -6   9        330.79        291.89         6.35 o
   5  -6   9         61.31         67.12         3.72 o
   6  -6   9         62.96         68.66         4.47 o
   7  -6   9         37.77         49.55         5.60 o
   8  -6   9         15.16         30.23         6.41 o
  -8  -5   9        252.66        313.28        16.66 o
  -7  -5   9          8.72         11.15         4.84 o
  -6  -5   9          2.96         -0.93         3.51 o
  -5  -5   9          8.69         13.30         3.32 o
  -4  -5   9          4.62          3.22         2.57 o
  -3  -5   9        730.11        679.99         9.32 o
  -2  -5   9        407.40        417.41         6.60 o
  -1  -5   9        745.29        684.66         8.83 o
   0  -5   9         25.48         31.48         1.83 o
   1  -5   9        204.40        187.27         3.85 o
   2  -5   9          1.40          0.04         2.05 o
   3  -5   9          9.31          7.76         1.86 o
   4  -5   9          4.77          2.04         2.03 o
   5  -5   9        339.03        311.12         6.35 o
   6  -5   9        151.98        181.05         6.06 o
   7  -5   9         10.81          8.90         3.85 o
   8  -5   9          8.73          3.98         5.91 o
   9  -5   9          0.04          5.66         6.16 o
  -8  -4   9         10.48         11.79         5.58 o
  -7  -4   9          6.80          6.50         9.15 o
  -6  -4   9         69.08         60.14         4.97 o
  -5  -4   9       1146.26       1115.93        15.73 o
  -4  -4   9         27.31         26.62         2.61 o
  -3  -4   9        159.11        151.20         4.22 o
  -2  -4   9          3.54          2.91         1.83 o
  -1  -4   9        209.99        205.81         3.95 o
   0  -4   9         44.46         43.49         1.92 o
   1  -4   9         44.74         52.73         4.44 o
   2  -4   9         12.91         11.20         1.40 o
   3  -4   9        181.98        173.39         3.69 o
   4  -4   9        290.36        295.96         5.96 o
   5  -4   9        383.83        455.31         8.20 o
   6  -4   9        212.68        214.69         5.77 o
   7  -4   9          0.00         11.93         3.94 o
   8  -4   9        213.60        246.69        10.02 o
   9  -4   9         87.55         97.42         7.56 o
  -9  -3   9        199.10        269.93        22.58 o
  -8  -3   9        274.36        275.23        12.93 o
  -7  -3   9        286.56        281.07        12.34 o
  -6  -3   9          1.11         11.35         3.14 o
  -5  -3   9        113.72        113.70         4.88 o
  -4  -3   9         27.63         27.79         2.53 o
  -3  -3   9         80.21        112.26         3.61 o
  -2  -3   9        336.14        283.49         4.89 o
  -1  -3   9        517.73        511.66         6.75 o
   0  -3   9        144.26        131.79         4.35 o
   1  -3   9        102.17        112.33         5.37 o
   2  -3   9        170.09        180.61         4.85 o
   3  -3   9         27.06         25.89         2.50 o
   4  -3   9         54.66         59.53         2.63 o
   5  -3   9        176.21        202.06         4.66 o
   6  -3   9         28.10         25.09         2.74 o
   7  -3   9        811.25        850.37        14.46 o
   8  -3   9         12.25         13.39         5.76 o
   9  -3   9         26.35         33.75         5.40 o
  10  -3   9          2.79          0.00         7.68 o
  -9  -2   9         15.03         14.88         9.37 o
  -8  -2   9          4.62          3.92         5.14 o
  -7  -2   9          5.79         -1.30         3.28 o
  -6  -2   9        121.64        120.56         5.04 o
  -5  -2   9          0.07          2.57         2.34 o
  -4  -2   9        151.89        166.54         5.09 o
  -3  -2   9        275.36        294.32         6.64 o
  -2  -2   9         67.09         66.87         2.62 o
  -1  -2   9         43.42         42.78         2.08 o
   0  -2   9         40.61         49.79         2.70 o
   1  -2   9        639.01        638.17         9.71 o
   2  -2   9        133.05        109.83         3.99 o
   3  -2   9         52.87         53.69         1.93 o
   4  -2   9         29.94         26.92         1.98 o
   5  -2   9       1354.39       1438.28        20.30 o
   6  -2   9        781.81        795.66        12.28 o
   7  -2   9        111.01         95.18         4.50 o
   8  -2   9          2.02          1.79         3.91 o
   9  -2   9          0.44          0.56         4.58 o
  10  -2   9        114.94        125.24         9.76 o
  -9  -1   9          0.44          2.08         7.30 o
  -8  -1   9         40.11         37.94         8.27 o
  -6  -1   9         79.59         85.85         4.40 o
  -5  -1   9          0.06          0.56         3.29 o
  -4  -1   9         12.12         16.55         2.08 o
  -3  -1   9         29.95         29.99         2.03 o
  -2  -1   9         85.79         91.86         2.84 o
  -1  -1   9        547.20        537.47         6.87 o
   0  -1   9        168.54        152.57         6.94 o
   1  -1   9         16.83         16.84         1.99 o
   2  -1   9          1.76          2.00         1.68 o
   3  -1   9          8.82          4.98         1.22 o
   4  -1   9        419.85        432.66         6.31 o
   5  -1   9        275.95        273.46         5.13 o
   6  -1   9         71.19         60.98         3.16 o
   7  -1   9        197.94        218.13         6.19 o
   8  -1   9          1.16          3.02         3.62 o
   9  -1   9          0.83         -4.78         4.78 o
  10  -1   9         60.61         54.31         8.26 o
  -9   0   9         94.45        117.37         9.88 o
  -8   0   9          6.81          1.71         7.72 o
  -6   0   9        397.29        373.30         8.76 o
  -5   0   9          0.09         -0.51         2.01 o
  -4   0   9         64.38         62.50         3.01 o
  -3   0   9        343.68        358.96         6.49 o
  -2   0   9         12.71         13.39         1.56 o
  -1   0   9          0.19          3.11         1.59 o
   0   0   9       1965.36       1859.27        19.33 o
   1   0   9          6.30          7.84         1.83 o
   2   0   9          0.00          4.07         1.23 o
   3   0   9        207.65        235.30         4.09 o
   4   0   9        215.94        214.55         4.23 o
   5   0   9         12.05         13.16         1.91 o
   6   0   9          3.80          2.74         2.11 o
   7   0   9         80.97         93.06         5.80 o
   8   0   9        117.21        123.86         7.83 o
   9   0   9         16.20         27.86         4.91 o
  10   0   9         10.68         25.49         9.62 o
  -9   1   9         29.96         32.97         8.16 o
  -8   1   9        300.55        281.77        13.07 o
  -7   1   9        112.84        161.00        17.24 o
  -6   1   9        300.43        282.74        11.02 o
  -5   1   9         50.69         47.72         2.83 o
  -4   1   9        346.89        320.33         5.55 o
  -3   1   9        575.62        573.57         8.15 o
  -2   1   9        157.08        155.55         3.65 o
  -1   1   9        111.51         95.40         2.94 o
   0   1   9         21.60         14.06         1.88 o
   1   1   9        299.31        338.09         4.95 o
   2   1   9          4.93          1.89         1.09 o
   3   1   9        463.20        446.30         6.24 o
   4   1   9         45.67         53.12         2.35 o
   5   1   9         12.59         20.17         2.04 o
   6   1   9        161.14        173.53         5.13 o
   7   1   9        146.23        147.17         5.45 o
   8   1   9        127.41        143.88         8.85 o
   9   1   9        262.16        253.46        10.84 o
  10   1   9          7.55          3.01         6.83 o
  -9   2   9         28.76         30.94         8.01 o
  -8   2   9         99.95        125.79         9.33 o
  -7   2   9         33.06         14.32         9.64 o
  -6   2   9        854.12        938.40        25.00 o
  -5   2   9        635.70        682.15        12.99 o
  -4   2   9          0.03          3.51         1.70 o
  -3   2   9       1009.90        975.29        11.63 o
  -2   2   9         40.78         45.10         2.30 o
  -1   2   9        103.95        116.86         3.29 o
   0   2   9       3184.42       3289.63        33.07 o
   1   2   9         27.50         18.25         1.55 o
   2   2   9         65.17         81.12         2.63 o
   3   2   9        208.97        191.85         3.87 o
   4   2   9        256.40        273.46         4.82 o
   5   2   9         40.11         44.46         2.41 o
   6   2   9          3.34          5.46         2.20 o
   7   2   9         67.27         67.85         4.16 o
   8   2   9        215.56        218.21         7.35 o
   9   2   9        169.94        189.64        19.43 o
  10   2   9         86.83         87.59         8.73 o
  -9   3   9          2.45          8.44         8.46 o
  -8   3   9        303.20        356.30        14.37 o
  -7   3   9        157.04        161.58        17.83 o
  -6   3   9         55.08         17.33        13.74 o
  -5   3   9         15.44         13.95         3.33 o
  -4   3   9          6.08          6.47         1.92 o
  -3   3   9        965.56        948.89        11.52 o
  -2   3   9       1103.72       1051.96        13.30 o
  -1   3   9        319.18        301.30         5.08 o
   0   3   9       1543.73       1564.01        19.88 o
   1   3   9        249.39        232.55         4.33 o
   2   3   9        476.48        449.19         7.49 o
   3   3   9         22.30         25.72         2.06 o
   4   3   9        228.51        237.66         4.99 o
   5   3   9         34.20         46.28         2.73 o
   6   3   9        150.36        186.27         4.83 o
   7   3   9          3.12          3.39         1.67 o
   8   3   9          8.31         10.05         5.29 o
   9   3   9         22.45         15.36        12.57 o
  10   3   9        110.64        123.39        10.69 o
  -9   4   9          6.54         -7.81         8.16 o
  -8   4   9        169.78        211.30        12.55 o
  -7   4   9         93.68        102.41        10.78 o
  -6   4   9         48.46         22.31        20.31 o
  -5   4   9        558.78        542.65        13.07 o
  -4   4   9         70.72         68.75         3.00 o
  -3   4   9        251.55        245.91         5.24 o
  -2   4   9        192.51        181.64         5.04 o
  -1   4   9         78.19         66.81         3.53 o
   0   4   9        943.83        953.72        11.42 o
   1   4   9        651.09        680.16         8.78 o
   2   4   9        199.86        227.48         4.47 o
   3   4   9         35.99         22.59         2.01 o
   4   4   9        174.40        169.95         4.09 o
   5   4   9        247.79        260.59         6.74 o
   6   4   9        123.65        146.19         4.02 o
   7   4   9         81.77        110.32         6.48 o
   8   4   9        872.40        833.59        20.08 o
   9   4   9          4.66          8.07        13.59 o
  10   4   9        125.13        146.73        10.60 o
  -8   5   9         46.47         28.94         8.19 o
  -7   5   9         74.47         80.68        10.73 o
  -6   5   9         69.42         74.23        12.86 o
  -5   5   9         22.30         19.14         6.28 o
  -4   5   9          8.84          7.83         2.19 o
  -3   5   9         53.14         52.82         2.96 o
  -2   5   9        362.77        350.96         6.12 o
  -1   5   9        301.31        296.38         5.49 o
   0   5   9         12.05         14.78         2.47 o
   1   5   9        414.28        389.73         6.59 o
   2   5   9         20.93         25.30         2.06 o
   3   5   9        273.40        281.04         5.29 o
   4   5   9       1829.27       1922.21        20.87 o
   5   5   9        128.76        108.45         3.92 o
   6   5   9       1276.72       1276.96        50.21 o
   7   5   9        130.61        124.42         9.19 o
   8   5   9          0.77         -5.28        10.67 o
   9   5   9          4.70          8.92         6.71 o
  -8   6   9         27.04         48.63         9.12 o
  -7   6   9        104.59        119.60         9.97 o
  -5   6   9        359.82        354.45         7.97 o
  -4   6   9        294.81        271.61         6.45 o
  -3   6   9       1382.65       1376.09        16.99 o
  -2   6   9          0.05          1.38         2.17 o
  -1   6   9          0.01         -1.24         3.26 o
   0   6   9        357.31        319.98         5.90 o
   1   6   9         45.40         46.79         2.67 o
   2   6   9       1006.29        942.85        11.77 o
   3   6   9        669.16        612.96         8.73 o
   4   6   9        193.98        202.51         5.41 o
   5   6   9         43.79         36.25         3.25 o
   6   6   9         29.06         27.98         9.21 o
   7   6   9          0.04         -5.00         5.00 o
   8   6   9         78.97         76.11         8.14 o
   9   6   9         20.26         19.89         7.56 o
  -7   7   9        106.93        100.65         9.36 o
  -6   7   9        217.43        237.37        17.18 o
  -5   7   9        181.84        192.74         6.30 o
  -4   7   9          0.83          3.29         2.88 o
  -3   7   9        956.22        999.09        15.53 o
  -2   7   9         15.49         22.81         2.68 o
  -1   7   9          8.10          8.03         2.36 o
   0   7   9        100.77         91.10         3.80 o
   1   7   9        205.30        164.79         4.87 o
   2   7   9         69.86         78.14         3.40 o
   3   7   9       1476.29       1518.80        18.44 o
   4   7   9        136.92        134.75         4.79 o
   5   7   9         46.68         48.31         3.16 o
   6   7   9         49.91         38.28         9.94 o
   7   7   9        342.11        369.08        17.97 o
   8   7   9          0.33         -5.35         6.10 o
  -7   8   9         41.51         63.63         8.87 o
  -6   8   9         11.35          2.88         7.29 o
  -5   8   9          7.02         14.95         4.19 o
  -4   8   9         97.26         94.70         4.88 o
  -3   8   9          8.32          8.37         3.46 o
  -2   8   9          7.93         18.05         4.35 o
  -1   8   9         38.20         39.91         3.94 o
   0   8   9          4.56          1.80         2.86 o
   1   8   9          9.43         -0.01         2.62 o
   2   8   9          0.49         -1.38         2.69 o
   3   8   9        114.48        142.42         7.86 o
   4   8   9        996.91        958.78        17.88 o
   5   8   9          1.96          2.05         2.86 o
   6   8   9          3.63         13.15         9.64 o
   7   8   9        136.69        158.07        11.15 o
   8   8   9          0.05         -0.41         9.27 o
  -6   9   9          9.50          5.51         7.72 o
  -5   9   9         23.35         31.95         5.42 o
  -4   9   9          0.00          3.27         3.75 o
  -3   9   9         54.90         59.39         4.20 o
  -2   9   9          9.12          1.93         3.41 o
  -1   9   9         22.83         25.55         3.62 o
   0   9   9        179.11        150.71         6.42 o
   1   9   9        215.84        202.55         6.82 o
   2   9   9        269.32        324.33        13.97 o
   3   9   9         11.95          8.77         5.49 o
   4   9   9         60.75         77.48         4.79 o
   5   9   9          2.79          3.15         4.85 o
   6   9   9          1.40          2.27         6.19 o
   7   9   9          0.81         10.79         6.59 o
  -5  10   9          1.49          6.01        11.74 o
  -4  10   9         59.25         66.27        13.28 o
  -3  10   9          0.45          0.77         3.94 o
  -2  10   9        387.08        356.42         8.99 o
  -1  10   9          0.13          0.48         4.26 o
   0  10   9         42.86         37.96         5.00 o
   1  10   9         37.86         32.13         4.44 o
   2  10   9          9.49         18.73         4.28 o
   3  10   9          0.03         -1.34         3.70 o
   4  10   9        158.76        167.83         8.62 o
   5  10   9          0.85          6.54         6.14 o
   6  10   9         11.76         10.17         6.68 o
  -4  11   9         18.46         11.32         6.81 o
  -3  11   9        237.08        227.51        10.18 o
  -2  11   9          0.57          3.80         4.82 o
  -1  11   9         26.52         21.37         5.18 o
   0  11   9         82.94         80.04         6.98 o
   1  11   9         10.40         12.93         5.41 o
   2  11   9         34.53         19.80         5.94 o
   3  11   9          1.85         -1.79         9.11 o
   4  11   9        201.18        257.54        10.98 o
   5  11   9        186.82        219.69        13.77 o
  -2  12   9         48.66         60.07         9.02 o
  -1  12   9          0.25         -3.00         8.87 o
   0  12   9         13.24         17.34         6.70 o
   1  12   9         37.23         30.46         6.85 o
   2  12   9         10.32         12.69         7.12 o
   3  12   9         17.71         14.24         6.17 o
  -3 -10  10         56.68         57.50         6.17 o
  -2 -10  10          0.50          7.83         4.64 o
  -1 -10  10          0.51          7.97         4.79 o
   0 -10  10         66.82         76.03        10.19 o
   1 -10  10         19.76          7.64         6.58 o
   2 -10  10         28.65         15.66         7.93 o
   3 -10  10         29.15         27.52         6.80 o
   4 -10  10          0.10          4.08         7.30 o
  -4  -9  10          9.44         13.85         5.29 o
  -3  -9  10          1.19          4.00         4.66 o
  -2  -9  10        105.62        101.22         5.75 o
  -1  -9  10         45.97         49.18         6.74 o
   0  -9  10        215.92        182.61         9.21 o
   2  -9  10          0.21         -3.64         3.72 o
   3  -9  10          7.71          2.07         5.61 o
   4  -9  10          0.68          5.73         4.75 o
   5  -9  10         80.81         77.91        14.17 o
  -6  -8  10         74.36         76.59         6.90 o
  -5  -8  10          1.45          6.72         5.16 o
  -4  -8  10          5.15         -0.98         4.33 o
  -3  -8  10         32.98         25.58         3.96 o
  -2  -8  10          9.11         12.66         4.08 o
  -1  -8  10          0.55          1.15         3.70 o
   0  -8  10          4.47          0.71         4.64 o
   1  -8  10         32.81         36.26         4.38 o
   2  -8  10        115.78        107.31         5.97 o
   3  -8  10          0.00         -3.17         3.17 o
   4  -8  10          1.27         -2.16         3.63 o
   5  -8  10        345.17        319.92        15.37 o
  -6  -7  10         24.51         29.30         6.25 o
  -5  -7  10          0.03          0.46         4.45 o
  -4  -7  10          1.30          1.91         3.76 o
  -3  -7  10         62.54         76.21         4.78 o
  -2  -7  10        110.94        110.79         5.62 o
  -1  -7  10         11.36          7.18         5.52 o
   0  -7  10        144.50         83.29         8.47 o
   1  -7  10          5.84         10.53         2.74 o
   2  -7  10        230.63        208.28         7.00 o
   3  -7  10        262.19        230.28         7.37 o
   4  -7  10         37.83         36.96         3.75 o
   5  -7  10         42.84         51.94         4.23 o
   6  -7  10        164.05        222.60        12.32 o
  -7  -6  10          8.25          7.76         5.62 o
  -6  -6  10        168.66        187.89         8.96 o
  -5  -6  10        150.39        144.00         7.72 o
  -4  -6  10          2.92         12.04         3.92 o
  -3  -6  10          1.18         -0.70         2.69 o
  -2  -6  10        308.74        294.99         6.98 o
  -1  -6  10         62.12         64.70         4.98 o
   0  -6  10        158.98        136.57         5.52 o
   1  -6  10          4.95          6.32         2.01 o
   2  -6  10         93.20         94.18         4.93 o
   3  -6  10          0.14          0.38         2.35 o
   4  -6  10         32.40         23.33         3.16 o
   5  -6  10         10.52          7.76         2.98 o
   6  -6  10         21.39         11.35         4.47 o
   7  -6  10          5.78          5.68         5.08 o
   8  -6  10          0.00         -6.20         6.20 o
  -7  -5  10         54.16         62.38         7.44 o
  -6  -5  10          2.10          8.09         4.37 o
  -5  -5  10          6.45          8.98         3.79 o
  -4  -5  10        207.96        204.39         6.78 o
  -3  -5  10         38.11         27.63         2.74 o
  -2  -5  10        259.68        232.00         5.19 o
  -1  -5  10         14.14         16.88         2.13 o
   0  -5  10          8.12         12.98         1.80 o
   1  -5  10         53.28         51.09         2.13 o
   2  -5  10          8.40          8.85         2.23 o
   3  -5  10        110.57        112.14         3.80 o
   4  -5  10         78.03         64.48         3.59 o
   5  -5  10          3.46          6.38         3.12 o
   6  -5  10         80.68         89.88         5.86 o
   7  -5  10         10.65          6.67         4.00 o
   8  -5  10         19.35         13.63         5.73 o
  -8  -4  10         27.12         26.34         7.35 o
  -7  -4  10         10.24         11.81         6.20 o
  -6  -4  10          2.32          1.08         3.92 o
  -5  -4  10         27.32         16.71         4.16 o
  -4  -4  10        365.02        349.27        10.50 o
  -3  -4  10         16.06         13.44         2.35 o
  -2  -4  10         12.05          5.52         1.89 o
  -1  -4  10        229.14        227.43         4.31 o
   0  -4  10        584.89        596.84         9.92 o
   1  -4  10        109.70        111.00         4.62 o
   2  -4  10         85.63         82.42         3.98 o
   3  -4  10        594.70        546.78         7.65 o
   4  -4  10          0.12         -0.25         1.86 o
   5  -4  10         86.25         83.51         3.58 o
   6  -4  10          0.01          4.79         2.91 o
   7  -4  10         39.82         43.02         5.50 o
   8  -4  10         12.13         16.98         4.71 o
   9  -4  10        214.06        227.31        24.65 o
  -8  -3  10         24.13         25.83         8.51 o
  -7  -3  10         46.01         35.86         6.46 o
  -6  -3  10          2.68          3.29         3.65 o
  -5  -3  10        190.11        207.65         6.67 o
  -4  -3  10         85.43         69.69         3.66 o
  -3  -3  10        171.52        162.14         4.38 o
  -2  -3  10         79.68         82.97         3.05 o
  -1  -3  10        183.05        168.78         4.10 o
   0  -3  10        317.84        329.74         6.87 o
   1  -3  10        164.10        141.21         6.50 o
   2  -3  10          3.61          6.11         2.32 o
   3  -3  10         67.92         66.69         4.22 o
   4  -3  10        786.50        821.92        12.00 o
   5  -3  10        318.25        329.42         6.68 o
   6  -3  10        624.23        717.73        11.44 o
   7  -3  10         63.44         72.70         4.71 o
   8  -3  10         33.02         28.49         4.52 o
   9  -3  10        109.86        115.49         7.73 o
  -8  -2  10         86.08         83.46         8.26 o
  -7  -2  10         64.43         58.46         6.06 o
  -6  -2  10         62.25         69.00         4.98 o
  -5  -2  10        282.42        256.02         6.47 o
  -4  -2  10         17.67         25.22         2.69 o
  -3  -2  10         44.15         35.75         2.71 o
  -2  -2  10         71.06         70.90         2.84 o
  -1  -2  10        113.20        107.41         3.82 o
   0  -2  10          0.12          0.13         2.15 o
   1  -2  10         27.81         13.82         2.39 o
   2  -2  10        253.61        223.72         6.30 o
   3  -2  10         88.93         79.15         3.89 o
   4  -2  10        113.10         88.25         3.99 o
   5  -2  10         27.55         28.85         2.60 o
   6  -2  10          2.49          4.50         2.70 o
   7  -2  10        639.39        698.47        12.54 o
   8  -2  10         65.85         66.30         4.54 o
   9  -2  10          2.92          0.92         5.43 o
  -9  -1  10         48.17         83.32        10.82 o
  -8  -1  10         78.97         80.11         8.39 o
  -7  -1  10         11.62         12.33         5.80 o
  -6  -1  10         21.36         14.64         6.55 o
  -5  -1  10         56.01         55.00         3.59 o
  -4  -1  10          8.00         10.82         2.30 o
  -3  -1  10         91.43         92.30         3.43 o
  -2  -1  10         22.82         25.09         1.87 o
  -1  -1  10        167.23        156.15         3.85 o
   0  -1  10         35.82         31.19         2.63 o
   1  -1  10        177.72        151.76         4.87 o
   2  -1  10         17.52         19.16         2.46 o
   3  -1  10          2.36          1.91         1.04 o
   4  -1  10        673.61        603.85        10.77 o
   5  -1  10       1165.25       1173.69        13.92 o
   6  -1  10         34.00         35.26         3.03 o
   7  -1  10         44.76         47.13         3.83 o
   8  -1  10          2.43          5.67         3.63 o
   9  -1  10         15.99         27.46         6.16 o
  10  -1  10        279.35        320.70        19.44 o
  -9   0  10          8.31         12.92        10.14 o
  -8   0  10         43.87         78.70        10.90 o
  -7   0  10        159.72        178.15        23.95 o
  -6   0  10          8.70          5.10         3.02 o
  -5   0  10         30.70         37.02         3.74 o
  -4   0  10         88.72         88.74         4.47 o
  -3   0  10        492.26        471.74         7.10 o
  -2   0  10        131.52        121.58         3.40 o
  -1   0  10          0.13          0.23         1.41 o
   0   0  10        367.70        367.78         5.21 o
   1   0  10        255.60        209.87         5.87 o
   2   0  10          7.10         12.92         2.14 o
   3   0  10       1105.81       1123.83        12.76 o
   4   0  10         54.65         50.37         2.46 o
   5   0  10        118.80        110.94         3.80 o
   6   0  10        180.92        162.51         5.17 o
   7   0  10         34.08         23.03         3.74 o
   8   0  10        678.99        659.41        11.48 o
   9   0  10         39.48         38.21         5.50 o
  10   0  10        359.75        382.80        28.49 o
  -9   1  10          6.46          5.21         8.60 o
  -8   1  10          5.07         -6.65         6.65 o
  -7   1  10         81.30         76.17        10.52 o
  -6   1  10        144.87        128.13         9.94 o
  -5   1  10         15.25         13.57         2.46 o
  -4   1  10          3.63          5.14         2.08 o
  -3   1  10          0.11         -1.85         1.85 o
  -2   1  10        432.95        437.67         6.59 o
  -1   1  10         57.20         53.18         2.44 o
   0   1  10          0.16          1.08         1.50 o
   1   1  10       1088.05       1120.83        13.51 o
   2   1  10        292.87        285.75         4.67 o
   3   1  10       1311.96       1262.94        17.23 o
   4   1  10        133.48        135.40         3.66 o
   5   1  10          1.82          5.13         2.03 o
   6   1  10         27.56         23.02         3.03 o
   7   1  10        518.38        487.25        11.91 o
   8   1  10        624.08        651.72        13.89 o
   9   1  10         17.17         26.54         6.50 o
  10   1  10         10.74          4.32         9.11 o
  -8   2  10        120.37        148.99        10.64 o
  -7   2  10        498.43        560.00        24.01 o
  -6   2  10          0.02          6.40         5.98 o
  -5   2  10         97.42        112.29         6.42 o
  -4   2  10        263.42        248.38         5.69 o
  -3   2  10        236.55        215.19         4.75 o
  -2   2  10         27.67         33.92         2.38 o
  -1   2  10        102.45         84.90         3.13 o
   0   2  10         60.08         52.02         2.39 o
   1   2  10       2778.41       2736.94        28.08 o
   2   2  10         23.77         25.40         2.15 o
   3   2  10        469.06        428.47         6.40 o
   4   2  10        324.65        322.10         5.90 o
   5   2  10         40.14         38.28         3.24 o
   6   2  10          0.44          3.13         2.67 o
   7   2  10        136.31        145.82         5.58 o
   8   2  10        113.82        133.72         6.75 o
   9   2  10        102.58         99.87        11.22 o
  10   2  10         41.30         62.42         8.47 o
  -8   3  10          6.56         19.94         7.60 o
  -7   3  10        314.95        379.32        14.95 o
  -6   3  10         25.19          9.64         9.06 o
  -5   3  10        357.54        343.61        19.43 o
  -4   3  10        360.19        358.39         8.54 o
  -3   3  10         26.29         28.96         2.34 o
  -2   3  10        850.67        816.86        10.35 o
  -1   3  10         93.50         78.80         3.51 o
   0   3  10        424.55        418.96         6.84 o
   1   3  10        628.55        644.66         9.26 o
   2   3  10        601.06        546.45         8.04 o
   3   3  10        416.92        390.78         6.58 o
   4   3  10          3.68          3.85         2.09 o
   5   3  10        296.14        273.11         7.59 o
   6   3  10          3.41          2.06         3.13 o
   7   3  10         68.09         67.67         4.14 o
   8   3  10         40.13         47.12         6.14 o
   9   3  10         67.46         55.68         9.76 o
  -8   4  10        128.16        143.96        11.81 o
  -7   4  10         19.28         21.86         6.88 o
  -6   4  10        304.53        278.77        21.33 o
  -5   4  10        116.62        114.41         9.20 o
  -4   4  10        117.99        119.45         4.49 o
  -3   4  10        129.19        120.36         4.06 o
  -2   4  10          8.05          7.46         2.70 o
  -1   4  10         43.36         42.57         2.51 o
   0   4  10         33.18         31.17         2.22 o
   1   4  10        341.08        310.91         5.57 o
   2   4  10        373.21        349.98         6.08 o
   3   4  10         10.53         12.41         2.06 o
   4   4  10        211.59        187.91         4.60 o
   5   4  10        435.39        438.61         8.25 o
   6   4  10         24.63         33.95         2.79 o
   7   4  10         29.18         13.54         4.60 o
   8   4  10          8.83         16.92         5.79 o
   9   4  10          8.26          2.67         6.48 o
  -8   5  10          6.69         -1.99         8.05 o
  -7   5  10          0.09         -6.55         6.85 o
  -6   5  10          0.23          4.38         9.94 o
  -5   5  10        513.25        495.89         9.50 o
  -4   5  10        262.28        268.73         6.69 o
  -3   5  10        160.42        147.44         4.91 o
  -2   5  10         39.36         46.27         2.85 o
  -1   5  10         44.80         43.15         2.68 o
   0   5  10         61.45         52.68         3.01 o
   1   5  10          3.49          2.74         2.57 o
   2   5  10         19.94         20.70         2.24 o
   3   5  10         28.99         23.25         2.35 o
   4   5  10         89.09         77.47         3.53 o
   5   5  10        356.52        377.61         7.64 o
   6   5  10       1055.53       1010.62        14.79 o
   7   5  10        119.16        150.12        11.38 o
   8   5  10          0.63          9.14         8.97 o
   9   5  10         33.98         31.45        12.58 o
  -7   6  10        167.14        188.66        13.66 o
  -6   6  10        122.46        131.58        13.08 o
  -5   6  10         43.95         44.36         3.28 o
  -4   6  10        272.34        290.52        10.19 o
  -3   6  10         94.76        117.39         4.83 o
  -2   6  10        193.25        173.40         5.40 o
  -1   6  10         42.55         39.37         3.10 o
   0   6  10          4.72          0.24         2.24 o
   1   6  10        399.46        405.50         7.02 o
   2   6  10          6.03         15.15         2.62 o
   3   6  10       1194.17       1163.79        14.93 o
   4   6  10        771.91        762.77        16.61 o
   5   6  10        221.18        214.77         9.35 o
   6   6  10        609.50        632.02        37.11 o
   7   6  10          1.71         -3.68         5.09 o
   8   6  10          1.03          1.33         6.31 o
   9   6  10         35.51         44.99         8.40 o
  -7   7  10         16.37         18.64         9.73 o
  -6   7  10        560.49        610.69        24.25 o
  -5   7  10          1.10          2.20         4.34 o
  -4   7  10        156.45        157.27         6.64 o
  -3   7  10        320.87        345.67         8.02 o
  -2   7  10         99.70         83.69         5.92 o
  -1   7  10        124.56        100.22         4.18 o
   0   7  10         27.82         38.81         3.08 o
   1   7  10         59.01         58.13         3.38 o
   2   7  10         14.71         13.61         2.73 o
   3   7  10         14.63         23.93         2.87 o
   4   7  10        114.09         92.74         4.39 o
   5   7  10        316.57        326.73         7.97 o
   6   7  10         49.25         36.82        11.11 o
   7   7  10          0.05         12.36         6.47 o
   8   7  10          0.05          2.83         8.80 o
  -6   8  10         19.99         26.80        10.65 o
  -5   8  10         77.24         88.39         9.81 o
  -4   8  10         88.48        106.97         9.23 o
  -3   8  10        113.17        127.52         6.01 o
  -2   8  10          2.90          4.71         4.09 o
  -1   8  10         89.04         72.75         5.18 o
   0   8  10        340.35        293.48         7.31 o
   1   8  10       1267.65       1265.46        18.00 o
   2   8  10         11.58          7.03         3.75 o
   3   8  10         55.17         46.70         3.74 o
   4   8  10         56.23         51.54         4.86 o
   5   8  10        321.08        348.21        11.30 o
   6   8  10         10.84          9.84         6.19 o
   7   8  10          0.63         15.56         6.85 o
  -5   9  10         80.98        104.16        12.92 o
  -4   9  10          5.57          9.48         4.90 o
  -3   9  10        171.08        164.35         7.07 o
  -2   9  10        379.22        360.21         9.02 o
  -1   9  10        367.76        342.66         8.76 o
   0   9  10        366.34        319.51         9.00 o
   1   9  10         42.20         33.32         4.12 o
   2   9  10        139.03        121.80         5.93 o
   3   9  10         43.74         57.60         4.94 o
   4   9  10          6.36         10.49         4.72 o
   5   9  10        181.77        193.01         8.46 o
   6   9  10        124.17        123.99         9.10 o
   7   9  10        126.93        124.17         9.79 o
  -4  10  10         86.47        103.67         8.88 o
  -3  10  10          0.17         -3.38         6.45 o
  -2  10  10         27.68         23.49         7.93 o
  -1  10  10         22.58         22.28         7.05 o
   0  10  10         39.03         49.34         4.95 o
   1  10  10          8.28          6.53         4.52 o
   2  10  10         12.32          3.83         4.23 o
   3  10  10        121.62        146.75         8.62 o
   4  10  10        180.22        196.71         9.68 o
   5  10  10         29.39         29.82         7.40 o
  -3  11  10        132.19        135.47         8.75 o
  -2  11  10        281.12        332.92        12.67 o
  -1  11  10         18.43         11.95         5.79 o
   0  11  10        323.63        333.32        11.85 o
   1  11  10         56.30         73.77         7.63 o
   2  11  10         11.52         12.12         5.92 o
   3  11  10        139.20        184.01        10.18 o
   4  11  10         13.03         14.57         7.45 o
  -1 -10  11         31.41         29.71         9.48 o
   0 -10  11          9.53          4.63         6.53 o
   1 -10  11         79.13         67.57        11.98 o
   2 -10  11          0.00          1.99         7.09 o
  -3  -9  11          3.33          3.71         5.11 o
  -2  -9  11          3.36          3.69         7.30 o
  -1  -9  11          0.78         -0.36         4.46 o
   0  -9  11          0.37          1.22         4.44 o
   2  -9  11         21.60         14.26         6.83 o
   3  -9  11          4.96         -0.63         5.82 o
   4  -9  11        118.02        118.55        11.26 o
  -5  -8  11          0.23         -5.41         5.41 o
  -4  -8  11          1.10         -3.10         4.71 o
  -3  -8  11         67.71         78.06         5.76 o
  -2  -8  11         91.46         87.41         6.07 o
  -1  -8  11         54.37         50.35         7.25 o
   0  -8  11          3.62         -0.14         3.70 o
   1  -8  11          4.15          0.90         3.81 o
   2  -8  11          0.01          2.06         3.94 o
   3  -8  11         88.58         71.95         5.98 o
   4  -8  11        893.98        853.57        23.03 o
   5  -8  11         15.12         17.90        10.88 o
   6  -8  11         20.80         19.79         7.41 o
  -6  -7  11         11.43          9.37         6.56 o
  -5  -7  11          0.01         -5.33         5.33 o
  -4  -7  11          7.17         -1.76         4.84 o
  -3  -7  11          4.77         10.30         4.51 o
  -2  -7  11          5.44         -0.27         4.68 o
  -1  -7  11          4.95          7.05         3.25 o
   2  -7  11         77.61         71.85         8.48 o
   3  -7  11          2.36         -2.72         2.88 o
   4  -7  11        842.42        859.85        17.28 o
   5  -7  11         21.42         26.14         5.91 o
   6  -7  11         87.82         70.76        10.15 o
   7  -7  11        128.32        144.28        13.36 o
  -6  -6  11          6.05          2.76         5.26 o
  -5  -6  11        333.22        403.37        11.09 o
  -4  -6  11          0.30          0.03         3.59 o
  -3  -6  11         19.91         33.13         3.93 o
  -2  -6  11        216.22        226.48         6.99 o
  -1  -6  11         51.97         42.43         4.81 o
   0  -6  11         21.31         11.62         2.83 o
   2  -6  11          0.14         -1.68         1.68 o
   3  -6  11          7.52          2.03         2.17 o
   4  -6  11         29.83         40.68         5.45 o
   5  -6  11          2.74          2.49         4.84 o
   6  -6  11         40.64         54.70        11.54 o
   7  -6  11         20.93          6.40         6.39 o
  -7  -5  11         67.09         80.83         8.27 o
  -6  -5  11         13.72          4.73         4.52 o
  -5  -5  11          8.65         11.98         3.90 o
  -4  -5  11         43.99         35.03         3.95 o
  -3  -5  11         33.39         40.20         3.51 o
  -2  -5  11         12.54         14.07         2.45 o
  -1  -5  11         84.48         65.62         4.11 o
   0  -5  11          1.68          4.14         4.38 o
   1  -5  11        197.66        185.50        10.68 o
   2  -5  11         90.04         86.34         5.73 o
   3  -5  11        362.16        332.49        11.17 o
   4  -5  11        272.55        260.88        12.34 o
   5  -5  11         33.40         38.10         9.74 o
   6  -5  11          1.01          4.10         4.98 o
   7  -5  11          7.65          9.67         5.92 o
   8  -5  11         57.42         69.77         8.48 o
  -7  -4  11         40.79         46.58         7.52 o
  -6  -4  11         64.98         80.87         6.66 o
  -5  -4  11         28.96         24.04         3.95 o
  -4  -4  11         51.17         59.92         4.15 o
  -3  -4  11        177.36        158.23         5.49 o
  -2  -4  11         56.03         48.54         2.95 o
  -1  -4  11          7.81         -0.29         2.24 o
   0  -4  11          0.78          0.06         2.91 o
   1  -4  11        512.30        496.07        10.15 o
   2  -4  11         83.93         66.85         4.39 o
   3  -4  11        309.88        334.84        13.49 o
   4  -4  11        145.54        144.04         9.61 o
   5  -4  11         16.86         25.30         5.20 o
   6  -4  11         25.72         30.69         4.86 o
   7  -4  11         66.08         69.53         6.52 o
   8  -4  11          7.90         13.43         5.60 o
  -8  -3  11         10.15         19.40         7.90 o
  -7  -3  11         90.87         90.41         8.52 o
  -6  -3  11        105.93        125.14         6.96 o
  -5  -3  11        213.59        217.75         9.26 o
  -4  -3  11       1106.39       1141.52        17.17 o
  -3  -3  11        359.01        314.09        12.12 o
  -2  -3  11        140.70        128.94         4.01 o
  -1  -3  11        257.82        256.46         7.42 o
   0  -3  11          3.84          4.93         2.64 o
   1  -3  11        650.61        658.93        10.89 o
   2  -3  11        157.99        173.88         5.63 o
   3  -3  11        539.37        498.40        10.29 o
   4  -3  11       1302.68       1317.11        17.53 o
   5  -3  11        333.31        327.95        10.55 o
   6  -3  11         18.35         23.64         3.57 o
   7  -3  11        221.16        209.31         9.01 o
   8  -3  11          6.82          5.96         5.19 o
   9  -3  11         34.63         44.29         8.59 o
  -8  -2  11         51.80         66.33         9.78 o
  -7  -2  11        249.64        276.49        12.82 o
  -6  -2  11        163.95        165.56         8.54 o
  -5  -2  11        224.76        220.17         7.41 o
  -4  -2  11        487.93        472.15         9.23 o
  -3  -2  11        389.07        434.87         9.53 o
  -2  -2  11       1091.18       1144.88        15.17 o
  -1  -2  11       1377.29       1411.60        19.05 o
   0  -2  11         93.86         79.65         4.27 o
   1  -2  11        226.77        214.95         6.00 o
   2  -2  11         23.27         13.73         2.66 o
   3  -2  11        543.72        558.37         9.95 o
   4  -2  11          0.17          6.09         3.27 o
   5  -2  11        263.38        260.44         6.15 o
   6  -2  11          3.76          2.29         2.80 o
   7  -2  11         86.10        102.73         6.27 o
   8  -2  11        173.68        192.01         8.45 o
   9  -2  11          6.44          9.98         5.98 o
  -8  -1  11         65.08         69.61         9.79 o
  -7  -1  11        212.46        222.71        12.06 o
  -6  -1  11         19.21         10.86         4.55 o
  -5  -1  11         54.49         41.08         4.01 o
  -4  -1  11        704.01        689.34        13.88 o
  -3  -1  11        149.99        161.80         5.17 o
  -2  -1  11          9.04          5.95         1.74 o
  -1  -1  11        399.86        402.90         5.85 o
   0  -1  11          0.70          3.86         2.40 o
   1  -1  11         44.08         36.75         3.07 o
   2  -1  11       1290.90       1244.58        17.08 o
   3  -1  11        307.72        306.71         7.05 o
   4  -1  11        301.53        290.10         5.42 o
   5  -1  11        278.81        262.96         9.29 o
   6  -1  11          0.18          4.19         2.70 o
   7  -1  11        187.15        196.73         6.91 o
   8  -1  11        107.50        118.54         6.41 o
   9  -1  11         30.92         11.64         5.91 o
  -8   0  11          1.22          9.37         7.57 o
  -7   0  11          5.96         16.99         6.37 o
  -6   0  11          9.49         16.87         3.46 o
  -5   0  11         88.05         70.43         4.89 o
  -4   0  11         14.17         21.12         4.09 o
  -3   0  11         12.43          2.41         3.01 o
  -2   0  11        102.06        103.28         3.53 o
  -1   0  11         15.05         26.41         1.75 o
   0   0  11       1281.70       1227.69        16.89 o
   1   0  11        831.05        819.89        13.45 o
   2   0  11         10.97         19.41         2.62 o
   3   0  11        343.93        338.02         6.10 o
   4   0  11       1277.93       1223.24        14.95 o
   5   0  11         16.01         19.82         2.57 o
   6   0  11         37.09         36.10         3.45 o
   7   0  11        541.60        588.11        17.94 o
   8   0  11        133.73        147.24         6.99 o
   9   0  11         36.72         44.23         5.98 o
  -8   1  11        106.64        121.10        15.59 o
  -7   1  11         94.06        115.21         8.78 o
  -6   1  11          0.05         -1.00         8.43 o
  -5   1  11        134.36        137.65         6.60 o
  -4   1  11         53.78         40.88         3.67 o
  -3   1  11          6.68          6.49         3.11 o
  -2   1  11         19.41         18.27         2.16 o
  -1   1  11        454.84        416.13         6.42 o
   0   1  11         27.57         36.19         2.18 o
   1   1  11       1446.53       1432.20        15.85 o
   2   1  11        752.64        804.73        12.22 o
   3   1  11        329.51        310.98         5.36 o
   4   1  11        336.46        306.45         6.03 o
   5   1  11        186.94        171.88         5.86 o
   6   1  11        243.63        227.12         7.01 o
   7   1  11         45.81         58.23         4.54 o
   8   1  11        364.94        402.22        10.14 o
   9   1  11        243.34        245.87        20.29 o
  -8   2  11        325.75        379.12        16.55 o
  -7   2  11        142.44        180.29        11.24 o
  -6   2  11         55.67         56.43         6.88 o
  -5   2  11        176.82        164.29         6.58 o
  -4   2  11         11.54         19.16         2.74 o
  -3   2  11         63.55         58.34         3.19 o
  -2   2  11        425.77        409.13         8.42 o
  -1   2  11          5.28          3.20         1.89 o
   0   2  11        355.98        373.10         6.43 o
   1   2  11       1054.32       1034.28        12.28 o
   2   2  11        327.46        353.69         5.78 o
   3   2  11        154.58        148.32         3.97 o
   4   2  11          1.63          5.13         2.16 o
   5   2  11         91.94         76.44         4.40 o
   6   2  11        161.17        179.15         7.54 o
   7   2  11        147.36        156.40         6.79 o
   8   2  11        854.94        835.95        14.90 o
   9   2  11       1016.29       1064.09        43.25 o
  -8   3  11         22.69         19.30         8.14 o
  -7   3  11        231.78        258.28        13.35 o
  -6   3  11        324.22        348.80        13.88 o
  -5   3  11        476.38        474.93         9.05 o
  -4   3  11        197.84        185.50        10.46 o
  -3   3  11         42.46         43.98         3.08 o
  -2   3  11        371.80        357.39         6.41 o
  -1   3  11          7.47          6.72         2.04 o
   0   3  11         78.21         76.35         3.23 o
   1   3  11        260.96        270.47         5.12 o
   2   3  11         15.86         19.01         2.59 o
   3   3  11         90.20         76.63         3.63 o
   4   3  11        267.67        257.75         7.93 o
   5   3  11        153.60        145.06         5.67 o
   6   3  11        869.25        761.63        31.34 o
   7   3  11          4.64         -0.63         2.90 o
   8   3  11         12.57         18.27         6.01 o
   9   3  11          1.49         -6.68        13.74 o
  -8   4  11          9.76         15.03         9.75 o
  -7   4  11          8.08          1.43         6.88 o
  -6   4  11        388.80        425.61        17.76 o
  -5   4  11         24.16         29.12         2.18 o
  -4   4  11        997.12        927.39        15.80 o
  -3   4  11        492.88        499.46         8.93 o
  -2   4  11        421.38        412.95         7.14 o
  -1   4  11         29.07         27.84         2.43 o
   0   4  11          1.71          1.65         2.07 o
   1   4  11       1145.22       1107.97        13.35 o
   2   4  11         51.29         49.22         2.97 o
   3   4  11        386.54        352.46         6.47 o
   4   4  11        914.91        845.88        12.50 o
   5   4  11         11.38          5.82         2.76 o
   6   4  11         11.45         11.00         2.97 o
   7   4  11         54.91         45.60         2.79 o
   8   4  11         30.25         43.13         9.05 o
   9   4  11          0.01         -6.85         6.85 o
  -7   5  11         12.66         14.20         7.68 o
  -6   5  11        104.16        146.83        16.35 o
  -5   5  11         21.33         14.18         3.68 o
  -4   5  11         72.09         76.75         5.31 o
  -3   5  11        173.04        168.00         5.91 o
  -2   5  11         79.89         81.13         3.80 o
  -1   5  11        147.14        153.44         4.72 o
   0   5  11        890.69        850.42        11.19 o
   1   5  11        382.14        345.87         7.48 o
   2   5  11         10.05          7.95         2.61 o
   3   5  11        875.00        853.93        12.14 o
   4   5  11          0.02          0.12         2.57 o
   5   5  11        409.12        401.25         8.37 o
   6   5  11         27.26         22.45         4.35 o
   7   5  11          6.38          9.08         5.41 o
   8   5  11        623.29        677.94        32.73 o
  -7   6  11          2.45          9.08         8.67 o
  -6   6  11         16.35         24.22         7.30 o
  -5   6  11         12.94         16.49         3.76 o
  -4   6  11         57.15         55.66         4.61 o
  -3   6  11       1479.65       1419.62        19.33 o
  -2   6  11        278.57        265.12         6.50 o
  -1   6  11        198.79        188.19         5.49 o
   0   6  11        375.90        354.94         6.94 o
   1   6  11        221.24        202.72         6.62 o
   2   6  11         91.75        104.23         4.83 o
   3   6  11       1155.52       1115.30        15.84 o
   4   6  11        375.48        371.05         7.94 o
   5   6  11          2.89          4.36         2.97 o
   6   6  11        212.56        239.30         8.85 o
   7   6  11        261.19        286.70        17.41 o
   8   6  11        123.51        151.63        10.58 o
  -6   7  11        101.29        121.86         9.87 o
  -5   7  11         90.25         97.03        11.65 o
  -4   7  11        127.83        128.31         7.09 o
  -3   7  11          2.49          3.67         3.80 o
  -2   7  11         90.59        100.42         5.29 o
  -1   7  11        143.74        137.10         7.22 o
   0   7  11        110.86        129.28         5.00 o
   1   7  11       1868.04       1706.52        19.80 o
   2   7  11       1033.57       1090.50        14.94 o
   3   7  11         96.17         88.73         4.63 o
   4   7  11        229.76        245.78         7.21 o
   5   7  11          6.07         -2.96         3.77 o
   6   7  11         93.56         93.38        13.59 o
   7   7  11         72.03         74.22         8.07 o
  -5   8  11        110.02        107.31        12.23 o
  -4   8  11          5.51          4.78         4.84 o
  -3   8  11        120.15        144.69         7.04 o
  -2   8  11          4.65          7.51         4.07 o
  -1   8  11        412.12        437.51        10.86 o
   0   8  11        155.22        126.26         5.91 o
   1   8  11        230.96        283.97         8.10 o
   2   8  11        187.84        195.43         7.76 o
   3   8  11         79.77         85.49         5.27 o
   4   8  11         24.12         23.61         4.80 o
   5   8  11         13.76         28.78         5.14 o
   6   8  11         59.71         56.03         7.35 o
   7   8  11         12.29          9.29         9.08 o
  -5   9  11        190.99        250.05        14.80 o
  -4   9  11          3.00          6.00         5.42 o
  -3   9  11        224.05        235.40        12.69 o
  -2   9  11          1.78          5.54         4.59 o
  -1   9  11        100.54        100.15         6.02 o
   0   9  11        116.16        127.43         6.59 o
   1   9  11        170.45        182.88         8.69 o
   2   9  11          5.68          4.04         4.48 o
   3   9  11         10.29         10.96         5.35 o
   4   9  11         53.25         35.36         6.50 o
   5   9  11        168.50        209.99        12.13 o
   6   9  11         37.61         37.85         7.58 o
  -3  10  11        231.70        223.42        10.57 o
  -2  10  11          7.59         13.06         6.58 o
  -1  10  11        304.21        303.40        14.76 o
   0  10  11         69.82         64.53         5.93 o
   1  10  11         12.92          7.77         5.43 o
   2  10  11         35.90         22.72         5.31 o
   3  10  11         39.31         31.66         7.25 o
   4  10  11         18.48         22.16         5.84 o
   5  10  11         13.41         19.17         7.38 o
  -1  11  11         77.01         86.47         7.31 o
   0  11  11         49.10         49.37         6.53 o
   1  11  11          0.00         -0.53         6.27 o
   2  11  11         18.50         28.48         6.69 o
   3  11  11        109.68        140.97        10.07 o
  -2  -9  12         60.77         64.62         7.72 o
  -1  -9  12          3.61         -2.63         6.42 o
   0  -9  12         24.91         29.29         9.50 o
   1  -9  12          2.45         -0.25         7.93 o
   2  -9  12         23.87          1.05         7.89 o
   3  -9  12         16.42         14.05         6.88 o
  -4  -8  12        137.38        144.37         9.84 o
  -3  -8  12        266.44        307.46        11.08 o
  -2  -8  12         77.60         78.49         7.26 o
  -1  -8  12          1.72         -0.83         8.14 o
   0  -8  12         87.05         81.78         7.24 o
   1  -8  12          2.23         -2.59         5.19 o
   2  -8  12         15.17         18.51         8.61 o
   3  -8  12         25.71         45.63        13.10 o
   4  -8  12         55.26         67.02        11.04 o
   5  -8  12        510.43        556.86        24.26 o
  -5  -7  12         21.27         16.48         5.74 o
  -4  -7  12        690.73        767.01        16.02 o
  -3  -7  12         16.59         19.98         4.46 o
  -2  -7  12          5.93         13.58         3.90 o
  -1  -7  12         12.00          2.23         3.80 o
   0  -7  12         76.56         78.24         8.05 o
   1  -7  12         42.82         37.15         5.08 o
   2  -7  12          0.50         -3.30         4.67 o
   3  -7  12        381.77        403.77        13.38 o
   4  -7  12         85.26         78.45         7.39 o
   5  -7  12        129.97        173.25        14.24 o
   6  -7  12          3.96         12.69        13.15 o
  -5  -6  12          5.34          1.48         5.24 o
  -4  -6  12        434.62        457.66        17.54 o
  -3  -6  12          0.33         -3.69         3.69 o
  -2  -6  12         25.18         31.59         3.87 o
   0  -6  12          6.65         -1.46         6.43 o
   1  -6  12        132.28        150.04        11.32 o
   2  -6  12         30.86         18.09         4.61 o
   3  -6  12        514.25        513.45        17.43 o
   4  -6  12       1138.32       1180.33       130.63 o
   5  -6  12         55.76         56.87         9.18 o
   6  -6  12         42.29         60.21         9.90 o
   7  -6  12         18.17         22.31         7.53 o
  -6  -5  12        107.93        128.29        11.49 o
  -5  -5  12        148.74        166.07         8.82 o
  -4  -5  12         67.92         65.98         4.90 o
  -3  -5  12          5.54          5.44         3.03 o
  -2  -5  12          2.92         -0.54         2.62 o
  -1  -5  12         12.16         11.37         5.46 o
   1  -5  12         49.08         46.01         5.96 o
   2  -5  12        574.67        529.30        14.18 o
   3  -5  12        533.06        528.79        17.47 o
   4  -5  12          0.03          7.95         6.07 o
   6  -5  12         30.41         36.66        13.44 o
   7  -5  12        175.78        215.15        12.55 o
  -7  -4  12        280.34        331.50        14.53 o
  -6  -4  12         63.33         88.49         7.87 o
  -5  -4  12         47.15         65.54         5.51 o
  -4  -4  12         46.79         43.22         4.02 o
  -3  -4  12         13.17         22.66         3.14 o
  -2  -4  12        374.63        355.84         8.35 o
  -1  -4  12        203.88        158.93         9.19 o
   0  -4  12        398.40        393.59        13.01 o
   1  -4  12          1.29          4.85         3.65 o
   2  -4  12         75.88         75.46         5.90 o
   3  -4  12        212.38        193.69        14.47 o
   4  -4  12          2.28          0.51         5.18 o
   6  -4  12         10.62          7.55         6.33 o
   7  -4  12          4.97         11.21         4.83 o
   8  -4  12        109.71        120.40         9.83 o
  -7  -3  12         29.23         50.76         7.62 o
  -6  -3  12         91.93         95.09         7.00 o
  -5  -3  12         20.04         24.02         3.93 o
  -4  -3  12        106.18        130.04         8.61 o
  -3  -3  12         11.54          6.68         2.77 o
  -2  -3  12        143.13        160.87         4.46 o
  -1  -3  12          2.43         -0.81         5.15 o
   0  -3  12        446.80        443.12        11.30 o
   1  -3  12       1973.50       1898.95        35.21 o
   2  -3  12        337.00        329.55         9.46 o
   3  -3  12        876.43        830.52        22.20 o
   4  -3  12         23.50         20.43         5.53 o
   6  -3  12        283.90        297.20        13.30 o
   7  -3  12        160.09        179.25        10.54 o
   8  -3  12          0.09          6.95         9.70 o
  -7  -2  12         15.96         19.04         8.35 o
  -6  -2  12         94.22        130.89        13.41 o
  -5  -2  12         68.09         69.52         6.95 o
  -4  -2  12        158.92        180.93         6.44 o
  -3  -2  12        118.71        112.81         5.73 o
  -2  -2  12         31.83         31.56         2.28 o
  -1  -2  12        371.68        331.84         9.21 o
   0  -2  12         81.13         79.56         4.57 o
   1  -2  12         48.68         41.40         3.47 o
   2  -2  12          9.92          7.09         3.12 o
   3  -2  12        182.02        162.95         7.81 o
   4  -2  12         11.39         20.80         4.67 o
   6  -2  12         52.14         60.89         4.77 o
   7  -2  12         21.61         16.09         3.83 o
   8  -2  12         47.74         53.14         7.23 o
  -7  -1  12         15.96          1.83        10.31 o
  -6  -1  12          1.38         -0.04         4.39 o
  -5  -1  12         15.78          9.89         3.38 o
  -4  -1  12          8.52         12.26         3.89 o
  -3  -1  12        215.83        224.60         6.08 o
  -2  -1  12        285.97        275.10         6.12 o
  -1  -1  12         17.77         10.56         3.61 o
   0  -1  12         80.56         84.40         4.45 o
   1  -1  12         54.20         60.13         3.82 o
   2  -1  12        190.22        192.87         6.20 o
   3  -1  12        130.81        142.05         7.03 o
   4  -1  12         37.37         18.80         4.55 o
   6  -1  12         28.09         30.26         4.39 o
   7  -1  12        245.61        267.47        10.53 o
   8  -1  12         48.29         59.64         7.32 o
   9  -1  12         19.60         26.77         6.66 o
  -7   0  12         38.77         23.90         7.31 o
  -6   0  12        137.87        163.60        12.36 o
  -5   0  12          7.99          8.54         4.11 o
  -4   0  12        116.98        107.93         5.49 o
  -3   0  12        650.47        731.04        13.13 o
  -2   0  12          0.12          1.47         2.59 o
  -1   0  12         68.96         66.91         3.77 o
   0   0  12        112.58        117.06         5.97 o
   1   0  12         70.49         63.96         3.97 o
   2   0  12         56.47         49.68         3.72 o
   3   0  12        272.42        290.47        13.58 o
   4   0  12        285.82        281.52         6.61 o
   5   0  12         40.95         50.60         5.02 o
   6   0  12         71.66         78.94         9.03 o
   7   0  12        604.82        615.82        12.37 o
   8   0  12         22.31         18.52         4.99 o
   9   0  12         35.94         63.30        14.47 o
  -7   1  12          8.07          3.23         6.71 o
  -6   1  12         45.31         63.29         6.04 o
  -5   1  12          4.24          7.23         3.46 o
  -4   1  12         49.09         67.33         4.22 o
  -3   1  12        269.18        271.66         7.33 o
  -2   1  12          1.73         -0.37         2.33 o
  -1   1  12        240.13        227.55         5.43 o
   0   1  12       2004.06       1942.16        22.40 o
   1   1  12        134.70        136.30         4.64 o
   2   1  12       2708.65       2714.62        32.46 o
   3   1  12          1.18          1.18         1.72 o
   4   1  12          0.09          1.57         2.94 o
   5   1  12          9.66          2.79         2.85 o
   6   1  12        153.79        143.79         6.29 o
   7   1  12        269.29        305.34         9.91 o
   8   1  12         35.30         39.42         5.72 o
   9   1  12        465.54        491.80        22.68 o
  -7   2  12        221.77        253.65        13.93 o
  -6   2  12         47.01         31.11         6.41 o
  -5   2  12         11.95         12.54         2.99 o
  -4   2  12         71.45         60.17         7.92 o
  -3   2  12        212.45        237.83         7.08 o
  -2   2  12        698.71        641.59        10.18 o
  -1   2  12          7.06          3.60         2.22 o
   0   2  12          0.84         -0.18         2.93 o
   1   2  12       1340.10       1307.77        15.29 o
   2   2  12        353.37        314.48         7.20 o
   3   2  12        189.03        181.49         8.01 o
   4   2  12         90.03         83.97         4.32 o
   5   2  12          2.62          5.80         3.03 o
   6   2  12        240.49        257.70        14.13 o
   7   2  12          1.51         13.93         4.08 o
   8   2  12         23.35         30.06         5.71 o
   9   2  12         72.65         77.95        15.20 o
  -7   3  12         39.18         18.38        10.20 o
  -6   3  12         33.48         43.36         9.32 o
  -5   3  12         39.59         42.50         3.14 o
  -4   3  12        457.48        424.39        11.08 o
  -3   3  12          9.12          5.54         3.10 o
  -2   3  12        139.91        127.48         5.03 o
  -1   3  12        176.30        174.30         5.06 o
   0   3  12          7.54         10.42         2.48 o
   1   3  12       1545.46       1536.94        18.61 o
   2   3  12        122.06        109.87         4.30 o
   3   3  12        216.54        199.34         5.79 o
   4   3  12          5.07          2.09         3.53 o
   5   3  12         98.07        103.52         5.73 o
   6   3  12          2.83          3.13         3.35 o
   7   3  12        437.32        426.76        10.85 o
   8   3  12         46.07         51.65         7.06 o
  -7   4  12         12.81         11.45         7.94 o
  -6   4  12          1.27          6.45         6.70 o
  -5   4  12         88.56         73.97         6.95 o
  -4   4  12        997.37       1001.76        15.96 o
  -3   4  12         35.15         34.32         4.12 o
  -2   4  12        427.01        412.51        10.82 o
  -1   4  12        439.56        452.74         8.48 o
   0   4  12         11.45          8.45         2.52 o
   1   4  12        342.44        288.36         6.36 o
   2   4  12        391.32        391.78         7.35 o
   3   4  12         48.21         45.96         3.17 o
   4   4  12         85.73         92.35         4.85 o
   5   4  12          0.19          3.84         3.06 o
   6   4  12         41.59         53.08         3.89 o
   7   4  12         46.53         51.96         4.85 o
   8   4  12          2.11          0.66         6.32 o
  -6   5  12          1.56         -3.70         7.04 o
  -5   5  12         25.36         24.27         6.43 o
  -4   5  12          0.01         -3.64         3.64 o
  -3   5  12         39.35         43.36         4.00 o
  -2   5  12        240.07        211.74         8.69 o
  -1   5  12         84.57         94.09         5.81 o
   0   5  12        615.49        585.96         9.58 o
   1   5  12         18.12         29.85         3.06 o
   2   5  12          2.94          4.62         2.91 o
   3   5  12          1.86          7.71         2.87 o
   4   5  12        356.72        315.37         7.85 o
   5   5  12          3.09          3.23         3.04 o
   6   5  12          7.13          9.52         3.88 o
   7   5  12        142.94        141.24         9.67 o
   8   5  12          2.04         -0.88        11.40 o
  -6   6  12          8.43          3.42         7.14 o
  -5   6  12         36.04         43.56         7.39 o
  -4   6  12         21.20         12.11         5.38 o
  -3   6  12        150.99        162.49        11.05 o
  -2   6  12        340.65        310.87         8.91 o
  -1   6  12        109.93        114.72         5.23 o
   0   6  12         51.93         42.58         5.07 o
   1   6  12        919.11        856.96        12.73 o
   2   6  12        802.96        691.32        11.77 o
   3   6  12         88.34         75.98         4.54 o
   4   6  12        291.27        258.86         9.96 o
   5   6  12          0.00          1.69         3.99 o
   6   6  12          4.97          8.16         4.42 o
   7   6  12          7.24          3.84        15.05 o
  -5   7  12        185.27        204.81        12.57 o
  -4   7  12          0.34          1.26         5.72 o
  -3   7  12          3.92          4.15         4.30 o
  -2   7  12         48.74         61.79         5.89 o
  -1   7  12         32.79         37.16         3.98 o
   0   7  12         51.93         31.13         4.33 o
   1   7  12        167.98        142.38         7.38 o
   2   7  12        249.41        201.55         7.25 o
   3   7  12        226.44        177.56         6.99 o
   4   7  12          0.00         -2.03         3.74 o
   5   7  12         23.94         23.26         4.34 o
   6   7  12         33.41         27.79         9.51 o
   7   7  12          0.43         -0.37         7.13 o
  -5   8  12        114.62        108.15         9.95 o
  -4   8  12          3.55          5.67         5.72 o
  -3   8  12         27.41         30.64         9.91 o
  -2   8  12          0.60          0.55         4.26 o
  -1   8  12        124.48         93.23         5.94 o
   0   8  12         50.92         43.08         5.41 o
   1   8  12         30.89         20.31         5.10 o
   2   8  12         11.97          4.96         4.52 o
   3   8  12         22.59         31.56         9.61 o
   4   8  12          2.95         -5.24         6.20 o
   5   8  12         88.28         89.77        11.68 o
   6   8  12         33.39         39.90         7.63 o
  -4   9  12         23.70         25.46         7.76 o
  -3   9  12          0.48          7.89         7.72 o
  -2   9  12         27.97         19.50         6.98 o
  -1   9  12         70.04         74.31         6.40 o
   0   9  12          2.90         -1.53         7.11 o
   1   9  12         20.15         23.54         5.51 o
   2   9  12        393.51        408.93        11.36 o
   3   9  12          0.25         -6.43         6.43 o
   4   9  12          9.45          8.77         5.29 o
   5   9  12         96.68        108.44         8.99 o
  -2  10  12        170.33        174.13        10.42 o
  -1  10  12        283.69        314.36        12.04 o
   0  10  12        400.49        405.39        15.65 o
   1  10  12         20.47         20.51         6.15 o
   2  10  12        148.92        149.87         8.51 o
   3  10  12          0.71         -1.69         6.08 o
  -2  -8  13         20.50         14.89         7.03 o
  -1  -8  13         52.39         47.06        10.40 o
   0  -8  13          0.76         -3.34         5.99 o
   1  -8  13         91.82         80.36        20.60 o
   2  -8  13         22.63         14.31         7.37 o
   3  -8  13        155.08        182.49        30.39 o
  -3  -7  13        557.08        623.51        19.58 o
  -2  -7  13         38.57         32.22         6.80 o
  -1  -7  13         68.28         65.18         9.47 o
   0  -7  13          0.22          2.78         5.61 o
   1  -7  13         51.89         57.26        13.74 o
   2  -7  13         49.91         49.22         9.76 o
   3  -7  13         24.15         12.91         6.06 o
   4  -7  13         34.19         34.78         9.69 o
   5  -7  13          2.92          6.22         8.84 o
  -4  -6  13          0.21          3.66         7.54 o
  -3  -6  13        107.01        122.37         9.59 o
  -2  -6  13          1.00         -5.67         5.67 o
  -1  -6  13          3.53          0.48         7.19 o
   0  -6  13         86.88         82.09        16.07 o
   1  -6  13         16.91          5.58         5.40 o
   2  -6  13         21.01         31.67        15.93 o
   3  -6  13         41.38         54.82        16.37 o
   4  -6  13         67.78         90.47        13.30 o
   5  -6  13         17.21          4.44         7.12 o
   6  -6  13          3.44          1.00         7.14 o
  -5  -5  13         92.47        109.59        12.54 o
  -4  -5  13         19.29         31.03         5.41 o
  -3  -5  13          3.15         -0.68         3.67 o
  -1  -5  13          5.01         -6.14         7.01 o
   0  -5  13         13.31          1.43         6.14 o
   1  -5  13        255.61        140.28        14.32 o
   2  -5  13        625.61        695.65        23.08 o
   3  -5  13        136.73        141.69        12.14 o
   4  -5  13          7.41          9.65         9.59 o
   5  -5  13         52.48         53.21         8.45 o
   6  -5  13         54.97         56.74         7.61 o
  -6  -4  13         52.87         70.08         8.00 o
  -5  -4  13         64.76         83.15         8.37 o
  -4  -4  13          8.66          3.24         4.02 o
  -3  -4  13         72.12         71.99         4.94 o
  -2  -4  13          1.09          0.54         2.90 o
  -1  -4  13         44.48         24.32         6.25 o
   0  -4  13        128.02         17.21        11.54 o
   3  -4  13          0.00          8.24         5.01 o
   4  -4  13        175.15        165.38        18.12 o
   5  -4  13        265.77        287.30        15.45 o
   6  -4  13         15.16          6.02         6.39 o
   7  -4  13          0.69          9.21         6.85 o
  -6  -3  13          0.26          9.10         6.47 o
  -5  -3  13        110.93         98.58         6.68 o
  -4  -3  13        269.93        259.15         8.33 o
  -3  -3  13         16.99          5.97         3.61 o
  -2  -3  13        291.96        326.95         9.49 o
  -1  -3  13         86.36         85.00         8.33 o
   0  -3  13         13.20         15.20         4.49 o
   1  -3  13        138.79         68.78         7.65 o
   2  -3  13          0.99          8.03         4.43 o
   4  -3  13          1.27          0.00         8.47 o
   5  -3  13          4.27         17.83         9.94 o
   6  -3  13         46.23         54.79         7.10 o
   7  -3  13         13.65         20.81         6.86 o
  -6  -2  13          0.18          0.50         5.66 o
  -5  -2  13        503.01        572.52        14.91 o
  -4  -2  13         24.33         23.76         3.78 o
  -3  -2  13          0.29          0.09         3.84 o
  -2  -2  13        181.97        207.52         6.18 o
  -1  -2  13        241.75        217.98         8.42 o
   0  -2  13         59.89         47.59         5.99 o
   1  -2  13        251.37        253.75        12.84 o
   2  -2  13         64.83         39.00         6.22 o
   4  -2  13        209.75        214.18        16.95 o
   5  -2  13        695.61        683.79        29.22 o
   6  -2  13        254.21        266.42        11.83 o
   7  -2  13         24.76         28.44         6.43 o
   8  -2  13          1.33         17.28         7.18 o
  -7  -1  13         12.91          7.89         7.69 o
  -6  -1  13         60.97         83.29         8.21 o
  -5  -1  13        269.53        302.71         9.50 o
  -4  -1  13          6.28          4.51         3.37 o
  -3  -1  13         48.57         60.20         3.87 o
  -2  -1  13        138.44        122.00         5.36 o
  -1  -1  13        786.92        773.94        15.63 o
   0  -1  13         47.02         58.14         6.04 o
   1  -1  13        777.48        714.78        37.87 o
   2  -1  13          6.43          8.76         3.88 o
   3  -1  13          0.33         -1.33         3.78 o
   4  -1  13        551.01        579.94        18.89 o
   5  -1  13        692.92        659.32        14.79 o
   6  -1  13        426.68        412.11        12.16 o
   7  -1  13         33.64         48.87         6.16 o
   8  -1  13         54.61         67.06         7.86 o
  -7   0  13        195.51        245.96        14.50 o
  -6   0  13        114.08        147.04        15.78 o
  -5   0  13         13.23         12.45         5.45 o
  -4   0  13        121.64        132.68         7.47 o
  -3   0  13        658.31        671.51        14.43 o
  -2   0  13         31.03         27.27         2.77 o
  -1   0  13       2015.60       2006.66        26.71 o
   0   0  13         37.63         40.15         5.58 o
   1   0  13        772.34        730.75        15.73 o
   2   0  13       1238.37       1182.84        29.06 o
   3   0  13          0.12         -4.92         4.92 o
   4   0  13        499.95        415.68        11.12 o
   5   0  13        554.24        522.10        12.75 o
   6   0  13         12.53         12.19         3.24 o
   7   0  13         18.48         13.60         6.37 o
   8   0  13         61.59         71.69         7.48 o
  -7   1  13        105.71        105.70         9.60 o
  -6   1  13         82.36         83.02        11.50 o
  -5   1  13        294.27        340.27        11.46 o
  -4   1  13          1.56          5.72         5.78 o
  -3   1  13        436.76        422.45         9.64 o
  -2   1  13        337.82        327.59         7.38 o
  -1   1  13       1644.08       1647.39        46.45 o
   0   1  13          5.59          4.73         1.89 o
   1   1  13          7.73          0.00         4.27 o
   2   1  13        326.13        331.42        24.81 o
   3   1  13        618.96        594.95        10.51 o
   4   1  13         40.12         42.66         5.72 o
   5   1  13          3.35          0.87         2.94 o
   6   1  13         22.41         19.63         5.33 o
   7   1  13          7.08         -4.19         4.19 o
   8   1  13          9.59         16.11         9.61 o
  -7   2  13         14.79         25.50         8.48 o
  -6   2  13        327.97        402.45        15.22 o
  -5   2  13        373.25        412.74        12.27 o
  -4   2  13          4.28          3.70         3.34 o
  -3   2  13        182.86        144.33         7.20 o
  -2   2  13         16.79         19.19         3.20 o
  -1   2  13         43.82         36.04         3.07 o
   0   2  13        404.64        370.64         7.69 o
   1   2  13        286.42        271.26         6.95 o
   2   2  13        282.31        278.97         6.64 o
   3   2  13        151.38        146.64         5.44 o
   4   2  13         95.93         83.24         6.19 o
   5   2  13        209.22        194.07         8.93 o
   6   2  13        128.40        149.21         8.63 o
   7   2  13        200.17        214.95        13.89 o
   8   2  13         14.69         11.81         6.26 o
  -6   3  13         78.41         77.41         8.76 o
  -5   3  13         97.58        111.09         7.57 o
  -4   3  13         38.67         41.03         4.12 o
  -3   3  13         11.94         14.39         3.57 o
  -2   3  13          4.70         -3.12         3.12 o
  -1   3  13         19.07         23.24         3.38 o
   0   3  13        237.53        252.04         6.24 o
   1   3  13         80.36         63.74         3.61 o
   2   3  13        639.87        622.99        10.93 o
   3   3  13        401.61        367.42        10.63 o
   4   3  13        159.00        131.56         7.98 o
   5   3  13         27.01         32.29         4.93 o
   6   3  13          0.70          3.74         5.15 o
   7   3  13          2.80         -3.38         4.42 o
   8   3  13        354.43        417.84        21.20 o
  -6   4  13          0.58         -7.05         7.32 o
  -5   4  13          7.35         -2.96         6.17 o
  -4   4  13         91.52        105.91         5.71 o
  -3   4  13         59.36         54.49         5.44 o
  -2   4  13          3.00          5.23         3.86 o
  -1   4  13       1142.20       1154.14        17.98 o
   0   4  13        244.83        245.60         6.60 o
   1   4  13         38.99         26.17         3.02 o
   2   4  13          5.41         -0.48         2.83 o
   3   4  13        531.66        470.37         9.62 o
   4   4  13         74.86         79.39         4.40 o
   5   4  13          5.76          1.73         3.64 o
   6   4  13         50.31         52.93         4.51 o
   7   4  13          0.26          1.44         5.79 o
   8   4  13         56.63         46.90        10.43 o
  -6   5  13         23.00         29.57         8.48 o
  -5   5  13         40.08         43.93         7.35 o
  -4   5  13         63.79         53.71         5.64 o
  -3   5  13        207.19        226.69         8.47 o
  -2   5  13        360.77        370.79         9.55 o
  -1   5  13        314.15        312.63         9.79 o
   0   5  13         76.31         66.96         4.05 o
   1   5  13        102.95         95.30         4.53 o
   2   5  13         39.89         39.36         5.98 o
   3   5  13          0.28          0.13         3.19 o
   4   5  13          0.07         -2.05         3.35 o
   5   5  13          2.73          3.85         3.55 o
   6   5  13         18.04         13.26         4.06 o
   7   5  13          0.78         -5.46         6.36 o
  -5   6  13          0.58         -6.68         6.68 o
  -4   6  13          1.22          7.32         4.85 o
  -3   6  13         34.02         35.15         4.80 o
  -2   6  13        275.04        294.02        11.98 o
  -1   6  13        493.33        469.64         9.86 o
   0   6  13         11.24          9.46         3.49 o
   1   6  13          1.59          1.21         3.48 o
   2   6  13         79.79         86.23         5.09 o
   3   6  13        111.18        110.55         5.56 o
   4   6  13         10.70         11.41         3.92 o
   5   6  13         82.80         71.01         5.49 o
   6   6  13         29.82         47.52         7.79 o
   7   6  13          1.99          8.99        10.52 o
  -4   7  13         12.92         18.93         7.13 o
  -3   7  13          9.34          5.19         5.23 o
  -2   7  13          0.00         -3.30         5.22 o
  -1   7  13         30.15         33.11         4.74 o
   0   7  13        229.23        243.63        10.28 o
   1   7  13        128.62        125.60         6.50 o
   2   7  13         12.56         12.16         4.14 o
   3   7  13        116.36        115.06         7.71 o
   4   7  13        122.51        130.63         8.69 o
   5   7  13          0.13          8.34         4.88 o
   6   7  13          0.81         -9.65         9.65 o
  -4   8  13         99.38        140.29        10.48 o
  -3   8  13         61.06         65.07         6.77 o
  -2   8  13          5.56          7.26         5.43 o
  -1   8  13         28.53         36.31         5.67 o
   0   8  13         18.63         34.29         6.03 o
   1   8  13          0.03          0.97         4.95 o
   2   8  13          9.11          8.89         5.39 o
   3   8  13          4.66          5.00         5.32 o
   4   8  13         10.78         16.26         6.48 o
   5   8  13          4.04         10.08         7.03 o
  -2   9  13        132.74        148.14         9.04 o
  -1   9  13          5.08          7.90         5.70 o
   0   9  13          4.46          5.01         6.92 o
   1   9  13          0.60         -5.35         5.35 o
   2   9  13        127.51        118.34         7.93 o
   3   9  13          1.44          5.72         7.71 o
   4   9  13         17.52         14.69        12.49 o
  -2  -7  14         10.96          2.26         9.83 o
  -1  -7  14        102.76         80.90         9.38 o
   0  -7  14          0.16          4.35         6.59 o
   1  -7  14        110.98        115.89        11.69 o
   2  -7  14         63.46         71.83        10.95 o
   3  -7  14          4.04          9.36         7.21 o
  -3  -6  14         72.88         88.23        11.56 o
  -2  -6  14          4.92          0.62         7.43 o
  -1  -6  14         30.71         46.52         9.55 o
   0  -6  14         10.00          1.36         6.86 o
   1  -6  14        389.72        338.85        17.97 o
   2  -6  14         37.33         35.89         9.34 o
   3  -6  14         29.56         32.42         7.16 o
   4  -6  14          3.68          0.30         6.66 o
  -4  -5  14         65.14         66.24        10.07 o
  -3  -5  14         64.55         72.05         9.45 o
  -2  -5  14         68.94         89.36         8.20 o
  -1  -5  14          0.26         -1.41         8.25 o
   0  -5  14        123.10        100.51        12.86 o
   1  -5  14          8.42         18.21         8.35 o
   2  -5  14          2.46         -0.72         8.00 o
   3  -5  14          9.05         10.01         6.98 o
   4  -5  14         37.08         50.70         8.23 o
   5  -5  14          0.08          4.03         6.97 o
  -5  -4  14        106.17        108.56        11.51 o
  -4  -4  14          4.07          2.21        10.91 o
  -3  -4  14         26.34         17.91         6.34 o
  -2  -4  14          5.17         -0.57         9.98 o
  -1  -4  14         15.38         18.12         6.60 o
   0  -4  14        363.88        310.62        21.63 o
   1  -4  14         10.22         -3.49         7.23 o
   2  -4  14        129.42        102.58         9.98 o
   3  -4  14          9.46         20.18         7.73 o
   4  -4  14         35.38         39.69         8.87 o
   5  -4  14         30.38         29.60         6.77 o
   6  -4  14          8.94          8.72         7.08 o
  -5  -3  14         38.61         39.27         7.08 o
  -4  -3  14         83.28        100.71         6.48 o
  -3  -3  14         21.30         23.25         4.94 o
  -2  -3  14        392.34        385.70        16.63 o
  -1  -3  14        385.30        408.05        15.64 o
   0  -3  14          6.47         13.81         9.35 o
   1  -3  14         83.83        109.01        14.03 o
   2  -3  14         78.57         79.49        11.69 o
   3  -3  14        132.87        135.03        23.80 o
   4  -3  14        272.37        264.19        18.26 o
   5  -3  14         86.51         63.84         9.88 o
   6  -3  14         21.97         16.93        10.96 o
   7  -3  14          7.40         13.81         7.65 o
  -5  -2  14        156.29        158.35        17.56 o
  -4  -2  14         34.54         36.50         4.58 o
  -3  -2  14        332.16        277.81         8.78 o
  -2  -2  14       1024.91       1053.99        20.22 o
  -1  -2  14         14.24         26.51         5.67 o
   0  -2  14         10.81          1.46         6.31 o
   2  -2  14         29.17         27.76         8.77 o
   3  -2  14         24.22         18.24         7.61 o
   4  -2  14        354.34        340.64        12.93 o
   5  -2  14          7.43          0.12         5.99 o
   6  -2  14         61.34         62.05         8.22 o
   7  -2  14        139.65        158.51        13.80 o
  -6  -1  14         63.43         67.62         8.16 o
  -5  -1  14          5.48         10.75         7.97 o
  -4  -1  14          0.00          7.14         4.07 o
  -3  -1  14        166.37        146.58         7.15 o
  -2  -1  14        723.68        767.75        11.28 o
  -1  -1  14         18.52         20.59         5.61 o
   0  -1  14         38.31         43.89         7.52 o
   1  -1  14         63.52         73.06        11.11 o
   3  -1  14         31.57         33.32         9.06 o
   4  -1  14          6.11          9.82         5.21 o
   5  -1  14         41.65         61.38        16.19 o
   6  -1  14          1.67         -4.25         6.38 o
   7  -1  14          3.15          5.58         6.47 o
  -6   0  14          3.28          1.27         7.27 o
  -5   0  14         45.47         75.99         7.52 o
  -4   0  14        138.50        175.82         8.37 o
  -3   0  14          6.36          9.74         4.22 o
  -2   0  14        519.46        525.72         9.66 o
  -1   0  14          9.78          6.94         4.90 o
   0   0  14         18.00         13.53         6.60 o
   1   0  14         67.76         90.57         9.06 o
   2   0  14         67.75         38.65        28.79 o
   3   0  14         66.21         76.27        10.52 o
   4   0  14         53.00         45.21         5.76 o
   5   0  14        176.56        166.34         8.84 o
   6   0  14         15.26         13.48         5.48 o
   7   0  14          0.92         -6.22         6.35 o
  -6   1  14          8.03         33.90         8.18 o
  -5   1  14          2.29          1.78        11.29 o
  -4   1  14         91.08         89.91         6.20 o
  -3   1  14        100.67        104.72         4.98 o
  -2   1  14         41.92         35.40         3.48 o
  -1   1  14        101.26        120.33         4.57 o
   0   1  14        817.04        804.98        19.43 o
   1   1  14        381.13        392.50        16.10 o
   2   1  14         30.34         17.78        22.36 o
   3   1  14          3.78         -4.47         6.35 o
   4   1  14         44.53         40.25         4.64 o
   5   1  14         25.39         21.43         8.08 o
   6   1  14         42.10         38.13         6.43 o
   7   1  14         67.33         58.36         7.46 o
  -6   2  14         29.59         37.48         8.20 o
  -5   2  14          3.71          9.83         6.25 o
  -4   2  14         22.99          7.22         5.02 o
  -3   2  14          1.07          2.03         3.51 o
  -2   2  14          2.52          6.92         3.34 o
  -1   2  14        294.09        311.71         7.65 o
   0   2  14        111.03        127.52         5.08 o
   1   2  14         38.98         38.01         2.94 o
   2   2  14         96.00         80.97         4.28 o
   3   2  14        157.08        153.73         5.72 o
   4   2  14        130.68        121.21         5.40 o
   5   2  14          6.06          1.02         3.67 o
   6   2  14          4.42          0.29         4.36 o
   7   2  14         20.81         19.67         5.08 o
  -5   3  14        119.85        133.55         9.07 o
  -4   3  14          0.06         -1.76         5.48 o
  -3   3  14         33.59         43.49         4.30 o
  -2   3  14        188.08        203.72         6.71 o
  -1   3  14         14.23         11.91         3.47 o
   0   3  14        474.44        487.13         9.12 o
   1   3  14          0.11          6.03         2.87 o
   2   3  14          3.30          2.72         3.75 o
   3   3  14        364.33        395.09        13.08 o
   4   3  14         22.16         26.56         4.46 o
   5   3  14          3.14         -3.72         3.76 o
   6   3  14        198.19        205.70        10.93 o
   7   3  14          5.37          2.37         8.12 o
  -5   4  14         23.57         21.56        12.34 o
  -4   4  14         20.37         17.68         4.84 o
  -3   4  14          1.57          4.89         4.07 o
  -2   4  14        518.83        543.82        10.38 o
  -1   4  14        275.42        317.35        10.02 o
   0   4  14        118.98        106.95         5.58 o
   1   4  14         85.79         77.96         4.44 o
   2   4  14          1.51         -0.08         3.55 o
   3   4  14         54.31         51.61         4.13 o
   4   4  14         36.83         38.38         4.76 o
   5   4  14         99.40        126.86         8.12 o
   6   4  14        165.75        163.05        10.23 o
   7   4  14         11.14          5.70        11.12 o
  -5   5  14         17.43         20.48         8.10 o
  -4   5  14          1.15          0.35         6.69 o
  -3   5  14         97.27         93.60         5.91 o
  -2   5  14          6.14          9.71         3.92 o
  -1   5  14        101.42        108.65         5.78 o
   0   5  14         91.86         89.54         5.13 o
   1   5  14        166.68        170.75         7.39 o
   2   5  14        168.10        164.65         6.92 o
   3   5  14          2.05          3.28         3.61 o
   4   5  14         21.81         15.86         4.66 o
   5   5  14        140.94        101.71         8.27 o
   6   5  14         11.03          0.60         7.99 o
  -4   6  14         58.47         56.64         8.09 o
  -3   6  14         90.01         73.23         6.88 o
  -2   6  14          5.61         19.42         5.04 o
  -1   6  14         27.74         20.54         4.36 o
   0   6  14         28.44         24.95         4.28 o
   1   6  14          0.00          6.25         6.68 o
   2   6  14         87.73         78.82         5.84 o
   3   6  14          4.58         -2.10         4.22 o
   4   6  14         16.27         -5.33         5.33 o
   5   6  14         40.44         19.07         7.46 o
   6   6  14          0.15          7.74         7.16 o
  -3   7  14          0.68         -2.02         5.47 o
  -2   7  14          6.41         10.75         5.67 o
  -1   7  14         55.12         71.78         6.49 o
   0   7  14          3.20         -1.05         4.75 o
   1   7  14         26.17         28.68         5.11 o
   2   7  14         37.03         23.08         5.11 o
   3   7  14         48.90         40.46         5.41 o
   4   7  14         33.97         42.16         6.92 o
   5   7  14         62.69         58.55        11.54 o
  -2   8  14         63.25         69.33         6.98 o
  -1   8  14          2.87          6.27         6.62 o
   0   8  14         10.27         10.74         5.85 o
   1   8  14         40.55         43.53         6.35 o
   2   8  14         24.73         28.32         9.52 o
   3   8  14          6.64         13.21         6.07 o
   4   8  14          5.13         14.35         7.34 o
   1   9  14        172.74        193.81        10.87 o
  -1  -6  15        111.97        121.98         9.53 o
   0  -6  15         13.10         10.42        11.60 o
   1  -6  15         28.71         33.06         7.57 o
   2  -6  15          2.79          2.75         6.92 o
  -2  -5  15          0.46          4.97         9.85 o
  -1  -5  15        112.97        109.40        12.19 o
   0  -5  15          7.70         11.78         7.90 o
   1  -5  15         23.56         -2.94         6.34 o
   2  -5  15        106.21         86.53         8.56 o
   3  -5  15         20.75         26.98         8.31 o
   4  -5  15         10.09          3.48         7.53 o
  -3  -4  15          6.37          3.49        10.81 o
  -2  -4  15          1.06         10.42         7.74 o
  -1  -4  15        262.48        248.87        16.44 o
   0  -4  15          0.93         -4.49         6.00 o
   1  -4  15         72.22         52.75         9.13 o
   2  -4  15         85.79        100.43        14.24 o
   3  -4  15        188.05        211.90        12.11 o
   4  -4  15         18.12          7.13        11.05 o
   5  -4  15          7.12          3.79         7.29 o
  -4  -3  15         79.91         87.74        10.54 o
  -3  -3  15          0.26          7.33         6.96 o
  -2  -3  15          3.25         -7.00         7.00 o
  -1  -3  15          6.98          1.14         6.28 o
   0  -3  15         29.25         31.60         6.37 o
   1  -3  15         60.55         59.74         8.85 o
   2  -3  15        136.39        138.69         9.40 o
   3  -3  15         57.62         63.95         9.03 o
   4  -3  15         22.17         25.44         6.98 o
   5  -3  15        429.10        486.40        16.96 o
  -4  -2  15         39.63         55.78         9.69 o
  -3  -2  15          1.14          4.12         7.45 o
  -2  -2  15         26.93         22.91         6.52 o
  -1  -2  15          1.32          6.49         6.00 o
   0  -2  15          8.42          3.36         5.99 o
   1  -2  15        146.02        131.25        15.04 o
   2  -2  15          0.05         -6.27         8.09 o
   3  -2  15        126.94        127.15         9.26 o
   4  -2  15          5.68          1.69         8.00 o
   5  -2  15        101.01         83.87         8.82 o
   6  -2  15         64.18         69.47         8.37 o
  -5  -1  15          6.36         14.93         8.92 o
  -4  -1  15         16.02         20.66         7.18 o
  -3  -1  15          4.58         -5.34         5.34 o
  -2  -1  15          1.25         -2.56         5.80 o
  -1  -1  15         19.09         26.39         6.09 o
   0  -1  15         20.71          5.81         5.39 o
   1  -1  15         82.32         86.21         8.40 o
   2  -1  15          0.47         -1.54         5.20 o
   3  -1  15        124.89        115.78         8.29 o
   4  -1  15         19.09         17.10         6.17 o
   5  -1  15         28.74         42.34         8.14 o
   6  -1  15          0.64         -7.26         8.94 o
  -5   0  15          2.36          3.70         7.40 o
  -4   0  15          6.43          7.16         5.37 o
  -3   0  15          0.01          9.89         5.57 o
  -2   0  15         35.71         37.68         3.74 o
  -1   0  15          9.10          2.89         5.47 o
   0   0  15          0.10          3.80        11.11 o
   1   0  15          1.18         -8.18         8.18 o
   2   0  15        166.22        179.47        18.85 o
   3   0  15        148.07        163.34        10.45 o
   4   0  15          0.74         -5.35         5.35 o
   5   0  15          8.53         12.39         6.42 o
   6   0  15         11.88         11.04         6.77 o
  -5   1  15          3.82         18.18         6.78 o
  -4   1  15          0.06          3.45         5.32 o
  -3   1  15         16.08         12.12         5.74 o
  -2   1  15          6.29          6.81         4.01 o
  -1   1  15         16.48         13.40         3.71 o
   0   1  15         54.75         27.32         8.29 o
   2   1  15          9.50         14.90         8.77 o
   3   1  15          2.06          6.59         7.31 o
   4   1  15         29.80          9.83         5.92 o
   5   1  15         25.15         30.32         6.31 o
   6   1  15         67.96         86.50         8.68 o
  -5   2  15         29.03         26.08        11.14 o
  -4   2  15         57.33         70.11         7.74 o
  -3   2  15         17.32         18.22         5.20 o
  -2   2  15         94.08        101.59         5.94 o
  -1   2  15         83.64         73.55         4.49 o
   0   2  15          1.41          3.07         2.78 o
   1   2  15          0.38          1.82         2.33 o
   2   2  15         59.65         56.56         3.66 o
   3   2  15        368.80        329.98        12.53 o
   4   2  15         20.78         24.82         4.34 o
   5   2  15         15.94         11.06         6.06 o
   6   2  15          5.06          2.88         6.65 o
  -4   3  15          0.92         -6.34         6.34 o
  -3   3  15        269.21        273.89        15.48 o
  -2   3  15         13.90         15.10         4.57 o
  -1   3  15         99.32         98.80         6.08 o
   0   3  15          7.82         18.27         3.54 o
   1   3  15         19.69         15.63         3.37 o
   2   3  15        146.74        143.87         7.44 o
   3   3  15         29.63         37.17         6.19 o
   4   3  15         62.58         56.10         5.53 o
   5   3  15         65.73         48.61         7.94 o
   6   3  15         17.62         15.91         8.36 o
  -4   4  15         94.79         96.43         8.66 o
  -3   4  15         30.51         43.66         8.36 o
  -2   4  15        117.77        112.74         9.52 o
  -1   4  15        286.27        321.30        19.04 o
   0   4  15         27.17         39.16         4.44 o
   1   4  15          5.32         19.89         4.41 o
   2   4  15        218.56        217.03        14.28 o
   3   4  15         32.98         37.11         4.87 o
   4   4  15          1.20         -4.24         4.35 o
   5   4  15         61.42         59.62         7.43 o
   6   4  15         75.58         30.84        21.18 o
  -3   5  15         67.27         65.98         6.71 o
  -2   5  15         19.52         33.33         7.18 o
  -1   5  15         16.00         25.25         5.93 o
   0   5  15          6.64          7.35         4.85 o
   1   5  15        178.19        189.00        11.28 o
   2   5  15         10.25          4.55         4.41 o
   3   5  15         18.67         10.70         6.74 o
   4   5  15         70.87         82.85         6.41 o
   5   5  15          9.94         20.07         5.24 o
  -3   6  15          9.22         13.30         6.49 o
  -2   6  15          9.39          4.37         6.01 o
  -1   6  15          0.31          1.94         5.91 o
   0   6  15         74.70        104.51         7.00 o
   1   6  15          4.98         16.70         5.45 o
   2   6  15         30.43         28.12         5.81 o
   3   6  15         31.34         36.51         5.76 o
   4   6  15        192.06        225.55        10.19 o
  -2   7  15         12.52         -2.45         6.31 o
  -1   7  15         51.57         57.54         6.94 o
   0   7  15         86.63         97.19        10.21 o
   1   7  15          1.55         -4.70         6.67 o
   2   7  15         30.58         14.47         8.14 o
   3   7  15         80.31        110.07         9.28 o
  -1  -4  16          4.04          6.30         6.98 o
   0  -4  16          0.05          3.92         8.93 o
   1  -4  16         38.19         26.36         7.27 o
   2  -4  16         38.01         24.00        10.39 o
   3  -4  16         28.64         39.61         8.31 o
  -2  -3  16          2.61          4.09         6.98 o
  -1  -3  16         96.21         83.52        11.02 o
   0  -3  16         34.85         32.23         7.28 o
   1  -3  16        142.84        134.00         9.66 o
   2  -3  16         11.16         14.56         9.52 o
   3  -3  16         28.57         28.58        10.07 o
   4  -3  16        133.79        144.36        10.39 o
  -3  -2  16          0.50         -1.55         7.25 o
  -2  -2  16          5.31          1.64         7.44 o
  -1  -2  16         53.98         33.96        10.24 o
   0  -2  16         34.57         29.40         6.94 o
   1  -2  16         32.10         40.75         6.90 o
   2  -2  16         67.02         71.15         7.79 o
   3  -2  16         68.24         71.46         8.11 o
   4  -2  16          0.45          0.93         9.42 o
  -3  -1  16          9.48          8.15         7.48 o
  -2  -1  16         54.39         63.30        13.15 o
  -1  -1  16          4.66          8.47        11.69 o
   0  -1  16        237.33        271.66        13.89 o
   1  -1  16          1.76         -4.68         6.11 o
   2  -1  16         10.69         20.60         6.31 o
   3  -1  16         12.94          4.37         6.50 o
   4  -1  16         43.87         39.22         7.35 o
   5  -1  16         11.72         17.26         7.90 o
  -3   0  16         15.07         10.95         7.48 o
  -2   0  16        168.84        184.95        11.69 o
   0   0  16         85.93        108.29         9.98 o
   1   0  16        226.81        213.61        12.19 o
   2   0  16        526.03        544.62        16.64 o
   3   0  16          1.38          2.78         6.37 o
   4   0  16          5.12          3.48         8.14 o
   5   0  16        141.70        147.42        11.18 o
  -3   1  16         48.04         59.93        11.25 o
  -2   1  16        108.66        124.86        14.06 o
  -1   1  16         12.65         -2.58        10.52 o
   0   1  16          0.29          6.95         6.39 o
   1   1  16        463.91        478.91        24.03 o
   2   1  16         22.19         30.28         6.69 o
   3   1  16        111.70        133.52         9.62 o
   4   1  16         19.94          7.35         6.65 o
   5   1  16         88.71         94.36         8.97 o
  -3   2  16         50.35         51.69        12.61 o
  -2   2  16          0.70         -1.22         6.45 o
  -1   2  16         50.86         64.03         8.78 o
   0   2  16         25.98         21.17         7.30 o
   1   2  16          5.13         10.10         8.03 o
   2   2  16         90.73         99.92        11.30 o
   3   2  16         34.13         40.20         6.93 o
   4   2  16        122.05        163.58        18.99 o
   5   2  16         28.04         52.95         7.85 o
  -3   3  16         32.45         43.33        11.94 o
  -2   3  16          2.39         -6.33         6.69 o
  -1   3  16         15.10         24.07         6.88 o
   0   3  16         26.13         41.40        10.67 o
   1   3  16         37.00         37.43         9.24 o
   2   3  16          5.27          7.12         6.18 o
   3   3  16          1.91          9.84         6.37 o
   4   3  16         41.68         41.77         9.05 o
   5   3  16         11.49          1.49         7.29 o
  -2   4  16         59.61         39.96        12.45 o
  -1   4  16          6.35          7.03         6.75 o
   0   4  16          0.46         -0.64         5.41 o
   1   4  16         10.36         14.62         8.65 o
   2   4  16         45.84         37.44         7.15 o
   3   4  16          0.13         -5.19         6.38 o
   4   4  16          0.29         -4.40         8.95 o
  -2   5  16          0.37         -7.34         7.34 o
  -1   5  16         72.13         88.84         7.96 o
   0   5  16         43.48         56.85        11.88 o
   1   5  16         11.63         15.98         5.53 o
   2   5  16          2.37         19.18         6.41 o
   3   5  16         97.81         95.43         8.87 o
   4   5  16        115.83        113.95         9.39 o
   0   6  16        117.14        110.96         8.46 o
   1   6  16          1.76         -1.74         9.99 o
   2   6  16        171.95        191.72        18.74 o
   0  -2  17         22.21         24.25         8.75 o
   1  -2  17         15.27         37.68        10.60 o
   2  -2  17          8.05          7.87        10.95 o
  -1  -1  17        137.13        144.62        10.28 o
   0  -1  17        242.03        234.62        13.53 o
   1  -1  17          4.43         -1.54         7.10 o
   2  -1  17          2.96         -6.20         9.87 o
   3  -1  17         19.86         18.13         7.42 o
  -1   0  17        159.64        175.79        11.92 o
   0   0  17         44.53         37.55         8.13 o
   1   0  17         53.01         54.55        12.10 o
   2   0  17        146.88        166.29        12.41 o
   3   0  17         28.28         34.03         7.80 o
  -1   1  17         47.21         36.08         8.42 o
   0   1  17         54.81         61.95         8.29 o
   1   1  17         38.68         40.39         9.45 o
   2   1  17         94.65        105.05         8.70 o
   3   1  17        277.07        272.97        14.25 o
  -1   2  17         65.40         97.44        10.44 o
   0   2  17         56.72         44.74         8.28 o
   1   2  17          0.36         12.93         6.71 o
   2   2  17         46.94         57.47         7.82 o
   3   2  17        244.20        248.01        13.09 o
  -1   3  17          0.70         -2.16         7.99 o
   0   3  17          0.36        -10.81        12.95 o
   1   3  17         36.53         40.86        10.18 o
   2   3  17         90.57         94.37         9.91 o
   1   4  17        128.96        146.55        10.06 o
                                                
