# Supplementary material for: Crystal structures of (±)-(1SR,5SR,6SR,7SR,10SR,11SR,13RS,14SR,15SR,16RS)-13-acet­oxy-16-benzyloxy-15-hy­droxy-7-meth­oxy­meth­oxy-3-oxo-11,15,18,18-tetra­methyl-2,4-dioxa­tetra­cyclo[12.3.1.01,5.06,11]octa­decan-10-yl benzoate and its 13-epimer
Source: Acta Crystallogr E Crystallogr Commun. 2025 Jan 1;81(Pt 1):74–9. doi: 10.1107/S2056989024012234 (PMC11701762; doi:10.1107/S2056989024012234)
Supplement: Supplementary file 3 [file e-81-00074-Bsup3.hkl]

#
# h,k,l, Fc-squared, Fo-squared, sigma(Fo-squared), status flag
#
data_B
_shelx_title ' mo_20240912_fk6_3_0m in P-1'
_shelx_refln_list_code          4
_shelx_F_calc_maximum      118.08
_exptl_crystal_F_000       728.00
_reflns_d_resolution_high  0.8400

loop_
 _space_group_symop_operation_xyz
 'x, y, z'
 '-x, -y, -z'

_cell_length_a     9.6913
_cell_length_b    11.8313
_cell_length_c    14.9295
_cell_angle_alpha  96.304
_cell_angle_beta   94.004
_cell_angle_gamma  93.651

_shelx_F_squared_multiplier     1.000

loop_
 _refln_index_h
 _refln_index_k
 _refln_index_l
 _refln_F_squared_calc
 _refln_F_squared_meas
 _refln_F_squared_sigma
 _refln_observed_status
   1   0   0        465.48        423.88         7.56 o
   2   0   0        533.73        443.40        11.16 o
   3   0   0        121.57        131.06         8.57 o
   4   0   0        385.16        463.44        13.00 o
   5   0   0         24.49         18.76         4.80 o
   6   0   0        197.61        190.92         9.39 o
   7   0   0         10.01         18.76         6.59 o
   8   0   0        298.80        340.67        14.67 o
   9   0   0        206.61        288.96        19.93 o
  10   0   0          3.65        -14.33        24.32 o
  11   0   0          4.36         34.68        29.71 o
 -11   1   0         14.14          7.56        27.12 o
 -10   1   0         60.66         64.78        12.35 o
  -9   1   0        313.45        361.08        19.72 o
  -8   1   0        676.69        694.32        53.75 o
  -7   1   0        978.94        941.93        60.78 o
  -6   1   0          9.25         15.60         9.16 o
  -5   1   0        111.36        102.57         9.86 o
  -4   1   0          0.11         -1.85         4.75 o
  -3   1   0       5358.64       5370.98       266.75 o
  -2   1   0       3380.96       3356.17        19.66 o
  -1   1   0        605.81        553.21         8.98 o
   1   1   0        794.92        749.13        34.92 o
   2   1   0       3094.89       3122.99       135.83 o
   3   1   0       2001.66       2076.75        72.65 o
   4   1   0       5148.45       5479.14       331.21 o
   5   1   0       1567.18       1667.53        90.18 o
   6   1   0        216.81        212.10        13.06 o
   7   1   0        330.33        383.05        15.33 o
   8   1   0        193.56        136.09        81.40 o
  10   1   0          1.71        -13.37        33.47 o
  11   1   0         51.75         49.22        30.88 o
 -11   2   0        187.23        204.88        34.47 o
 -10   2   0          8.68          0.76        11.87 o
  -9   2   0          3.92        -10.95        17.93 o
  -8   2   0        142.19        129.54        20.73 o
  -7   2   0        344.27        378.98        21.93 o
  -6   2   0        323.61        310.79        32.57 o
  -5   2   0        771.20        736.36        17.87 o
  -4   2   0        597.41        564.07        14.34 o
  -3   2   0        140.94        129.44         7.99 o
  -2   2   0       5116.75       4676.14       450.57 o
  -1   2   0       1385.42       1409.13        18.74 o
   0   2   0       5311.42       5487.45        32.08 o
   1   2   0       1208.45       1136.33        42.59 o
   2   2   0         17.30         21.97         2.61 o
   3   2   0         10.13          5.00         2.36 o
   4   2   0       1680.97       1762.83        42.19 o
   5   2   0        475.43        471.26        36.44 o
   6   2   0        657.01        643.38        31.40 o
   7   2   0        311.88        318.71        26.61 o
   8   2   0        538.75        584.30        49.81 o
  10   2   0         33.63          8.36        24.11 o
  11   2   0         99.47         78.73        32.30 o
 -11   3   0         15.82         18.55        30.50 o
 -10   3   0          0.13          9.78        24.90 o
  -9   3   0          7.49          3.80        16.34 o
  -8   3   0         90.35         62.55        17.93 o
  -7   3   0        784.28        772.45        56.41 o
  -6   3   0        491.35        467.24        19.91 o
  -5   3   0         63.78         71.40         9.69 o
  -4   3   0       2413.87       2346.32        26.30 o
  -3   3   0        188.25        195.90        11.37 o
  -2   3   0       2301.12       2241.84       127.24 o
  -1   3   0       4121.69       3974.39       262.44 o
   0   3   0       4338.91       4715.73        63.37 o
   1   3   0       1880.90       1874.77        40.70 o
   2   3   0        570.67        537.56        23.90 o
   3   3   0          0.11          2.32         2.68 o
   4   3   0       4879.44       5297.05       205.12 o
   5   3   0       2019.54       2068.89        76.61 o
   6   3   0        168.50        201.48        18.74 o
   7   3   0         61.88         55.30        11.79 o
   8   3   0         93.91         92.27        30.88 o
  10   3   0          3.13          1.59        24.90 o
  11   3   0          4.34         16.13        32.09 o
 -11   4   0         57.83         45.84        32.30 o
 -10   4   0          0.13         -9.36        21.14 o
  -9   4   0         49.26         30.50        22.73 o
  -8   4   0         43.49         33.47        18.14 o
  -7   4   0        239.11        245.65        19.69 o
  -6   4   0        396.80        379.40        18.92 o
  -5   4   0        429.28        413.29        21.81 o
  -4   4   0       1431.11       1331.31        84.81 o
  -3   4   0       9604.97      10381.05       720.01 o
  -2   4   0        204.23        207.93         7.36 o
  -1   4   0        931.21        944.44        23.78 o
   0   4   0       1885.86       1849.82       146.27 o
   1   4   0       2034.34       2006.33        76.28 o
   2   4   0       2724.92       2889.23        70.02 o
   3   4   0        975.56        919.71        41.21 o
   4   4   0        249.77        285.49         9.89 o
   5   4   0        784.63        791.79        31.23 o
   6   4   0         12.32         15.76         6.62 o
   7   4   0         25.93         28.00        11.38 o
   8   4   0          0.19         -0.78        14.82 o
   9   4   0        188.33        151.85        24.90 o
  10   4   0        287.26        355.31        38.65 o
 -11   5   0         10.02         12.54        32.47 o
 -10   5   0          7.16          0.00        26.70 o
  -9   5   0        333.30        314.86        37.27 o
  -8   5   0        150.02        121.56        22.31 o
  -7   5   0         21.66         33.15        13.72 o
  -6   5   0        499.03        504.52        28.02 o
  -5   5   0        267.36        237.14        18.03 o
  -4   5   0        107.34        116.51        11.60 o
  -3   5   0         12.92         38.78         6.36 o
  -2   5   0        109.18        116.04         9.85 o
  -1   5   0        236.27        236.55        21.47 o
   0   5   0        270.67        295.77         7.42 o
   1   5   0       2579.01       2833.78       117.04 o
   2   5   0        100.91         92.59         7.79 o
   3   5   0       1913.12       2182.81        84.42 o
   4   5   0        289.46        273.93        14.94 o
   5   5   0        948.71        954.41        23.43 o
   6   5   0         19.38         31.59         7.82 o
   7   5   0         10.66         12.02         9.43 o
   8   5   0         73.27         58.02        18.35 o
   9   5   0         12.30        -11.37        20.14 o
 -10   6   0          0.72         -4.97        27.29 o
  -9   6   0         15.51         22.73        22.73 o
  -8   6   0          0.00          6.98        19.93 o
  -7   6   0          9.71          8.98        16.55 o
  -6   6   0         63.98         63.76        13.19 o
  -5   6   0        107.67         92.69        12.79 o
  -4   6   0        165.75        191.42        19.41 o
  -3   6   0       1042.60       1076.48        18.97 o
  -2   6   0         10.92         16.30         5.40 o
  -1   6   0       1345.38       1420.62        16.80 o
   0   6   0       2437.68       2598.47        21.15 o
   1   6   0        749.43        881.01        14.04 o
   2   6   0          0.01          2.36         4.29 o
   3   6   0          6.52          7.90         5.41 o
   4   6   0        545.27        598.35        19.53 o
   5   6   0         20.40         26.09         6.60 o
   6   6   0          0.23          4.27         9.21 o
   7   6   0        225.35        241.88        16.35 o
   8   6   0        155.73        178.39        22.59 o
   9   6   0         14.25         13.16        24.11 o
  10   6   0        144.55        116.38        32.09 o
 -10   7   0         86.65         99.24        34.27 o
  -9   7   0          5.43         -8.19        25.32 o
  -8   7   0         18.17         20.14        21.94 o
  -7   7   0        119.70        139.48        22.90 o
  -6   7   0         81.62         78.77        12.00 o
  -5   7   0         10.31          7.72         8.48 o
  -4   7   0         24.14         25.21         7.86 o
  -3   7   0        259.59        261.26        12.31 o
  -2   7   0        868.61        890.80        30.53 o
  -1   7   0        186.85        156.19        10.60 o
   0   7   0         69.21         82.80         6.40 o
   1   7   0         17.87         15.02         5.20 o
   2   7   0        151.98        175.36         9.27 o
   3   7   0         18.05         19.97         6.32 o
   4   7   0         26.62         37.22         7.94 o
   5   7   0        239.24        262.89        12.30 o
   6   7   0        124.07        136.71        10.77 o
   7   7   0         75.03         75.28        13.86 o
   8   7   0          6.43        -16.07        18.97 o
   9   7   0          0.10         41.83        27.70 o
  -9   8   0          2.39         16.65        19.34 o
  -8   8   0          0.04         18.06        16.83 o
  -7   8   0        163.52        125.74        24.32 o
  -6   8   0         12.35         14.57        12.11 o
  -5   8   0        183.35        184.59        25.62 o
  -4   8   0         25.39         25.62         9.39 o
  -3   8   0         33.37         36.13         8.51 o
  -2   8   0        566.49        573.27        17.79 o
  -1   8   0       1380.82       1372.06        24.99 o
   0   8   0        515.55        508.19        13.14 o
   1   8   0         43.22         40.90         6.76 o
   2   8   0         32.19         44.49         7.14 o
   3   8   0        362.93        338.53        13.29 o
   4   8   0        127.29        138.65        10.21 o
   5   8   0        111.73        123.29        10.80 o
   6   8   0        302.59        295.62        24.99 o
   7   8   0         22.76         12.52        15.35 o
   8   8   0         54.39          8.71        20.87 o
  -9   9   0         10.83          7.35        21.42 o
  -8   9   0        119.58        129.41        20.62 o
  -7   9   0         24.21         11.53        14.48 o
  -6   9   0         96.62         49.22        20.31 o
  -5   9   0         39.96         27.39        12.59 o
  -4   9   0         27.93         27.91        10.62 o
  -3   9   0       1117.96       1185.14        38.80 o
  -2   9   0        317.41        356.31        18.15 o
  -1   9   0         83.16         89.69         9.90 o
   0   9   0         65.83         65.54         8.41 o
   1   9   0         32.10         39.11         7.86 o
   2   9   0         74.85         76.53         9.26 o
   3   9   0         51.96         52.45         9.53 o
   4   9   0        937.39        947.24        43.78 o
   5   9   0         60.65         59.30        10.99 o
   6   9   0        214.44        199.02        14.33 o
   7   9   0        101.66        126.46        31.70 o
   8   9   0          2.39         -7.77        29.50 o
  -8  10   0          0.63          4.87        19.72 o
  -7  10   0          1.90         16.72        17.74 o
  -6  10   0         78.94         78.88        16.56 o
  -5  10   0        172.12        118.38        40.26 o
  -4  10   0          4.39         11.86        11.90 o
  -3  10   0       1703.68       1678.12        32.29 o
  -2  10   0        236.22        234.80        23.41 o
  -1  10   0         58.86         60.16        10.61 o
   0  10   0         92.49         95.82        11.36 o
   1  10   0        213.91        233.12        13.16 o
   2  10   0         29.84         32.22        10.37 o
   3  10   0         77.02         64.62        11.72 o
   4  10   0        207.28        219.20        19.54 o
   5  10   0          4.46         -2.48        11.98 o
   6  10   0          3.74         20.76        14.26 o
   7  10   0          2.83         40.07        29.71 o
  -7  11   0         20.61         32.45        20.41 o
  -6  11   0        160.85        147.18        20.50 o
  -5  11   0         30.35         34.94        20.14 o
  -4  11   0        436.77        398.56        38.07 o
  -3  11   0        276.98        277.98        20.84 o
  -2  11   0        104.04        102.79        29.08 o
  -1  11   0        202.57        200.32        16.56 o
   0  11   0        120.75        144.02        18.14 o
   1  11   0        613.20        631.46        38.11 o
   2  11   0        241.89        233.21        16.53 o
   3  11   0         81.31         99.55        13.74 o
   4  11   0        204.62        193.18        16.28 o
   5  11   0          1.04        -15.41        15.66 o
   6  11   0         55.42         10.53        39.05 o
  -6  12   0          1.70        -11.11        20.22 o
  -5  12   0          0.64         -2.98        18.18 o
  -4  12   0         12.93          8.00        19.05 o
  -3  12   0        536.11        502.40        42.25 o
  -2  12   0         24.39         33.03        17.84 o
  -1  12   0         92.45         91.05        15.96 o
   0  12   0        379.40        387.39        25.55 o
   1  12   0        398.78        361.50        26.09 o
   2  12   0         13.70         12.40        13.71 o
   3  12   0         67.37        103.70        16.44 o
   4  12   0          1.05          2.88        17.03 o
   5  12   0        105.61         31.77        58.40 o
  -5  13   0         61.17         53.44        22.70 o
  -4  13   0        106.20        152.20        21.87 o
  -3  13   0          0.10         -7.06        20.22 o
  -2  13   0         23.45         43.63        26.49 o
  -1  13   0         33.51         45.99        17.92 o
   0  13   0         12.42         23.52        16.92 o
   1  13   0        330.91        325.64        26.39 o
   2  13   0        123.94         46.95        71.46 o
   3  13   0        128.24         68.73        53.70 o
   0 -14   1          2.28         -0.59        29.71 o
   1 -14   1          1.35          1.96        19.57 o
  -3 -13   1        317.91        229.23       110.48 o
  -2 -13   1         16.99         -4.43        17.86 o
  -1 -13   1         29.12         26.91        17.68 o
   0 -13   1         70.61        117.74        19.09 o
   1 -13   1        189.74        203.46        31.51 o
   2 -13   1         12.19          2.01        26.70 o
   3 -13   1          8.43        -17.50        17.50 o
   4 -13   1          0.88         -5.27        21.71 o
   5 -13   1          1.44         13.50        21.69 o
  -5 -12   1          1.02         14.45        19.65 o
  -4 -12   1          4.15         14.56        17.50 o
  -3 -12   1        233.50        247.61        18.61 o
  -2 -12   1        477.52        478.84        25.85 o
  -1 -12   1          1.22         -0.07        13.16 o
   0 -12   1         33.38         55.38        15.25 o
   1 -12   1        269.19        306.46        25.14 o
   2 -12   1         24.13         24.74        14.78 o
   3 -12   1        146.51        132.34        26.70 o
   4 -12   1        147.06        141.97        19.51 o
   5 -12   1         23.95         35.47        18.76 o
   6 -12   1         40.54         35.70        21.21 o
  -6 -11   1          9.88          4.42        18.79 o
  -5 -11   1         12.36         24.29        15.17 o
  -4 -11   1         36.11         38.22        14.34 o
  -3 -11   1        179.63        194.33        15.68 o
  -2 -11   1         70.65         81.19        13.60 o
  -1 -11   1        106.01        108.90        12.94 o
   0 -11   1         28.61         24.77        11.34 o
   1 -11   1         33.41         25.01        11.99 o
   2 -11   1         24.50         23.09        14.56 o
   3 -11   1          0.70         -0.63        13.15 o
   4 -11   1        230.22        180.14        24.90 o
   5 -11   1        439.68        438.88        28.94 o
   6 -11   1          0.76        -17.25        17.25 o
   7 -11   1          2.02         21.93        19.57 o
  -7 -10   1          9.30        -11.49        18.72 o
  -6 -10   1         87.46         91.57        16.53 o
  -5 -10   1          9.61         18.67        13.06 o
  -4 -10   1        135.10        129.46        13.82 o
  -3 -10   1          2.19         -2.21        10.37 o
  -2 -10   1         67.96         74.56        10.43 o
  -1 -10   1         21.23         43.38         9.44 o
   0 -10   1        133.08        132.40        11.08 o
   1 -10   1         11.64          9.10         9.24 o
   2 -10   1        498.95        516.89        19.93 o
   3 -10   1        613.64        542.43        24.11 o
   4 -10   1       1008.26        978.90        49.04 o
   5 -10   1        181.07        287.74        34.27 o
   6 -10   1         61.14         66.16        16.97 o
   7 -10   1         52.73         36.81        17.78 o
   8 -10   1         28.14         30.32        19.98 o
  -8  -9   1          1.40         21.14        28.08 o
  -7  -9   1         46.49         57.30        16.04 o
  -6  -9   1         53.65         59.25        12.57 o
  -5  -9   1         61.46         71.49        12.36 o
  -4  -9   1         40.94         35.63        10.45 o
  -3  -9   1         39.09         35.75         9.18 o
  -2  -9   1        132.36        129.80         9.92 o
  -1  -9   1        130.46        130.83         9.54 o
   0  -9   1         65.18         74.92         8.73 o
   1  -9   1        186.32        160.50        11.96 o
   2  -9   1       1791.68       1738.36        72.06 o
   3  -9   1       1687.26       1692.44        75.77 o
   4  -9   1        336.59        306.18        17.10 o
   5  -9   1         55.43         45.96        12.30 o
   6  -9   1         51.17         39.45        20.14 o
   7  -9   1        353.27        330.10        29.19 o
   8  -9   1         33.72         15.21        17.81 o
   9  -9   1         41.84         33.64        20.85 o
  -9  -8   1         18.04         68.57        33.10 o
  -8  -8   1         60.43         56.20        26.49 o
  -7  -8   1        102.50        101.70        16.02 o
  -6  -8   1        269.75        268.30        15.03 o
  -5  -8   1        381.70        341.52        26.58 o
  -4  -8   1         37.92         51.64         9.14 o
  -3  -8   1        241.29        255.75        12.02 o
  -2  -8   1        234.70        249.50        11.53 o
  -1  -8   1         36.55         45.46         7.15 o
   0  -8   1        231.03        238.97        11.14 o
   1  -8   1        198.36        194.85        10.26 o
   2  -8   1        582.68        575.41        15.91 o
   3  -8   1        244.45        248.13        13.77 o
   4  -8   1         12.06         22.50         9.03 o
   5  -8   1         11.92         13.89         9.43 o
   6  -8   1         24.56         18.80        12.75 o
   7  -8   1         68.04         96.44        23.11 o
   8  -8   1          0.98         -5.59        18.71 o
   9  -8   1          8.48         -7.34        19.08 o
  -9  -7   1          2.44          3.97        27.12 o
  -8  -7   1         62.13         52.01        21.69 o
  -7  -7   1         39.08         36.29        12.84 o
  -6  -7   1        291.89        287.39        14.58 o
  -5  -7   1          0.12         -2.21         7.24 o
  -4  -7   1        643.91        643.17        34.66 o
  -3  -7   1         29.95         30.99         6.50 o
  -2  -7   1        259.61        263.59        10.68 o
  -1  -7   1         26.49         45.42         5.95 o
   0  -7   1          4.64          5.53         5.10 o
   1  -7   1          8.81         10.88         5.33 o
   2  -7   1        688.28        660.22        14.86 o
   3  -7   1        313.94        306.56        15.90 o
   4  -7   1         56.54         59.21         8.83 o
   5  -7   1        445.47        444.71        18.53 o
   6  -7   1        133.61        122.40        13.91 o
   7  -7   1        211.36        206.05        24.32 o
   8  -7   1         16.41         27.50        22.73 o
   9  -7   1         21.88         38.55        18.39 o
  10  -7   1          2.05         12.95        21.77 o
 -10  -6   1         40.06         68.57        32.47 o
  -9  -6   1          4.36          1.59        21.52 o
  -8  -6   1         83.80         56.54        21.21 o
  -7  -6   1        105.75        134.61        16.75 o
  -6  -6   1         36.12         46.69         7.81 o
  -5  -6   1        495.12        531.22        16.25 o
  -4  -6   1        170.25        166.57         9.63 o
  -3  -6   1        348.08        373.51        16.28 o
  -2  -6   1        170.22        160.34         7.99 o
  -1  -6   1       6210.11       6742.02        95.62 o
   0  -6   1        406.13        462.26         9.82 o
   1  -6   1       1216.14       1284.39        14.14 o
   2  -6   1        343.60        351.53        10.96 o
   3  -6   1          0.88          5.95         5.66 o
   4  -6   1        608.21        634.68        37.16 o
   5  -6   1         85.32         87.13        10.70 o
   6  -6   1        144.65        181.11        16.99 o
   7  -6   1         14.25         21.68        14.50 o
   8  -6   1         52.94         50.02        20.94 o
   9  -6   1          0.16        -21.52        23.32 o
  10  -6   1        235.04        216.83        36.06 o
 -10  -5   1         36.31         29.71        30.09 o
  -9  -5   1          2.37         15.54        24.11 o
  -8  -5   1         33.55          5.75        15.76 o
  -7  -5   1        204.62        204.80        38.97 o
  -6  -5   1         54.14         59.32         7.99 o
  -5  -5   1        298.23        309.08        10.40 o
  -4  -5   1         26.68         20.93         5.52 o
  -3  -5   1         70.79         65.15         5.40 o
  -2  -5   1        193.51        182.08         7.34 o
  -1  -5   1       1750.26       1778.06        57.28 o
   0  -5   1        139.01        154.21         6.32 o
   1  -5   1       2603.14       2710.41        17.70 o
   2  -5   1        444.56        458.66        39.05 o
   3  -5   1       1110.82       1073.77        40.43 o
   4  -5   1       1028.51       1071.60        30.47 o
   5  -5   1        624.22        607.32        52.13 o
   6  -5   1        502.00        523.92        37.57 o
   7  -5   1         18.82          7.54        14.56 o
   8  -5   1          8.84          4.97        15.96 o
   9  -5   1          4.69         11.16        21.94 o
  10  -5   1         13.18         30.09        26.12 o
 -10  -4   1         28.80          8.57        24.90 o
  -8  -4   1         27.65         21.32        14.77 o
  -7  -4   1        177.99        175.14        14.67 o
  -6  -4   1         31.17         38.95         6.07 o
  -5  -4   1          8.53          7.62         4.62 o
  -4  -4   1        116.89        134.57         7.03 o
  -3  -4   1       1200.42       1121.49        28.69 o
  -2  -4   1        738.05        664.87        26.00 o
  -1  -4   1        231.61        231.83         9.24 o
   0  -4   1        133.40        136.45         7.14 o
   1  -4   1        191.21        192.88         5.80 o
   2  -4   1        765.42        789.89        13.97 o
   3  -4   1        294.36        234.28        23.47 o
   4  -4   1      11078.68      11477.57       149.45 o
   5  -4   1        180.64        180.89        14.94 o
   6  -4   1         19.79         52.15        11.73 o
   7  -4   1         65.87         76.51        17.34 o
   8  -4   1        121.29        137.31        21.73 o
   9  -4   1         86.64         71.75        22.73 o
  10  -4   1         67.48         52.19        25.49 o
  11  -4   1         20.11         25.91        32.30 o
 -11  -3   1          0.01         21.52        31.88 o
 -10  -3   1        130.65        123.35        29.29 o
  -8  -3   1         43.99         49.43        29.08 o
  -7  -3   1         45.89         40.18        10.71 o
  -6  -3   1        388.56        375.70        21.03 o
  -5  -3   1          2.72          0.31         3.86 o
  -4  -3   1       2071.25       2079.52        65.10 o
  -3  -3   1       2265.26       2256.14       111.41 o
  -2  -3   1       1387.08       1182.77        55.83 o
  -1  -3   1        551.11        546.06        15.59 o
   0  -3   1        402.74        414.26         8.88 o
   1  -3   1       2054.46       2247.64        36.64 o
   2  -3   1         64.35         98.48         6.85 o
   3  -3   1        659.57        690.49        31.19 o
   4  -3   1        165.63        169.60        16.55 o
   5  -3   1       1646.64       1628.64        24.99 o
   6  -3   1        124.64        122.35        15.34 o
   7  -3   1         98.34        113.88        15.63 o
   8  -3   1        173.57        184.32        23.53 o
   9  -3   1        307.00        228.36        28.08 o
  10  -3   1         37.58         19.83        14.31 o
  11  -3   1         22.79          4.60        28.92 o
 -11  -2   1          1.57        -23.90        25.91 o
 -10  -2   1          6.30         28.08        25.70 o
  -8  -2   1         54.58         53.89        16.06 o
  -7  -2   1        143.73        181.04        14.64 o
  -6  -2   1        398.50        383.84        15.72 o
  -5  -2   1         95.41         92.02         8.36 o
  -4  -2   1         15.69         20.73        10.95 o
  -3  -2   1       2070.51       2087.76        83.33 o
  -2  -2   1       1588.35       1356.38       126.34 o
  -1  -2   1        683.76        553.39        28.00 o
   0  -2   1        998.45       1016.90        13.35 o
   1  -2   1       9073.64       9440.99       115.82 o
   2  -2   1        111.28        131.12         7.17 o
   3  -2   1         17.49         36.73         5.12 o
   4  -2   1        863.30        855.24        19.54 o
   5  -2   1        908.73        868.17        51.92 o
   6  -2   1        133.51        101.07        10.76 o
   7  -2   1          1.10         -8.03         9.80 o
   8  -2   1        617.85        659.23        34.68 o
   9  -2   1          8.27          9.78        10.65 o
  10  -2   1         17.65          4.14        14.96 o
  11  -2   1          6.16          2.80        30.50 o
 -11  -1   1        115.05        101.63        29.71 o
  -8  -1   1        154.45        153.63        16.56 o
  -7  -1   1         25.81         22.96        10.29 o
  -6  -1   1       1361.73       1343.43        79.44 o
  -5  -1   1        242.61        244.36        15.02 o
  -4  -1   1         60.59         48.62         5.35 o
  -3  -1   1        214.87        197.44        16.35 o
  -2  -1   1       3427.11       3051.97       215.88 o
  -1  -1   1       8938.74       7642.26       414.54 o
   0  -1   1       3657.79       3985.24        22.90 o
   1  -1   1       5662.31       5167.88       298.48 o
   3  -1   1         63.57         36.61         4.78 o
   4  -1   1       1272.87       1213.23        27.20 o
   5  -1   1         80.01         48.59         9.17 o
   6  -1   1          2.05         -3.88         8.12 o
   7  -1   1         17.03         24.98         6.82 o
   8  -1   1        550.40        584.69        42.13 o
   9  -1   1        126.27        129.21        12.18 o
  10  -1   1        142.52        141.69        13.91 o
  11  -1   1        113.03        104.01        32.68 o
 -11   0   1         53.74         92.47        31.88 o
  -8   0   1        267.59        277.31        12.63 o
  -7   0   1        203.34        179.68        12.08 o
  -6   0   1        380.17        374.76        11.88 o
  -5   0   1          2.44          1.65         5.46 o
  -4   0   1         93.08         74.77         6.02 o
  -3   0   1         49.83         50.92         4.98 o
  -2   0   1       4230.56       3685.47       214.14 o
  -1   0   1       3851.61       3301.18        45.59 o
   1   0   1       3558.73       2451.41       484.64 o
   2   0   1        204.86        203.47         4.95 o
   3   0   1        219.06        197.95         6.07 o
   4   0   1        957.53        996.28        14.26 o
   5   0   1        340.89        372.22        15.12 o
   6   0   1        361.92        360.72        10.90 o
   7   0   1        396.06        441.47        13.47 o
   8   0   1        155.10        178.68        11.91 o
   9   0   1        973.14       1081.74       506.87 o
  10   0   1         61.13         66.38        19.54 o
  11   0   1         68.83         62.39        30.88 o
 -11   1   1         15.65         20.52        29.08 o
  -9   1   1         17.81         21.14        10.15 o
  -8   1   1         50.91         40.73         7.51 o
  -7   1   1         55.91         69.63        12.21 o
  -6   1   1         11.65         12.91         9.26 o
  -5   1   1          0.24          3.17         6.38 o
  -4   1   1         13.19         28.65        13.54 o
  -3   1   1        187.58        183.70         9.46 o
  -2   1   1          4.13          6.48         3.25 o
  -1   1   1       3887.16       3978.82        84.10 o
   1   1   1          0.12         -0.11         1.04 o
   2   1   1        197.33        187.06         4.11 o
   3   1   1        579.04        548.19         9.00 o
   4   1   1         19.83         33.80         4.29 o
   5   1   1        173.39        202.88         8.27 o
   6   1   1        159.67        188.13        11.25 o
   7   1   1         16.73         14.49         5.83 o
   8   1   1        177.38        244.95        27.15 o
   9   1   1        249.35        261.25        19.93 o
  10   1   1        216.15        287.16        32.68 o
  11   1   1         16.36         16.55        29.88 o
 -11   2   1        145.66        167.19        33.47 o
 -10   2   1        121.41        136.45        13.37 o
  -8   2   1        150.25         96.07        18.55 o
  -7   2   1        576.33        495.59        23.14 o
  -6   2   1        333.09        344.74        21.73 o
  -5   2   1        172.85        174.29        12.10 o
  -4   2   1         31.62         35.00         6.69 o
  -3   2   1          4.37          5.45         4.11 o
  -2   2   1      10247.43      10763.07       431.74 o
  -1   2   1        565.86        619.88        15.15 o
   0   2   1       8815.20       9772.00       270.38 o
   1   2   1      12971.87      13857.33       330.89 o
   2   2   1       4605.40       4717.16        52.67 o
   3   2   1       1785.45       1817.56        66.01 o
   4   2   1        287.71        312.11        14.28 o
   5   2   1          1.53          0.24         4.65 o
   6   2   1        330.79        336.05        18.49 o
   7   2   1         64.68         66.47        11.88 o
   8   2   1          0.01          8.78        28.08 o
   9   2   1        134.48        228.20        61.76 o
  10   2   1         22.97         19.93        25.91 o
  11   2   1          1.52          8.98        27.70 o
 -11   3   1         28.51         17.34        30.88 o
 -10   3   1        199.84        164.22        29.29 o
  -8   3   1        348.35        292.55        30.09 o
  -7   3   1         33.01         43.46        15.34 o
  -6   3   1       1135.63       1138.93        41.24 o
  -5   3   1        196.03        204.18        13.59 o
  -4   3   1        239.32        223.56        11.62 o
  -3   3   1       6515.76       6565.16       174.27 o
  -2   3   1       7626.70       8235.61       181.84 o
  -1   3   1         63.44         66.85         7.86 o
   0   3   1        348.89        362.39         5.37 o
   1   3   1       1470.66       1507.50        36.18 o
   2   3   1       5110.81       5465.00       165.77 o
   3   3   1        651.19        731.10        48.59 o
   4   3   1       1352.04       1456.45        63.16 o
   5   3   1        133.31        138.33         8.05 o
   6   3   1          1.75          4.65         8.87 o
   7   3   1         55.77         53.48        11.43 o
   8   3   1        191.58        261.67        33.68 o
   9   3   1        105.21        129.54        39.86 o
  10   3   1         15.95         12.54        26.70 o
 -11   4   1          0.04          4.76        29.50 o
 -10   4   1          4.88         15.96        23.90 o
  -9   4   1          5.36         -6.98        17.55 o
  -8   4   1        135.92        129.75        22.52 o
  -7   4   1         63.52         44.91        13.03 o
  -6   4   1       1154.84       1085.59        82.90 o
  -5   4   1          2.31         -1.83         8.31 o
  -4   4   1       3529.18       3885.37        47.85 o
  -3   4   1        914.11       1041.70        48.14 o
  -2   4   1         94.81         87.84         7.26 o
  -1   4   1       1330.56       1393.58        44.76 o
   0   4   1        626.75        636.41         8.49 o
   1   4   1         37.68         34.70         3.33 o
   2   4   1        609.93        666.51        17.88 o
   3   4   1        824.58        872.87        28.22 o
   4   4   1        537.02        599.95        15.07 o
   5   4   1         58.85         66.78         6.98 o
   6   4   1         52.14         60.52         8.05 o
   7   4   1        218.21        215.80        17.98 o
   8   4   1         95.81        121.35        31.51 o
   9   4   1        116.17        129.54        42.04 o
 -11   5   1         57.24         62.18        34.89 o
 -10   5   1         30.42         11.95        25.91 o
  -9   5   1         16.13         27.12        21.14 o
  -8   5   1        164.25        150.27        23.53 o
  -7   5   1          2.22        -10.64        12.59 o
  -6   5   1         18.44         23.20        11.68 o
  -5   5   1         95.61        105.59        20.73 o
  -4   5   1         15.63          8.57         7.65 o
  -3   5   1       4725.08       4943.43        60.28 o
  -2   5   1       1123.04       1143.45        23.80 o
  -1   5   1         90.44         97.46         6.68 o
   0   5   1       1875.69       2001.80        33.88 o
   1   5   1       1623.70       1816.25        47.89 o
   2   5   1       2054.95       2132.51        64.69 o
   3   5   1        262.54        277.42        17.52 o
   4   5   1         77.61         81.72         5.84 o
   5   5   1        265.27        321.73        12.66 o
   6   5   1         75.34         99.00         9.50 o
   7   5   1         13.99          1.31         9.71 o
   8   5   1         54.14         48.43        32.30 o
   9   5   1        176.48        175.38        24.77 o
  10   5   1        168.90        192.89        34.68 o
 -10   6   1         84.20         53.61        30.30 o
  -9   6   1        189.84        198.07        28.08 o
  -8   6   1         25.80         34.27        20.52 o
  -7   6   1         70.01         46.63        18.93 o
  -6   6   1        619.02        553.18        51.52 o
  -5   6   1        201.20        181.27        17.43 o
  -4   6   1        136.88        125.67        12.13 o
  -3   6   1        455.34        456.33        23.16 o
  -2   6   1         43.20         59.16         6.45 o
  -1   6   1         35.77         38.32         5.48 o
   0   6   1        849.89        858.10        11.48 o
   1   6   1        301.13        307.45         8.49 o
   2   6   1       4015.01       4378.49       133.41 o
   3   6   1        217.66        223.03         9.91 o
   4   6   1        232.55        211.97         9.19 o
   5   6   1        775.63        817.33        17.13 o
   6   6   1         24.26         28.64        10.05 o
   7   6   1        450.74        402.52        20.82 o
   8   6   1          6.24         38.60        18.57 o
   9   6   1         60.81         62.13        23.84 o
 -10   7   1          0.09         -8.98        30.09 o
  -9   7   1         51.47         49.02        23.73 o
  -8   7   1         35.10          7.19        21.31 o
  -7   7   1        279.40        345.53        32.68 o
  -6   7   1        363.05        302.18        57.39 o
  -5   7   1        233.30        214.19        18.37 o
  -4   7   1          8.63          7.10         7.70 o
  -3   7   1         19.71         10.87         6.72 o
  -2   7   1          8.53          9.84         5.82 o
  -1   7   1        446.31        469.96        13.07 o
   0   7   1        376.78        377.96        10.63 o
   1   7   1        110.51        117.72         9.03 o
   2   7   1        512.38        557.78        23.06 o
   3   7   1        171.94        150.32        13.66 o
   4   7   1          4.59          4.28         6.35 o
   5   7   1        339.15        317.44        12.69 o
   6   7   1         78.76         73.18        12.60 o
   7   7   1        126.04        129.69        15.51 o
   8   7   1        109.67         95.04        21.54 o
   9   7   1         53.99         25.49        31.09 o
  -9   8   1         49.67          9.57        29.08 o
  -8   8   1         82.60        118.38        27.12 o
  -7   8   1        142.38        163.60        25.70 o
  -6   8   1        140.21        102.48        16.34 o
  -5   8   1        107.00         77.64        11.69 o
  -4   8   1          0.10         -8.55         8.77 o
  -3   8   1          1.12          3.88         7.79 o
  -2   8   1          1.05         -0.46         7.03 o
  -1   8   1        660.65        673.19        16.68 o
   0   8   1          1.37          2.28         6.59 o
   1   8   1          3.34          5.25         6.07 o
   2   8   1         41.71         38.18         6.88 o
   3   8   1          7.19         10.58         6.94 o
   4   8   1         25.04         23.60         7.49 o
   5   8   1        968.85        928.33        48.21 o
   6   8   1        301.56        321.14        26.88 o
   7   8   1         62.46         49.98        15.85 o
   8   8   1         52.50         41.24        28.92 o
  -9   9   1         38.59         41.33        22.18 o
  -8   9   1          5.01         -8.97        17.31 o
  -7   9   1          3.58          9.43        15.22 o
  -6   9   1         23.87         17.18        17.03 o
  -5   9   1        125.94        132.25        15.41 o
  -4   9   1        195.28        170.61        14.18 o
  -3   9   1         75.43         86.22        11.35 o
  -2   9   1        249.90        265.08        14.68 o
  -1   9   1         28.64         34.75         8.79 o
   0   9   1         29.18         34.00         8.29 o
   1   9   1          1.27          4.01         7.40 o
   2   9   1          0.46          8.13         7.52 o
   3   9   1         54.03         81.01         9.86 o
   4   9   1          0.08         15.71         9.37 o
   5   9   1          6.28          9.72        10.25 o
   6   9   1         62.21         59.64        16.34 o
   7   9   1          0.12          0.79        23.53 o
   8   9   1          1.47         11.95        33.68 o
  -8  10   1         19.94         17.10        20.72 o
  -7  10   1          0.65        -17.12        17.12 o
  -6  10   1          5.00         10.04        16.56 o
  -5  10   1         99.92         89.83        16.47 o
  -4  10   1         95.47         73.78        14.84 o
  -3  10   1         11.96         19.58        11.80 o
  -2  10   1        333.93        346.75        20.76 o
  -1  10   1          1.22         -0.50        10.72 o
   0  10   1         11.21          5.10         9.71 o
   1  10   1          4.41          9.81        11.31 o
   2  10   1         67.14         64.78        10.72 o
   3  10   1        498.97        525.47        25.17 o
   4  10   1        162.52        142.74        12.78 o
   5  10   1         92.04         79.53        17.58 o
   6  10   1        417.83        408.59        44.34 o
   7  10   1          4.61         13.16        27.91 o
  -7  11   1         67.48         45.55        21.55 o
  -6  11   1         90.32         90.64        19.75 o
  -5  11   1          1.84        -11.74        21.31 o
  -4  11   1        230.49        212.44        19.30 o
  -3  11   1          7.25         -0.37        13.48 o
  -2  11   1        452.69        444.92        23.95 o
  -1  11   1         56.33         48.49        12.83 o
   0  11   1        261.12        269.48        20.79 o
   1  11   1        162.88        177.72        27.10 o
   2  11   1         13.80         24.16        11.67 o
   3  11   1         17.93          9.64        12.10 o
   4  11   1         47.60         30.06        19.45 o
   5  11   1        172.45         85.61        80.00 o
   6  11   1        101.23         84.91        31.67 o
  -6  12   1        160.56        153.66        23.59 o
  -5  12   1         13.27         21.03        18.34 o
  -4  12   1          2.27         14.33        24.70 o
  -3  12   1        162.02        174.88        19.11 o
  -2  12   1        269.65        280.68        22.82 o
  -1  12   1         42.37         42.99        14.84 o
   0  12   1         34.91         39.66        14.59 o
   1  12   1          8.92          6.26        14.58 o
   2  12   1         89.66         74.02        15.93 o
   3  12   1          0.61          5.60        15.93 o
   4  12   1         19.41          4.52        17.25 o
  -4  13   1         75.51         74.10        21.03 o
  -3  13   1         95.51         43.83        29.08 o
  -2  13   1         22.89         -9.14        22.42 o
  -1  13   1         78.65         83.92        18.58 o
   0  13   1        348.43        342.63        26.14 o
   1  13   1        256.83        178.66       109.11 o
   2  13   1         16.74         21.96        18.05 o
   3  13   1        146.28         59.45        60.57 o
   0 -14   2          7.81         27.46        20.61 o
   1 -14   2         43.55         51.67        21.20 o
  -3 -13   2         65.54         64.26        28.60 o
  -2 -13   2          9.78         12.12        17.74 o
  -1 -13   2         40.94         15.31        17.75 o
   0 -13   2          3.48          0.42        23.73 o
   1 -13   2         70.80         45.26        23.90 o
   2 -13   2         44.82         36.04        18.37 o
   3 -13   2         45.17         54.28        18.37 o
   4 -13   2         28.49         49.38        22.02 o
   5 -13   2          8.85         14.50        21.76 o
  -5 -12   2          0.25         -0.49        19.08 o
  -4 -12   2          6.67          1.85        18.53 o
  -3 -12   2        135.19        143.40        18.95 o
  -2 -12   2         28.07         30.02        15.53 o
  -1 -12   2         18.84          1.79        14.65 o
   0 -12   2         45.32         40.32        17.24 o
   1 -12   2        276.44        324.96        26.14 o
   2 -12   2          9.76          2.03        21.81 o
   3 -12   2          5.01        -10.15        21.73 o
   4 -12   2          3.76          7.00        19.62 o
   5 -12   2          7.31          9.47        17.48 o
   6 -12   2         14.30         28.71        20.26 o
  -6 -11   2          3.93          2.36        18.44 o
  -5 -11   2         63.77         75.55        18.37 o
  -4 -11   2          2.27          5.37        13.86 o
  -3 -11   2          3.72         15.40        13.08 o
  -2 -11   2         20.75          4.51        11.41 o
  -1 -11   2         97.17        115.92        13.69 o
   0 -11   2         28.50         26.99        11.07 o
   1 -11   2         25.18         26.32        11.30 o
   2 -11   2         96.60         82.69        13.42 o
   3 -11   2        217.24        222.48        18.54 o
   4 -11   2          0.16          8.19        20.52 o
   5 -11   2        201.92        164.95        19.24 o
   6 -11   2        231.78        240.10        29.79 o
   7 -11   2        293.37        275.44        25.65 o
  -7 -10   2          1.37          9.75        19.08 o
  -6 -10   2         19.77         30.17        16.02 o
  -5 -10   2        122.82        155.19        17.49 o
  -4 -10   2         13.64         21.06        12.34 o
  -3 -10   2         30.47         22.62        10.93 o
  -2 -10   2         62.89         63.62        10.58 o
  -1 -10   2         71.11         78.33        10.45 o
   0 -10   2          6.44         10.38         8.72 o
   1 -10   2         10.54         10.56         9.24 o
   2 -10   2         55.94         51.93        10.94 o
   3 -10   2        232.88        238.36        17.43 o
   4 -10   2         47.86         44.16        12.16 o
   5 -10   2       1215.37       1199.49        45.26 o
   6 -10   2          4.10          0.27        14.58 o
   7 -10   2          0.04        -15.93        18.02 o
   8 -10   2          2.13          1.24        19.19 o
  -8  -9   2         50.09         72.12        30.50 o
  -7  -9   2          2.81        -11.05        16.49 o
  -6  -9   2         54.89         72.16        12.81 o
  -5  -9   2          5.57          7.76        14.08 o
  -4  -9   2          1.15          2.86         9.41 o
  -3  -9   2         40.76         40.71         9.36 o
  -2  -9   2         27.20         25.26         8.73 o
  -1  -9   2          1.35          0.47         7.42 o
   0  -9   2         97.16         83.86         8.95 o
   1  -9   2          0.92         -1.47         7.04 o
   2  -9   2         46.10         52.99         9.50 o
   3  -9   2        216.45        251.06        20.28 o
   4  -9   2         47.38         69.16        28.92 o
   5  -9   2        245.36        293.27        18.86 o
   6  -9   2        256.71        244.70        26.49 o
   7  -9   2         76.88         99.03        18.04 o
   8  -9   2          8.76         10.68        18.09 o
   9  -9   2          1.93         25.95        21.55 o
  -9  -8   2         18.95         -0.21        28.29 o
  -8  -8   2         40.96         19.35        24.70 o
  -7  -8   2          5.80          2.76        11.39 o
  -6  -8   2         28.54         24.13        10.54 o
  -5  -8   2          3.95          3.53         9.24 o
  -4  -8   2         61.37         59.21         9.06 o
  -3  -8   2         27.76         36.63         7.84 o
  -2  -8   2         28.46         23.58         7.02 o
  -1  -8   2         69.11         60.32         7.31 o
   0  -8   2         56.42         51.86         7.27 o
   1  -8   2          6.66          5.37         6.32 o
   2  -8   2          3.34         -0.22         6.83 o
   3  -8   2        329.12        326.57        16.52 o
   4  -8   2        439.32        400.14        16.85 o
   5  -8   2         13.45         17.24        10.37 o
   6  -8   2         21.26         22.57        15.58 o
   7  -8   2        231.87        196.11        26.12 o
   8  -8   2          1.11        -11.74        22.52 o
   9  -8   2          2.28         -8.27        19.44 o
  -9  -7   2         73.70         53.61        25.70 o
  -8  -7   2         35.71         28.29        22.52 o
  -7  -7   2         43.58         63.70        10.81 o
  -6  -7   2          0.17          1.72         8.84 o
  -5  -7   2        190.57        188.72        12.80 o
  -4  -7   2         14.06         20.84         7.17 o
  -3  -7   2          1.46          5.84         6.31 o
  -2  -7   2          2.74          2.78         5.39 o
  -1  -7   2          4.02          1.05         4.95 o
   0  -7   2         21.48         27.00         5.44 o
   1  -7   2       1589.38       1715.02        25.14 o
   2  -7   2        208.05        206.35        11.72 o
   3  -7   2          1.42          0.26         6.39 o
   4  -7   2         35.23         37.28         8.65 o
   5  -7   2         50.99         56.94         9.48 o
   6  -7   2         23.02         23.76        10.56 o
   7  -7   2         10.92         10.15        18.14 o
   8  -7   2         51.69         40.66        23.11 o
   9  -7   2          1.00        -12.30        16.61 o
  10  -7   2          7.49        -12.15        20.85 o
  -9  -6   2          7.67          8.57        24.11 o
  -8  -6   2        104.97         70.33        23.11 o
  -7  -6   2         53.07         52.06         8.98 o
  -6  -6   2        106.68        113.01         8.41 o
  -5  -6   2        867.23        934.65        36.56 o
  -4  -6   2          7.52          9.86         6.14 o
  -3  -6   2        142.47        147.20        10.96 o
  -2  -6   2          3.38          1.16         4.48 o
  -1  -6   2        311.22        296.51        12.31 o
   0  -6   2        104.53        103.59         6.22 o
   1  -6   2        144.74        175.46         7.89 o
   2  -6   2        214.42        223.27        10.02 o
   3  -6   2          0.00         -1.77         5.48 o
   4  -6   2         78.39         51.48         7.66 o
   5  -6   2        629.19        677.76        27.81 o
   6  -6   2         26.16         15.82         9.48 o
   7  -6   2         11.46         10.10        14.80 o
   8  -6   2         34.90         14.54        14.67 o
   9  -6   2          7.17         -5.60        23.53 o
  10  -6   2          0.01         -2.54        19.97 o
 -10  -5   2          5.66         -6.98        27.91 o
  -8  -5   2         31.93         25.44        17.05 o
  -7  -5   2          0.13         12.78        13.83 o
  -6  -5   2         72.42         76.94         6.63 o
  -5  -5   2         69.87         85.44         6.51 o
  -4  -5   2          2.50         -2.04         5.16 o
  -3  -5   2          4.17          4.93         4.54 o
  -2  -5   2        187.28        171.03        11.45 o
  -1  -5   2        942.36       1002.82        34.81 o
   0  -5   2        536.38        549.91        18.78 o
   1  -5   2         38.47         26.94         4.00 o
   2  -5   2        507.49        515.19        10.52 o
   3  -5   2          8.02          6.26         4.71 o
   4  -5   2        346.94        345.77        11.75 o
   5  -5   2        184.38        168.98        13.95 o
   6  -5   2        230.35        228.83        20.73 o
   7  -5   2         45.45         34.12        14.44 o
   8  -5   2         19.71          8.36        17.55 o
   9  -5   2         83.39         43.83        22.52 o
  10  -5   2          0.01        -23.73        25.91 o
 -10  -4   2         15.22         31.67        27.12 o
  -9  -4   2        131.55        139.48        26.70 o
  -8  -4   2         95.25         89.12        17.97 o
  -7  -4   2          3.31         -5.16        11.33 o
  -6  -4   2        130.55        136.63        11.95 o
  -5  -4   2          0.02         -4.15         4.15 o
  -4  -4   2        457.41        438.07        20.42 o
  -3  -4   2        144.94        129.78         7.26 o
  -2  -4   2          0.00          2.20         3.17 o
  -1  -4   2       3117.02       3106.78        88.05 o
   0  -4   2        694.66        724.91        23.13 o
   1  -4   2         17.55         16.71         2.97 o
   2  -4   2        594.11        632.20        11.11 o
   3  -4   2       2661.81       2737.60       125.26 o
   4  -4   2        764.30        779.16        26.98 o
   5  -4   2          5.27          7.44         7.85 o
   6  -4   2        169.17        153.14        13.97 o
   7  -4   2        227.76        215.45        19.18 o
   8  -4   2          6.49         -7.35        16.34 o
   9  -4   2         39.10         23.32        21.52 o
  10  -4   2         14.00         -7.77        24.90 o
  11  -4   2        102.45         92.88        21.26 o
 -11  -3   2         52.53         77.31        33.47 o
 -10  -3   2         19.56          8.78        24.70 o
  -9  -3   2         47.37         61.18        32.30 o
  -8  -3   2          0.40         -3.36        17.24 o
  -7  -3   2        157.65        138.10        18.39 o
  -6  -3   2        854.55        875.88        51.05 o
  -5  -3   2        517.45        485.16        24.50 o
  -4  -3   2        176.93        182.52         9.46 o
  -3  -3   2        132.40        139.59        10.30 o
  -2  -3   2        159.65        158.80         9.32 o
  -1  -3   2       1628.83       1448.56        45.94 o
   0  -3   2        283.29        283.45         5.66 o
   1  -3   2        112.10        122.66         4.57 o
   2  -3   2          8.33          5.24         2.80 o
   3  -3   2        259.89        249.43        10.97 o
   4  -3   2         21.35         27.06         6.30 o
   5  -3   2        171.38        149.05        15.75 o
   6  -3   2        395.91        431.94        19.29 o
   7  -3   2        291.74        257.04        26.89 o
   8  -3   2        117.66        121.56        19.35 o
   9  -3   2        135.76        119.76        25.70 o
  10  -3   2         16.98          9.45        14.96 o
  11  -3   2          0.00        -19.65        19.65 o
 -11  -2   2         23.41         70.16        33.26 o
 -10  -2   2        296.97        259.45        32.68 o
  -8  -2   2          0.06         -1.01        13.79 o
  -7  -2   2         57.84         61.58        11.61 o
  -6  -2   2        148.15        149.23        10.73 o
  -5  -2   2         80.72         67.03         7.97 o
  -4  -2   2       2553.32       2471.71       119.33 o
  -3  -2   2       1080.99       1019.44        58.62 o
  -2  -2   2       2472.09       2066.10       115.89 o
  -1  -2   2          0.06          4.05         1.97 o
   0  -2   2       1029.58       1065.03         9.83 o
   1  -2   2       9388.67       9707.23       399.98 o
   2  -2   2       2139.34       2149.59       121.75 o
   3  -2   2         66.96         56.93         5.36 o
   4  -2   2        518.17        490.22        12.79 o
   5  -2   2       1025.59       1014.90        23.32 o
   6  -2   2        485.10        423.39        18.75 o
   7  -2   2        557.64        519.70        22.31 o
   8  -2   2         76.13         77.05        10.97 o
   9  -2   2        110.87        119.21        22.73 o
  10  -2   2         17.54         27.71        14.26 o
  11  -2   2        126.60        180.73        35.69 o
 -11  -1   2         11.68          6.39        31.09 o
 -10  -1   2          5.57         10.36        21.14 o
  -8  -1   2        167.53        140.99        18.93 o
  -7  -1   2         28.09         17.33         9.73 o
  -6  -1   2        934.43        894.92        39.76 o
  -5  -1   2        100.68        103.23         8.30 o
  -4  -1   2        291.16        243.97        13.92 o
  -3  -1   2          9.72          4.14         3.60 o
  -2  -1   2       5359.29       4264.18       237.42 o
  -1  -1   2          5.51         13.89         1.63 o
   0  -1   2         14.71          3.97         2.13 o
   1  -1   2       1590.85       1463.51       160.70 o
   2  -1   2        209.13        175.76         9.15 o
   3  -1   2       1805.80       1677.17        40.05 o
   4  -1   2        255.82        245.62        11.16 o
   5  -1   2        236.65        232.21        13.41 o
   6  -1   2       1452.45       1418.33        19.35 o
   7  -1   2        990.15        975.80        20.69 o
   8  -1   2        255.91        252.44        16.44 o
   9  -1   2        393.80        437.06        20.32 o
  10  -1   2         36.02         44.97        14.14 o
  11  -1   2         32.96         55.99        32.47 o
 -11   0   2         11.92         37.27        28.50 o
  -8   0   2        250.87        292.18        22.17 o
  -7   0   2        627.28        591.77        40.69 o
  -6   0   2         38.51         30.26         7.76 o
  -5   0   2        134.07        129.12        15.22 o
  -4   0   2        232.64        190.23         8.61 o
  -3   0   2         61.15         53.22         5.19 o
  -2   0   2      13943.18      13215.99       143.67 o
  -1   0   2       5514.68       4983.97        42.52 o
   0   0   2       2189.85       2187.71       145.96 o
   1   0   2         94.94         75.00         7.13 o
   2   0   2       3718.21       3487.34        58.59 o
   3   0   2         27.73         13.96         3.32 o
   4   0   2        963.05        893.50        22.16 o
   5   0   2         40.75         34.55         6.27 o
   6   0   2         10.57          4.05         5.52 o
   7   0   2        187.81        195.35        18.88 o
   8   0   2        483.64        516.22        17.82 o
   9   0   2          0.13         -6.40        11.47 o
  10   0   2         78.50        102.12        13.74 o
  11   0   2          5.69        -15.34        30.88 o
 -11   1   2         39.85         58.21        31.51 o
  -9   1   2          2.43          8.98        11.16 o
  -8   1   2        285.64        294.63        21.01 o
  -7   1   2        481.17        456.47        26.98 o
  -6   1   2         59.23         43.88         8.22 o
  -5   1   2        574.80        561.78        21.73 o
  -4   1   2         56.97         41.85         6.23 o
  -3   1   2         22.84         18.80         4.74 o
  -2   1   2       1814.34       1743.82       130.73 o
  -1   1   2        460.70        402.31        10.87 o
   0   1   2         28.16         19.74         1.59 o
   1   1   2       9606.03       9862.66       389.62 o
   2   1   2       3706.90       3305.43        55.72 o
   3   1   2        226.22        168.00         5.74 o
   4   1   2       1138.03       1227.43        32.31 o
   5   1   2        229.96        209.29         8.99 o
   6   1   2        103.68         90.24         9.06 o
   7   1   2         35.56         31.56         7.92 o
   8   1   2        116.45        122.71        12.45 o
   9   1   2        197.14        224.11        15.10 o
  10   1   2         28.77         35.58        11.92 o
  11   1   2         53.69         43.83        33.68 o
 -11   2   2         11.55         28.08        30.88 o
 -10   2   2         90.91        119.76        14.54 o
  -8   2   2         94.52         27.50        16.76 o
  -7   2   2        211.06        189.11        20.33 o
  -6   2   2        258.26        251.07        17.14 o
  -5   2   2        796.60        772.45        18.85 o
  -4   2   2        770.71        802.72        21.52 o
  -3   2   2          4.22          5.74         4.67 o
  -2   2   2       1192.57       1244.43        34.98 o
  -1   2   2       8985.48       9847.26       383.02 o
   0   2   2         38.26         50.49         4.71 o
   1   2   2        571.99        589.92        28.32 o
   2   2   2        426.98        476.87        13.13 o
   3   2   2         98.14        103.23         5.88 o
   4   2   2          6.54         15.74         3.48 o
   5   2   2        378.99        373.67        14.29 o
   6   2   2         69.67         78.00         6.79 o
   7   2   2         44.16         35.63         7.11 o
   8   2   2        320.79        412.49        17.53 o
   9   2   2          5.47          6.91        17.17 o
  10   2   2        329.16        375.45        38.65 o
  11   2   2         19.49         71.75        36.06 o
 -11   3   2         19.50         21.31        26.12 o
 -10   3   2        100.21         75.51        27.12 o
  -7   3   2         75.73         68.20        13.82 o
  -6   3   2        204.40        185.86        17.84 o
  -5   3   2         88.88         86.48         9.46 o
  -4   3   2       1731.28       1720.04        75.53 o
  -3   3   2        841.42        830.30        15.32 o
  -2   3   2       2112.84       2112.40        20.70 o
  -1   3   2        479.88        481.24        10.64 o
   0   3   2       1970.96       2112.78        22.45 o
   1   3   2        859.07        872.48        25.40 o
   2   3   2       3368.66       3568.30        74.30 o
   3   3   2        491.43        480.05        13.93 o
   4   3   2       1799.16       1856.37        57.13 o
   5   3   2        435.37        430.83        16.49 o
   6   3   2        194.39        201.70        14.25 o
   7   3   2         62.32         58.91        12.41 o
   8   3   2         45.52         29.88        28.08 o
   9   3   2          0.50         -9.36        37.48 o
  10   3   2         96.18        107.02        30.67 o
 -11   4   2          1.60          8.57        31.09 o
 -10   4   2         53.06         33.68        26.49 o
  -7   4   2         21.57         16.63        13.32 o
  -6   4   2         27.72         24.56        10.27 o
  -5   4   2       1526.10       1422.94        59.59 o
  -4   4   2        934.92        972.08        49.83 o
  -3   4   2        180.44        149.88        13.25 o
  -2   4   2       3073.54       3277.38        76.53 o
  -1   4   2       1397.54       1374.42        26.72 o
   0   4   2        612.11        671.98         9.85 o
   1   4   2          9.20         11.05         2.87 o
   2   4   2        968.28        990.54        22.75 o
   3   4   2         10.62         13.44         3.70 o
   4   4   2        438.50        407.85        10.65 o
   5   4   2        351.17        393.94        12.47 o
   6   4   2          0.21          5.08         7.73 o
   7   4   2        253.47        277.38        27.29 o
   8   4   2         70.00         77.93        30.88 o
   9   4   2         10.09         -6.56        38.07 o
 -10   5   2          0.56        -12.74        26.49 o
  -9   5   2         99.59         84.28        25.49 o
  -8   5   2          0.02         -6.18        17.55 o
  -7   5   2          0.19          1.91        13.43 o
  -6   5   2         18.53         25.20        12.54 o
  -5   5   2        432.29        437.01        24.53 o
  -4   5   2        506.20        500.37        41.85 o
  -3   5   2        153.36        156.51        11.77 o
  -2   5   2        827.41        827.05        17.63 o
  -1   5   2         56.75         54.90         5.24 o
   0   5   2       1743.21       1731.96       180.23 o
   1   5   2        624.46        665.69        21.81 o
   2   5   2        551.04        570.61        13.48 o
   3   5   2          0.00          5.88         4.02 o
   4   5   2       1168.78       1196.37        39.84 o
   5   5   2        101.67        102.31         8.42 o
   6   5   2        161.68        174.37        10.88 o
   7   5   2          0.82         -6.83        14.12 o
   8   5   2        130.70        141.91        32.68 o
   9   5   2        787.14        867.96        97.36 o
  10   5   2          4.32         24.53        30.67 o
 -10   6   2          3.84          3.59        27.29 o
  -9   6   2          2.29         14.96        24.32 o
  -8   6   2         32.24         20.31        20.94 o
  -7   6   2        122.45        102.63        21.73 o
  -6   6   2        302.21        249.79        20.51 o
  -5   6   2        459.50        448.76        20.97 o
  -4   6   2        213.47        185.88        15.28 o
  -3   6   2         17.85         10.98         9.10 o
  -2   6   2        234.44        242.77        10.71 o
  -1   6   2        412.78        424.57        11.28 o
   0   6   2         21.01         22.83         4.81 o
   1   6   2         47.56         63.46         4.93 o
   2   6   2        728.18        714.70        20.91 o
   3   6   2          0.03          1.08         4.62 o
   4   6   2        173.23        167.22         9.02 o
   5   6   2         13.78         16.26         8.47 o
   6   6   2        693.29        607.79       186.53 o
   7   6   2         42.93         45.95        16.76 o
   8   6   2         93.26         80.93        16.06 o
   9   6   2        148.91        184.53        32.09 o
 -10   7   2         13.91         10.95        30.50 o
  -9   7   2          4.97          5.60        22.52 o
  -8   7   2        131.81        115.58        25.32 o
  -7   7   2         65.77         55.20        18.93 o
  -6   7   2         58.66         56.58        18.34 o
  -5   7   2         42.91         28.20        12.74 o
  -4   7   2        153.18        163.54        11.40 o
  -3   7   2        299.87        283.24        13.36 o
  -2   7   2         58.43         51.87         7.31 o
  -1   7   2        108.90         94.71         7.85 o
   0   7   2          2.64          2.18         5.56 o
   1   7   2        528.00        527.02        22.83 o
   2   7   2          6.78          3.59         4.97 o
   3   7   2        282.62        274.28        11.77 o
   4   7   2        321.92        337.56        13.34 o
   5   7   2          2.28          4.60         9.85 o
   6   7   2        202.91        179.09        67.46 o
   7   7   2        152.23        156.66        15.76 o
   8   7   2        103.33        131.39        23.28 o
   9   7   2          3.56          2.38        26.70 o
  -9   8   2        177.51        185.74        33.47 o
  -8   8   2         89.24         45.26        22.90 o
  -7   8   2        140.28        108.02        24.32 o
  -6   8   2        119.82        107.39        20.52 o
  -5   8   2        126.49        127.34        14.45 o
  -4   8   2         31.87         25.34         9.74 o
  -3   8   2         59.23         50.11         9.17 o
  -2   8   2         25.07         28.48         8.15 o
  -1   8   2          2.72          1.64         6.65 o
   0   8   2        313.28        321.74        14.91 o
   1   8   2        627.69        591.17        22.61 o
   2   8   2         60.22         50.75         6.86 o
   3   8   2         29.40         37.47         6.92 o
   4   8   2         27.12         19.33         7.65 o
   5   8   2         19.01         20.59        12.04 o
   6   8   2         45.81         40.43        14.36 o
   7   8   2         30.07         18.47        16.46 o
   8   8   2          1.25         11.37        24.53 o
  -9   9   2         34.15          2.92        21.68 o
  -8   9   2        261.71        314.49        60.38 o
  -7   9   2        128.02        124.76        19.31 o
  -6   9   2         26.81         21.74        14.84 o
  -5   9   2         28.48          4.52        12.89 o
  -4   9   2        495.25        470.72        21.95 o
  -3   9   2        329.92        351.22        17.46 o
  -2   9   2          0.18         -3.53         8.13 o
  -1   9   2         12.97          9.72         8.31 o
   0   9   2        437.23        400.89        15.84 o
   1   9   2         15.06         13.15         8.19 o
   2   9   2        666.49        667.36        34.83 o
   3   9   2          3.01          2.96         8.55 o
   4   9   2        456.19        412.43        18.96 o
   5   9   2        270.16        279.31        19.85 o
   6   9   2        145.17        160.38        24.32 o
   7   9   2        280.42        248.51        32.47 o
  -8  10   2         87.41         44.05        21.42 o
  -7  10   2         21.65         20.75        17.68 o
  -6  10   2          0.58          3.80        23.11 o
  -5  10   2         50.95         50.00        14.65 o
  -4  10   2        141.21        161.95        16.69 o
  -3  10   2        371.99        363.30        30.19 o
  -2  10   2         34.73         35.93        12.20 o
  -1  10   2        478.86        483.05        20.42 o
   0  10   2         55.06         50.87        15.34 o
   1  10   2          4.76         16.42        10.42 o
   2  10   2         46.08         42.29        10.17 o
   3  10   2         16.13         13.00         9.84 o
   4  10   2        117.92        108.63        37.85 o
   5  10   2        148.90        116.02        35.69 o
   6  10   2         67.02         95.44        29.08 o
   7  10   2          0.05        -12.95        25.91 o
  -7  11   2         13.14         27.16        21.21 o
  -6  11   2          0.40         -1.06        17.86 o
  -5  11   2          0.01        -12.74        23.73 o
  -4  11   2         30.58         27.36        15.33 o
  -3  11   2        454.66        475.00        33.78 o
  -2  11   2        119.54        110.70        15.28 o
  -1  11   2         15.29          9.00        11.96 o
   0  11   2          0.85        -10.69        11.11 o
   1  11   2        190.56        162.46        15.02 o
   2  11   2         80.43         59.16        17.53 o
   3  11   2          0.42          2.00        11.56 o
   4  11   2          5.77          3.21        14.46 o
   5  11   2         67.76         33.49        24.01 o
   6  11   2         43.52         44.25        31.88 o
  -6  12   2          0.20        -20.45        20.45 o
  -5  12   2          0.21        -16.06        17.95 o
  -4  12   2          6.61         39.66        24.70 o
  -3  12   2         78.64         67.76        19.62 o
  -2  12   2         23.02         28.49        15.51 o
  -1  12   2          6.25         20.35        14.04 o
   0  12   2         85.12         79.80        16.28 o
   1  12   2        108.60         64.49        14.83 o
   2  12   2         54.70         30.95        29.29 o
   3  12   2          3.81         -5.32        15.19 o
   4  12   2          0.56        -17.72        28.08 o
  -4  13   2         94.96         81.34        21.55 o
  -3  13   2          2.47         -1.21        29.08 o
  -2  13   2          0.01        -14.68        18.02 o
  -1  13   2        180.32        206.79        21.22 o
   0  13   2          5.44          0.60        15.79 o
   1  13   2        261.50        117.51        91.07 o
   2  13   2        253.17        141.46       129.33 o
   0 -14   3          2.12         -0.77        20.38 o
   1 -14   3         16.68         28.31        20.82 o
  -3 -13   3         92.33         92.68        29.71 o
  -2 -13   3         50.88         39.66        26.33 o
  -1 -13   3          1.90         23.32        23.90 o
   0 -13   3          9.36          7.19        24.70 o
   1 -13   3        380.31        406.79        29.83 o
   2 -13   3         19.70         21.50        17.67 o
   3 -13   3         37.61         40.49        19.15 o
   4 -13   3          4.30          7.38        19.80 o
  -5 -12   3          0.05         -6.39        26.70 o
  -4 -12   3         49.64         26.41        18.35 o
  -3 -12   3          5.24         24.43        16.00 o
  -2 -12   3          1.23          3.29        14.34 o
  -1 -12   3          1.12         -4.29        16.34 o
   0 -12   3        135.68        116.53        17.05 o
   1 -12   3          9.95         10.63        15.26 o
   2 -12   3         96.88        121.98        23.73 o
   3 -12   3          8.68        -10.43        15.20 o
   4 -12   3         12.35          1.10        16.23 o
   5 -12   3          0.29          2.10        17.88 o
   6 -12   3        134.01        136.87        22.53 o
  -6 -11   3         37.64         48.01        27.91 o
  -5 -11   3         29.49         21.32        17.32 o
  -4 -11   3         64.32         53.15        15.60 o
  -3 -11   3          6.20         18.47        13.13 o
  -2 -11   3         99.18         98.00        13.75 o
  -1 -11   3        213.51        205.59        14.27 o
   0 -11   3          0.02         -4.09        10.32 o
   1 -11   3          3.07         21.55        12.53 o
   2 -11   3         64.74         54.71        13.03 o
   3 -11   3          1.78          2.41        12.89 o
   4 -11   3        181.91        168.19        25.32 o
   5 -11   3         43.70         35.86        15.91 o
   6 -11   3         23.44         29.31        18.10 o
   7 -11   3         99.28        110.86        22.20 o
  -7 -10   3         25.86         26.49        27.50 o
  -6 -10   3         17.42         19.65        16.56 o
  -5 -10   3        147.13        148.38        18.33 o
  -4 -10   3        162.98        149.47        14.62 o
  -3 -10   3          3.96          0.65        10.13 o
  -2 -10   3        243.58        254.56        15.13 o
  -1 -10   3         95.30        105.88        10.91 o
   0 -10   3          6.58          9.21         9.25 o
   1 -10   3          1.34         -3.21         8.81 o
   2 -10   3         40.38         29.57        10.49 o
   3 -10   3         85.67         74.62        16.93 o
   4 -10   3         10.95         20.62        11.57 o
   5 -10   3          1.85         22.90        19.93 o
   6 -10   3        153.27        211.64        19.57 o
   7 -10   3          0.26          0.21        16.23 o
   8 -10   3          9.51          4.99        20.90 o
  -8  -9   3         27.46         24.90        28.92 o
  -7  -9   3         46.35         41.11        17.50 o
  -6  -9   3         93.79        101.26        15.93 o
  -5  -9   3          5.08         -6.97        11.42 o
  -4  -9   3        252.32        244.44        14.30 o
  -3  -9   3         97.31         99.68        10.38 o
  -2  -9   3          4.69          9.03         8.50 o
  -1  -9   3        167.35        171.01        15.99 o
   0  -9   3         83.40         92.11         9.23 o
   1  -9   3         85.77         84.04         9.01 o
   2  -9   3        144.39        137.75        11.08 o
   3  -9   3         54.46         63.39        25.11 o
   4  -9   3        996.84        977.96        38.36 o
   5  -9   3       1256.15       1236.74        80.51 o
   6  -9   3         19.48         23.90        19.93 o
   7  -9   3         10.31          5.39        22.11 o
   8  -9   3          7.41          4.93        18.81 o
   9  -9   3         34.73         17.60        33.37 o
  -9  -8   3         14.61        -27.50        27.91 o
  -8  -8   3          1.54         -8.36        23.53 o
  -7  -8   3        143.20        107.12        34.07 o
  -6  -8   3        359.73        394.86        17.65 o
  -5  -8   3          8.56         14.94         9.87 o
  -4  -8   3        194.52        195.82        12.05 o
  -3  -8   3          4.64         -0.33         7.09 o
  -2  -8   3         28.90         29.10         7.29 o
  -1  -8   3          8.72         11.35         6.19 o
   0  -8   3        517.59        545.60        15.65 o
   1  -8   3        331.47        302.39        12.17 o
   2  -8   3         74.11         66.08         7.90 o
   3  -8   3        268.56        264.77        13.79 o
   4  -8   3         25.68         26.51         8.75 o
   5  -8   3        232.17        221.24        16.29 o
   6  -8   3        406.98        344.41        29.79 o
   7  -8   3         48.16         56.41        21.31 o
   8  -8   3         86.77         66.68        18.24 o
   9  -8   3         10.87          6.42        19.79 o
  -9  -7   3        101.01        108.60        28.71 o
  -8  -7   3        140.28        146.88        27.70 o
  -7  -7   3         13.26         15.36         9.38 o
  -6  -7   3         56.01         47.39         9.00 o
  -5  -7   3        154.02        143.47        11.13 o
  -4  -7   3          3.78          1.64         7.04 o
  -3  -7   3        622.62        565.74        29.12 o
  -2  -7   3         56.89         57.97         7.89 o
  -1  -7   3         99.76        120.10         8.43 o
   0  -7   3        138.69        131.58         8.02 o
   1  -7   3       1087.04       1108.34        15.11 o
   2  -7   3        152.38        181.15         9.14 o
   3  -7   3        512.03        550.91        15.80 o
   4  -7   3         14.22          9.91         7.94 o
   5  -7   3        269.97        264.40        17.54 o
   6  -7   3          4.92          1.78        13.43 o
   7  -7   3         33.22         53.03        20.14 o
   8  -7   3          9.29          6.97        15.29 o
   9  -7   3         61.59         74.59        19.02 o
  10  -7   3         13.77         32.05        22.28 o
 -10  -6   3         12.54         18.34        32.09 o
  -9  -6   3          6.71          8.78        22.52 o
  -8  -6   3          9.47         -8.19        18.72 o
  -7  -6   3        232.49        239.14        18.03 o
  -6  -6   3         68.08         97.80         8.16 o
  -5  -6   3        563.26        591.09        29.47 o
  -4  -6   3        469.75        487.62        23.02 o
  -3  -6   3       1284.72       1266.91        69.61 o
  -2  -6   3         60.84         62.91         5.77 o
  -1  -6   3         39.23         30.93         4.75 o
   0  -6   3        628.15        638.39        14.35 o
   1  -6   3         50.49         58.87         5.44 o
   2  -6   3         66.12         56.77         5.50 o
   3  -6   3        136.79        179.69        14.72 o
   4  -6   3          9.61          4.74         6.29 o
   5  -6   3        540.40        560.79        26.26 o
   6  -6   3         11.63          9.86         9.62 o
   7  -6   3          7.43         13.55        11.17 o
   8  -6   3         85.31         66.92        15.51 o
   9  -6   3         59.80         99.20        23.42 o
  10  -6   3         17.22         33.85        21.20 o
 -10  -5   3         46.22         28.50        29.88 o
  -9  -5   3          6.15         -0.59        22.52 o
  -8  -5   3         48.55         55.99        20.73 o
  -7  -5   3        428.57        414.89        29.83 o
  -6  -5   3        210.25        251.11        19.95 o
  -5  -5   3         53.26         51.49         7.80 o
  -4  -5   3        438.51        409.83        13.55 o
  -3  -5   3        474.79        473.86        23.88 o
  -2  -5   3        329.97        317.97        16.28 o
  -1  -5   3        166.24        182.33         7.00 o
   0  -5   3       1817.49       1953.29        48.87 o
   1  -5   3        296.29        318.38         7.87 o
   2  -5   3        128.99        143.19         7.10 o
   3  -5   3         46.75         46.22         5.92 o
   4  -5   3        125.85        122.78         8.40 o
   5  -5   3        637.30        654.99        32.65 o
   6  -5   3          9.20          7.71         7.95 o
   7  -5   3         93.56        121.68        15.81 o
   8  -5   3         25.75         35.37        14.30 o
   9  -5   3          1.45         -4.85        14.72 o
  10  -5   3         39.41         63.54        21.06 o
 -10  -4   3          7.55         -1.38        26.33 o
  -9  -4   3          0.17          1.38        21.73 o
  -8  -4   3        190.21        191.72        25.91 o
  -7  -4   3        152.60        136.08        14.42 o
  -6  -4   3        129.95        119.96         9.33 o
  -5  -4   3        490.62        520.18        20.17 o
  -4  -4   3       1031.12       1036.37        74.58 o
  -3  -4   3        403.89        374.99        37.05 o
  -2  -4   3        381.46        352.60        11.97 o
  -1  -4   3        494.62        487.69        20.22 o
   0  -4   3        162.42        171.99         5.54 o
   1  -4   3        141.58        169.38         6.06 o
   2  -4   3         78.48         73.01         5.08 o
   3  -4   3          5.06         16.17         4.50 o
   4  -4   3        230.33        246.77        12.94 o
   5  -4   3        192.76        227.74        13.20 o
   6  -4   3         43.02         28.22        11.02 o
   7  -4   3         12.51         12.77        12.61 o
   8  -4   3         50.36         43.63        18.14 o
   9  -4   3         94.02         74.71        22.11 o
  10  -4   3          8.61         -1.59        25.11 o
 -11  -3   3          8.84         -4.18        27.91 o
 -10  -3   3        109.07        143.66        29.88 o
  -8  -3   3        658.80        664.83        30.09 o
  -7  -3   3         17.57         15.99        11.72 o
  -6  -3   3         32.22         34.36         9.49 o
  -5  -3   3        490.45        483.83        28.34 o
  -4  -3   3          3.50          0.75         4.37 o
  -3  -3   3         36.88         58.83         4.53 o
  -2  -3   3       5303.42       5152.67       191.48 o
  -1  -3   3       4507.43       4273.53       191.53 o
   0  -3   3        248.27        295.68         7.36 o
   1  -3   3        132.19        114.70         4.36 o
   2  -3   3       1787.73       1775.34        71.43 o
   3  -3   3         36.17         58.10         4.91 o
   4  -3   3        863.65        936.41        75.63 o
   5  -3   3        412.95        436.11        16.18 o
   6  -3   3        260.76        402.26        40.76 o
   7  -3   3        130.12        129.82        15.13 o
   8  -3   3         49.96         46.84        16.55 o
   9  -3   3         79.39         54.94        13.64 o
  10  -3   3          8.30         10.83        15.37 o
  11  -3   3        183.02        167.12        21.29 o
 -11  -2   3          2.10        -19.93        31.88 o
 -10  -2   3          0.02         -9.95        24.53 o
  -8  -2   3         72.77         79.79        16.57 o
  -7  -2   3         39.11         42.13        11.10 o
  -6  -2   3          0.15         -4.57         7.89 o
  -5  -2   3        203.47        221.57        13.53 o
  -4  -2   3        940.93        848.98        40.30 o
  -3  -2   3         19.65         13.84         2.53 o
  -2  -2   3       7978.20       7100.06       301.05 o
  -1  -2   3       3613.05       3065.88       195.08 o
   0  -2   3       1290.61       1045.83        69.57 o
   1  -2   3        991.95        947.93        70.81 o
   2  -2   3        816.07        672.32        47.64 o
   3  -2   3        205.63        207.10        18.62 o
   4  -2   3        159.61        126.04         9.15 o
   5  -2   3        449.59        425.33        15.75 o
   6  -2   3        309.86        306.23        21.12 o
   7  -2   3        243.04        210.91        29.08 o
   8  -2   3         51.27         64.48        11.29 o
   9  -2   3        218.16        188.02        15.95 o
  10  -2   3          5.92         -5.94        14.12 o
  11  -2   3        150.98        193.51        36.86 o
 -11  -1   3          0.02        -16.13        30.30 o
 -10  -1   3        240.70        245.92        32.30 o
  -8  -1   3        116.92        116.91        16.51 o
  -7  -1   3          4.34          1.47         9.69 o
  -6  -1   3         92.03         96.00         9.74 o
  -5  -1   3        456.65        467.00        27.26 o
  -4  -1   3         14.81          8.49         4.04 o
  -3  -1   3       3202.37       2976.04       103.49 o
  -2  -1   3        320.74        294.67        10.79 o
  -1  -1   3          4.92          2.60         1.49 o
   0  -1   3       5027.05       4657.51       276.92 o
   1  -1   3       2546.31       2242.93       261.06 o
   2  -1   3       1297.03       1091.24        81.30 o
   3  -1   3        332.24        288.58        14.33 o
   4  -1   3        705.92        643.49        14.49 o
   5  -1   3         18.34         22.26         5.51 o
   6  -1   3        151.28        160.15        10.48 o
   7  -1   3        158.80        140.40        11.34 o
   8  -1   3          2.35         -5.59         9.48 o
   9  -1   3          5.26         11.57        17.34 o
  10  -1   3         90.78         86.57        19.93 o
  11  -1   3         18.59         22.90        33.68 o
 -11   0   3          0.60         -5.18        30.50 o
 -10   0   3         99.06        168.61        29.50 o
  -8   0   3        149.05        137.80        17.28 o
  -7   0   3         48.74         65.17        11.66 o
  -6   0   3        279.65        250.17        13.88 o
  -5   0   3         42.68         34.35         4.07 o
  -4   0   3         12.56          7.67         3.38 o
  -3   0   3        645.06        592.90         7.40 o
  -2   0   3          3.91          5.66         1.84 o
  -1   0   3         50.80         43.34         2.48 o
   0   0   3        581.37        554.23        29.68 o
   1   0   3          3.26         -0.23         1.44 o
   2   0   3         44.34         37.58         3.58 o
   3   0   3       1620.04       1333.91        32.57 o
   4   0   3        122.48         96.21         6.28 o
   5   0   3         22.35         24.83         5.45 o
   6   0   3        169.95        179.09        12.71 o
   7   0   3         38.34         32.77         8.21 o
   8   0   3          0.10          5.45         9.17 o
   9   0   3        653.25        683.86        23.00 o
  10   0   3         53.84         48.71        13.17 o
  11   0   3         30.74         32.09        33.10 o
 -11   1   3          1.22        -23.53        28.29 o
 -10   1   3         11.34         -0.42        21.73 o
  -8   1   3        167.70        138.31        19.72 o
  -7   1   3        495.13        490.59        26.49 o
  -6   1   3         99.92         77.77         9.25 o
  -5   1   3        164.73        157.30         9.65 o
  -4   1   3        671.99        625.53        12.47 o
  -3   1   3         32.13         21.28         3.97 o
  -2   1   3        732.44        680.75        10.38 o
  -1   1   3        709.83        684.44         7.81 o
   0   1   3         52.25         48.40         3.05 o
   1   1   3       9229.50       9777.88       596.53 o
   2   1   3       3422.08       3252.73        39.06 o
   3   1   3        581.09        544.65        12.07 o
   4   1   3        366.85        363.92         9.95 o
   5   1   3        840.46        852.16        22.15 o
   6   1   3        212.84        204.26        14.88 o
   7   1   3          0.31         -4.84         6.99 o
   8   1   3          9.05         21.34         8.98 o
   9   1   3        160.15        166.04        13.53 o
  10   1   3         23.30         12.53        12.66 o
  11   1   3          0.03          4.97        30.50 o
 -11   2   3          6.79         21.73        30.50 o
 -10   2   3        118.98        132.51        31.88 o
  -8   2   3        100.41         99.45        18.72 o
  -7   2   3         73.49         63.53        12.62 o
  -6   2   3          0.05          6.65         8.64 o
  -5   2   3        192.46        198.03        34.29 o
  -4   2   3        293.92        296.64        12.82 o
  -3   2   3       2058.56       1968.13        84.70 o
  -2   2   3        264.89        260.85        13.27 o
  -1   2   3         76.21         87.06         5.54 o
   0   2   3       1744.24       1663.69       126.47 o
   1   2   3       1065.95        999.26        41.27 o
   2   2   3        450.14        401.68         8.96 o
   3   2   3       1791.62       1827.96        49.54 o
   4   2   3       1412.77       1456.06        38.19 o
   5   2   3          1.45          0.25         4.43 o
   6   2   3          2.17         -0.90         5.80 o
   7   2   3        211.41        226.01        17.49 o
   8   2   3         79.34         77.40        10.08 o
   9   2   3         84.24        119.92        12.94 o
  10   2   3        107.82        135.72        32.47 o
 -11   3   3         22.31         14.96        31.67 o
 -10   3   3        121.43        130.54        28.71 o
  -7   3   3         22.38         32.63        12.69 o
  -6   3   3         13.00          3.14         9.70 o
  -5   3   3        466.71        452.25        17.06 o
  -4   3   3        253.13        276.45        14.44 o
  -3   3   3        308.12        368.70        13.94 o
  -2   3   3       2194.99       2312.13       134.03 o
  -1   3   3          0.35          0.67         4.50 o
   0   3   3       1376.43       1528.22        59.62 o
   1   3   3        139.94        154.19         8.25 o
   2   3   3         56.23         63.53         3.80 o
   3   3   3        510.28        523.95        17.35 o
   4   3   3        671.76        687.95        18.15 o
   5   3   3        513.61        558.40        14.49 o
   6   3   3         18.30         18.88         6.11 o
   7   3   3         95.14        102.90        14.68 o
   8   3   3          1.21         -3.38        28.08 o
   9   3   3          1.61          7.42        17.47 o
  10   3   3         19.31         27.12        29.08 o
 -11   4   3          7.84         -4.39        30.67 o
 -10   4   3          0.08         -9.95        24.53 o
  -7   4   3          0.30          1.30        13.64 o
  -6   4   3        133.58        112.03        14.13 o
  -5   4   3          8.07          5.46         8.78 o
  -4   4   3        248.63        243.92        14.08 o
  -3   4   3       1494.33       1509.78        38.26 o
  -2   4   3       1309.04       1348.58        20.08 o
  -1   4   3        210.18        193.71        10.86 o
   0   4   3        137.59        133.04         6.44 o
   1   4   3        266.52        264.79         6.13 o
   2   4   3        116.49        115.16         4.24 o
   3   4   3        949.84        940.18        29.43 o
   4   4   3         35.57         36.05         5.60 o
   5   4   3        286.54        281.98        19.38 o
   6   4   3          1.72         -2.46         8.14 o
   7   4   3         45.81         47.64        22.31 o
   8   4   3         51.48         38.86        28.71 o
   9   4   3        218.53        187.28        24.65 o
  10   4   3        192.01        251.47        36.06 o
 -10   5   3        288.01        270.82        34.47 o
  -7   5   3         10.86         -2.38        15.34 o
  -6   5   3          0.47          1.61        11.74 o
  -5   5   3         83.85         71.63        12.34 o
  -4   5   3       1623.92       1693.09        66.36 o
  -3   5   3        548.33        627.14        23.90 o
  -2   5   3        478.96        423.94        14.45 o
  -1   5   3         26.13         40.42         4.90 o
   0   5   3       1459.37       1471.33        15.04 o
   1   5   3       1010.74       1045.06        21.51 o
   2   5   3        312.68        298.52         9.11 o
   3   5   3        129.85        126.27         7.46 o
   4   5   3         26.36         25.04         6.52 o
   5   5   3        365.22        369.70        13.76 o
   6   5   3         18.67         18.89         9.55 o
   7   5   3          0.00         -9.09        15.60 o
   8   5   3        390.92        453.97        50.81 o
   9   5   3          5.39         -5.02        19.83 o
  10   5   3         10.95         -5.77        29.88 o
 -10   6   3         13.48          1.00        28.50 o
  -9   6   3         44.57         25.91        22.31 o
  -6   6   3        687.36        641.15        59.09 o
  -5   6   3        170.39        160.58        15.52 o
  -4   6   3        164.69        178.72        16.53 o
  -3   6   3         97.92         84.11        10.98 o
  -2   6   3         81.73        102.79         9.47 o
  -1   6   3        166.99        179.16         9.47 o
   0   6   3       1206.47       1246.66        17.93 o
   1   6   3        117.27        120.11         8.34 o
   2   6   3        279.25        267.03        10.18 o
   3   6   3        434.15        451.33        12.21 o
   4   6   3         20.03         27.97         7.35 o
   5   6   3        220.72        227.11        12.51 o
   6   6   3        144.51        144.26        16.03 o
   7   6   3          7.46          6.07        17.54 o
   8   6   3        220.68        255.95        27.21 o
   9   6   3         12.46         13.75        27.50 o
 -10   7   3          0.18         -6.18        30.09 o
  -9   7   3          0.43        -24.53        24.53 o
  -8   7   3        165.47        132.92        26.12 o
  -7   7   3         42.08         13.96        19.72 o
  -6   7   3          1.39         -7.98        15.75 o
  -5   7   3        381.88        420.75        63.79 o
  -4   7   3        233.25        231.18        19.18 o
  -3   7   3         70.22         73.21         8.77 o
  -2   7   3        180.54        216.02        11.68 o
  -1   7   3         62.35         51.31         7.06 o
   0   7   3         84.69         68.39         6.81 o
   1   7   3         32.75         19.69         5.98 o
   2   7   3          2.76          8.08         4.99 o
   3   7   3          1.02          1.80         4.95 o
   4   7   3         26.57         26.39         8.34 o
   5   7   3         80.26         78.70        13.96 o
   6   7   3          8.55          3.89        16.18 o
   7   7   3         19.51         -1.13        19.64 o
   8   7   3          0.20        -11.57        25.70 o
   9   7   3          0.58          2.59        28.29 o
  -9   8   3          2.37         13.75        28.08 o
  -8   8   3          7.14        -16.13        20.94 o
  -7   8   3        232.23        194.89        28.08 o
  -6   8   3        239.31        257.49        28.92 o
  -5   8   3          7.33          3.80        17.34 o
  -4   8   3         71.79         67.32        10.77 o
  -3   8   3        461.94        456.31        20.07 o
  -2   8   3        299.26        294.44        14.03 o
  -1   8   3        433.74        460.29        15.50 o
   0   8   3         61.26         60.40         8.13 o
   1   8   3        302.67        294.02        14.34 o
   2   8   3          0.22         -3.68         6.78 o
   3   8   3        213.11        216.10        10.07 o
   4   8   3        271.85        252.47        42.89 o
   5   8   3         17.10          9.02        15.05 o
   6   8   3        123.28        155.08        20.00 o
   7   8   3         39.74         65.31        21.46 o
   8   8   3         74.19         64.18        28.08 o
  -9   9   3        263.36        223.39        37.86 o
  -8   9   3          1.62         16.92        24.32 o
  -7   9   3          7.49         22.46        18.93 o
  -6   9   3         15.44         19.51        14.54 o
  -5   9   3        488.68        477.20        28.90 o
  -4   9   3         78.86         62.10        12.76 o
  -3   9   3        417.79        413.17        24.90 o
  -2   9   3       1037.09       1053.14        48.91 o
  -1   9   3         58.15         55.73         9.73 o
   0   9   3         61.38         69.66         9.70 o
   1   9   3       1274.53       1298.52        27.62 o
   2   9   3          0.05         -0.25         8.34 o
   3   9   3        306.55        302.21        13.15 o
   4   9   3         41.18         35.98         8.54 o
   5   9   3         62.15         65.45        14.79 o
   6   9   3         23.51         29.00        20.65 o
   7   9   3         56.00         52.82        30.67 o
  -8  10   3          1.06        -13.74        21.21 o
  -7  10   3         73.12         53.63        19.16 o
  -6  10   3          6.83          0.00        21.73 o
  -5  10   3         37.96         43.63        14.48 o
  -4  10   3         13.65          5.01        12.55 o
  -3  10   3        404.28        411.48        22.95 o
  -2  10   3          1.70          1.31        11.08 o
  -1  10   3         10.10         16.23        10.91 o
   0  10   3        389.76        398.48        19.36 o
   1  10   3        123.11        118.07        12.10 o
   2  10   3         28.92         21.90        10.62 o
   3  10   3          6.21          8.22        13.16 o
   4  10   3         13.52          5.67        10.60 o
   5  10   3         25.69         14.33        25.70 o
   6  10   3          0.11         52.61        28.08 o
  -7  11   3          6.85         22.86        21.68 o
  -6  11   3          7.47          8.75        18.59 o
  -5  11   3          0.73        -14.33        21.31 o
  -4  11   3          6.21          0.27        15.53 o
  -3  11   3         24.32         30.33        14.40 o
  -2  11   3         22.91         32.97        13.77 o
  -1  11   3          4.14         -2.14        12.06 o
   0  11   3          3.02          9.50        11.27 o
   1  11   3         35.25         18.11        12.68 o
   2  11   3         83.33         28.37        27.39 o
   3  11   3         40.06          4.33        28.90 o
   4  11   3         27.92         16.06        14.42 o
   5  11   3         30.87         30.50        27.12 o
  -6  12   3          4.98         -2.70        23.00 o
  -5  12   3          8.07          6.26        19.43 o
  -4  12   3         12.07         23.11        27.12 o
  -3  12   3         67.62         63.77        18.16 o
  -2  12   3         82.81         88.81        17.16 o
  -1  12   3        267.65        298.35        26.81 o
   0  12   3          0.02          5.59        13.93 o
   1  12   3         22.68         15.09        14.58 o
   2  12   3         76.29         32.57        49.73 o
   3  12   3          0.55          8.36        23.73 o
   4  12   3         14.89         32.68        32.30 o
  -4  13   3          2.40        -14.73        19.21 o
  -3  13   3          0.04         31.30        26.70 o
  -2  13   3          4.41         -3.50        17.85 o
  -1  13   3        329.59        230.82       175.96 o
   0  13   3          3.83         13.20        16.85 o
   1  13   3         73.82         34.85        42.85 o
   2  13   3        130.05        122.14        32.89 o
  -3 -13   4         24.03         54.53        20.41 o
  -2 -13   4         48.24         63.06        19.18 o
  -1 -13   4         22.49         35.87        17.88 o
   0 -13   4          0.48         10.07        16.47 o
   1 -13   4         15.64         29.54        17.72 o
   2 -13   4         73.66         76.96        19.02 o
   3 -13   4         31.69         -2.03        27.10 o
   4 -13   4         22.83         -3.41        19.22 o
  -5 -12   4        270.97        256.68        24.95 o
  -4 -12   4         19.21         15.75        25.32 o
  -3 -12   4         19.68         21.14        23.11 o
  -2 -12   4        727.46        460.70       243.12 o
  -1 -12   4        392.03        297.58       146.19 o
   0 -12   4         35.32         36.65        19.93 o
   1 -12   4         15.32         20.52        20.31 o
   2 -12   4         28.06          4.68        20.04 o
   3 -12   4         25.82         27.12        15.75 o
   4 -12   4          1.91         18.06        17.05 o
   5 -12   4          4.13          3.19        18.66 o
   6 -12   4          9.94         -2.07        20.91 o
  -6 -11   4          0.41         22.11        19.75 o
  -5 -11   4          1.26         19.93        23.73 o
  -4 -11   4          6.10          9.96        14.86 o
  -3 -11   4        118.69         97.82        16.19 o
  -2 -11   4        107.44        126.37        16.40 o
  -1 -11   4        700.77        679.62        23.89 o
   0 -11   4        161.40        174.69        14.63 o
   1 -11   4        217.52        204.46        15.09 o
   2 -11   4        155.59        137.78        14.90 o
   3 -11   4         60.14         57.40        17.97 o
   4 -11   4          1.89         -5.65        13.85 o
   5 -11   4        105.87         78.90        17.66 o
   6 -11   4          4.89         19.65        18.37 o
   7 -11   4          0.74          4.42        19.97 o
  -7 -10   4         90.38         71.75        20.88 o
  -6 -10   4         36.61         32.68        22.73 o
  -5 -10   4         52.78         57.70        15.91 o
  -4 -10   4         22.89         25.94        13.59 o
  -3 -10   4          9.68          8.10        10.43 o
  -2 -10   4        897.66        914.19        43.21 o
  -1 -10   4       1598.68       1657.65        46.68 o
   0 -10   4          0.02          3.56         8.88 o
   1 -10   4        398.79        397.42        17.86 o
   2 -10   4          9.76          1.42         9.62 o
   3 -10   4        142.07        122.90        19.02 o
   4 -10   4        387.73        381.14        24.85 o
   5 -10   4         13.01          9.16        13.47 o
   6 -10   4        357.34        345.63        27.35 o
   7 -10   4        109.32        121.53        20.14 o
   8 -10   4         24.36          9.70        21.42 o
  -8  -9   4        153.64        184.64        23.52 o
  -7  -9   4          5.39         -2.01        23.73 o
  -6  -9   4        233.00        262.21        20.50 o
  -5  -9   4        168.03        149.89        14.67 o
  -4  -9   4        196.51        206.76        13.21 o
  -3  -9   4        256.57        272.62        18.41 o
  -2  -9   4          0.02          5.82         8.20 o
  -1  -9   4         67.28         63.04         9.05 o
   0  -9   4          3.39          1.39         7.52 o
   1  -9   4        293.97        309.10        13.51 o
   2  -9   4        528.17        563.64        20.88 o
   3  -9   4       1554.83       1589.58        62.54 o
   4  -9   4          5.37         10.40         9.74 o
   5  -9   4         21.62         15.45        14.64 o
   6  -9   4        115.12         99.83        22.73 o
   7  -9   4        120.06        137.52        27.12 o
   8  -9   4          1.26         10.15        20.00 o
  -8  -8   4        389.30        378.04        29.51 o
  -7  -8   4          1.49         -9.16        15.07 o
  -6  -8   4         35.32         35.51        14.02 o
  -5  -8   4         58.05         54.18        10.89 o
  -4  -8   4        115.27        113.40        10.62 o
  -3  -8   4        165.45        161.91        13.29 o
  -2  -8   4         22.75         21.74         7.19 o
  -1  -8   4         64.21         55.93         7.47 o
   0  -8   4         21.58         27.96         6.65 o
   1  -8   4         32.05         31.16         6.79 o
   2  -8   4        132.36        142.02         9.55 o
   3  -8   4        870.51        846.66        43.37 o
   4  -8   4         59.09         55.03         9.79 o
   5  -8   4        569.27        541.23        41.56 o
   6  -8   4          0.30          3.46        14.56 o
   7  -8   4          0.79        -10.78        20.14 o
   8  -8   4          0.46        -13.29        17.63 o
   9  -8   4          0.20         24.97        19.90 o
  -9  -7   4         21.49         47.85        27.50 o
  -8  -7   4         24.93         10.15        22.11 o
  -7  -7   4          0.16          5.49        13.10 o
  -6  -7   4         35.87         27.07        10.42 o
  -5  -7   4         36.38         38.26         9.49 o
  -4  -7   4        860.71        903.72        42.78 o
  -3  -7   4        104.23         98.05         8.27 o
  -2  -7   4        300.06        308.50        15.36 o
  -1  -7   4        113.18        119.25         7.23 o
   0  -7   4        346.21        335.96        13.63 o
   1  -7   4        397.59        404.69        11.01 o
   2  -7   4        138.06        107.22         8.08 o
   3  -7   4       1700.02       1801.81        79.12 o
   4  -7   4       1157.04       1150.92        59.26 o
   5  -7   4         78.29         91.51        12.40 o
   6  -7   4        126.24        121.47        16.34 o
   7  -7   4          6.93         -2.11        16.64 o
   8  -7   4         23.35         13.63        15.57 o
   9  -7   4          1.75         -7.72        18.89 o
 -10  -6   4         36.90         28.08        32.30 o
  -8  -6   4         65.61         71.75        22.90 o
  -7  -6   4        239.56        248.24        36.46 o
  -6  -6   4         56.33         58.14         7.59 o
  -5  -6   4        711.30        697.18        37.74 o
  -4  -6   4       1862.94       1893.45        87.83 o
  -3  -6   4         99.70         96.05         7.16 o
  -2  -6   4        381.51        372.99        17.28 o
  -1  -6   4          5.43          7.62         4.18 o
   0  -6   4       1216.15       1293.43        45.79 o
   1  -6   4        183.82        194.90         7.75 o
   2  -6   4        880.24        905.03        25.92 o
   3  -6   4        400.32        403.43        12.33 o
   4  -6   4         88.94         84.15         8.23 o
   5  -6   4          0.47         -6.20         7.95 o
   6  -6   4          3.52         10.45         9.13 o
   7  -6   4         18.61         19.68        11.89 o
   8  -6   4          0.00          2.46        18.64 o
   9  -6   4         23.36         29.85        15.71 o
  10  -6   4         12.33         12.04        20.10 o
 -10  -5   4          0.50         -8.57        27.70 o
  -9  -5   4         33.03         46.05        23.32 o
  -7  -5   4         76.81         75.65        11.43 o
  -6  -5   4        617.47        607.05        40.22 o
  -5  -5   4          1.49         -0.59         6.84 o
  -4  -5   4         49.97         41.25         6.36 o
  -3  -5   4          9.37         14.18         4.93 o
  -2  -5   4         57.68         67.31         5.18 o
  -1  -5   4         16.05         10.86         3.66 o
   0  -5   4        847.02        831.53        79.98 o
   1  -5   4        656.12        698.45        12.22 o
   2  -5   4        612.68        615.10        15.05 o
   3  -5   4         60.86         62.79         6.05 o
   4  -5   4        446.76        451.15        21.24 o
   5  -5   4        244.62        264.67        19.45 o
   6  -5   4        474.18        506.80        19.53 o
   7  -5   4        328.92        312.19        32.86 o
   8  -5   4        125.81        119.94        15.79 o
   9  -5   4          4.76         12.58        16.27 o
  10  -5   4          0.43        -19.44        19.44 o
 -10  -4   4         42.31         40.24        28.08 o
  -9  -4   4         33.37          2.01        21.52 o
  -8  -4   4        425.84        382.22        33.47 o
  -7  -4   4        221.98        219.01        23.04 o
  -6  -4   4        255.98        276.50        19.33 o
  -5  -4   4        343.69        315.67        16.36 o
  -4  -4   4          3.63          9.13         5.04 o
  -3  -4   4       1190.23       1098.77        55.59 o
  -2  -4   4         26.22         39.59         3.99 o
  -1  -4   4         27.07         28.55         3.67 o
   0  -4   4         48.82         58.97         3.71 o
   1  -4   4        134.63        167.41         7.85 o
   2  -4   4        554.75        511.80        19.96 o
   3  -4   4        326.82        303.60         9.75 o
   4  -4   4         76.92         64.65         8.00 o
   5  -4   4        232.05        233.73        18.37 o
   6  -4   4          0.45          0.06         7.19 o
   7  -4   4        441.62        466.99        41.69 o
   8  -4   4         20.96         43.91        13.10 o
   9  -4   4         36.64         42.41        16.35 o
  10  -4   4         67.58         78.82        15.55 o
 -10  -3   4         18.56         -0.59        23.90 o
  -8  -3   4        169.54        151.44        22.52 o
  -7  -3   4         71.21         79.82        12.15 o
  -6  -3   4        206.62        204.32        11.33 o
  -5  -3   4         16.36         17.85         7.80 o
  -4  -3   4       2176.86       2157.32        85.76 o
  -3  -3   4        789.07        761.16        45.97 o
  -2  -3   4       1396.28       1207.35        53.04 o
  -1  -3   4        759.23        748.96        41.78 o
   0  -3   4       4004.39       4081.06       146.53 o
   1  -3   4        334.49        384.74        20.38 o
   2  -3   4       1299.85       1257.50        50.01 o
   3  -3   4        843.34        864.23        70.24 o
   4  -3   4        484.54        457.03        23.50 o
   5  -3   4        103.29        101.04        10.20 o
   6  -3   4         65.89         49.63         8.77 o
   7  -3   4         54.67         38.81        13.41 o
   8  -3   4        275.83        296.14        31.67 o
   9  -3   4          5.88         -3.48        12.91 o
  10  -3   4         52.73         66.97        16.98 o
 -11  -2   4         13.27         -8.78        31.09 o
 -10  -2   4        184.76        193.10        30.30 o
  -8  -2   4        371.86        362.29        31.67 o
  -7  -2   4          9.13          5.77        10.51 o
  -6  -2   4        358.36        369.15        16.25 o
  -5  -2   4         62.16         48.09         6.46 o
  -4  -2   4        503.21        488.80        10.26 o
  -3  -2   4        843.13        766.53        18.88 o
  -2  -2   4        912.98        799.84        26.94 o
  -1  -2   4        664.03        540.87        28.99 o
   0  -2   4         70.05         59.31        12.35 o
   1  -2   4       1658.23       1568.35       125.58 o
   2  -2   4        496.29        442.37        39.15 o
   3  -2   4        129.17        145.05        15.83 o
   4  -2   4         92.61         82.24         9.28 o
   5  -2   4        114.85         99.12         7.92 o
   6  -2   4         40.45         22.37        10.09 o
   7  -2   4          8.82          3.45         7.93 o
   8  -2   4         17.81         15.93        10.67 o
   9  -2   4          7.54         10.34        12.73 o
  10  -2   4        115.22        119.13        17.56 o
  11  -2   4         67.96         86.71        33.26 o
 -11  -1   4         20.24         31.09        30.67 o
 -10  -1   4          1.52        -10.95        23.53 o
  -8  -1   4        360.07        390.58        30.67 o
  -7  -1   4         89.80         99.49        12.62 o
  -6  -1   4        210.02        200.75        12.74 o
  -5  -1   4         43.52         42.40         6.89 o
  -4  -1   4       1147.42       1094.01        45.94 o
  -3  -1   4        276.54        280.94        24.54 o
  -2  -1   4          0.54         -1.46         2.56 o
  -1  -1   4       4130.66       3719.40       117.98 o
   0  -1   4        942.65        950.14        39.69 o
   1  -1   4         28.26         20.75         2.11 o
   2  -1   4       2151.29       2050.64       189.10 o
   3  -1   4        516.87        506.87        34.75 o
   4  -1   4        940.77        919.10        96.02 o
   5  -1   4         43.70         39.18         6.00 o
   6  -1   4          0.40         -1.37         6.47 o
   7  -1   4          0.38         -3.79         7.77 o
   8  -1   4          5.20         12.25        10.35 o
   9  -1   4        383.87        407.66        23.07 o
  10  -1   4          3.18          0.47        14.78 o
  11  -1   4         53.48         66.15        36.06 o
 -11   0   4          0.11         -8.78        28.50 o
 -10   0   4         19.31          1.38        21.52 o
  -8   0   4          1.23         -7.35        16.13 o
  -7   0   4        151.24        125.83        19.10 o
  -6   0   4        279.71        263.03         8.54 o
  -5   0   4       1474.29       1455.07        27.73 o
  -4   0   4        815.97        747.63         9.77 o
  -3   0   4       1737.19       1682.18        12.99 o
  -2   0   4        869.42        808.06        22.13 o
  -1   0   4       3202.52       3153.71        85.79 o
   0   0   4          3.11         12.35         1.76 o
   1   0   4       1708.81       1719.20       102.10 o
   2   0   4         15.92         12.14         2.50 o
   3   0   4        929.45        985.82        92.95 o
   4   0   4         52.53         66.91         5.75 o
   5   0   4        203.58        186.12        13.47 o
   6   0   4         22.27         20.38         7.30 o
   7   0   4        405.45        418.73        16.43 o
   8   0   4         30.84         37.76        11.15 o
   9   0   4         42.44         33.91        12.10 o
  10   0   4          3.99         -4.24        22.42 o
 -11   1   4         44.28         55.62        32.47 o
 -10   1   4        161.66        149.05        28.08 o
  -8   1   4        603.15        628.00        16.53 o
  -7   1   4        188.88        212.38        13.00 o
  -6   1   4        312.64        352.65        19.94 o
  -5   1   4       1058.70       1058.41        18.61 o
  -4   1   4        153.16        148.95         7.47 o
  -2   1   4        180.93        147.16         5.46 o
  -1   1   4       7430.32       7454.75       267.25 o
   0   1   4       3888.30       3899.35       169.29 o
   1   1   4        665.57        682.90        47.38 o
   2   1   4        414.52        416.61        28.03 o
   3   1   4         11.65          7.13         3.55 o
   4   1   4          9.82          8.88         4.34 o
   5   1   4         82.85         83.11         7.15 o
   6   1   4          0.68          3.83         6.65 o
   7   1   4          2.11          4.80         8.19 o
   8   1   4        103.31        101.03        13.08 o
   9   1   4         59.03         70.35        12.54 o
  10   1   4         12.57          7.53        14.10 o
 -11   2   4        115.59        131.13        33.47 o
 -10   2   4         26.20          3.97        23.53 o
  -9   2   4        233.46        306.71        26.49 o
  -8   2   4        670.23        723.64        21.99 o
  -7   2   4         91.07         62.88        11.65 o
  -6   2   4        221.31        227.18        13.44 o
  -5   2   4         13.37         22.26         7.54 o
  -4   2   4         22.03         20.23         6.02 o
  -3   2   4        193.93        189.57         7.54 o
  -2   2   4        647.02        615.87        22.58 o
  -1   2   4       1448.37       1445.25        69.52 o
   0   2   4       8946.83       9643.55       481.48 o
   1   2   4         24.60         29.12         3.38 o
   2   2   4        111.72        118.93         6.04 o
   3   2   4        413.76        380.05        11.68 o
   4   2   4         98.51         89.77         6.15 o
   5   2   4        139.50        139.35         8.12 o
   6   2   4        941.45        953.72        19.16 o
   7   2   4         76.63         87.52         9.40 o
   8   2   4         30.12         21.51         9.82 o
   9   2   4        142.64        177.38        17.16 o
  10   2   4          1.80        -23.90        28.08 o
 -11   3   4         79.37        104.01        33.89 o
 -10   3   4        206.98        191.09        31.88 o
  -7   3   4        379.42        376.88        19.95 o
  -6   3   4         86.24         95.06        13.03 o
  -5   3   4        187.35        166.22        25.80 o
  -4   3   4        607.34        635.70        17.63 o
  -3   3   4          6.17          9.16         7.56 o
  -2   3   4       1332.02       1297.33        18.54 o
  -1   3   4       1283.49       1317.39        14.76 o
   0   3   4      11249.11      11569.83       725.95 o
   1   3   4        380.77        357.04         9.86 o
   2   3   4        717.07        698.34        12.20 o
   3   3   4        989.38        961.34        20.19 o
   4   3   4        176.22        174.96         7.38 o
   5   3   4          0.02         -0.90         5.18 o
   6   3   4          1.37          7.22         6.20 o
   7   3   4        117.28        143.91        11.18 o
   8   3   4          4.70          7.98        28.50 o
   9   3   4          0.03         -4.74        18.04 o
 -11   4   4         25.53         26.70        32.47 o
 -10   4   4         78.08         84.70        30.30 o
  -7   4   4         89.76        103.55        16.49 o
  -6   4   4         98.77         90.44        13.06 o
  -5   4   4        103.11         99.32        12.24 o
  -4   4   4          0.29          3.42         7.34 o
  -3   4   4         10.63          6.40         7.06 o
  -2   4   4        641.02        656.72        31.67 o
  -1   4   4        575.16        562.08        15.00 o
   0   4   4       2751.75       2952.76        20.67 o
   1   4   4         68.87         66.78         6.90 o
   2   4   4        857.10        819.93        18.49 o
   3   4   4          1.81         -0.52         3.84 o
   4   4   4        882.70        884.76        20.01 o
   5   4   4         16.25         20.51         7.35 o
   6   4   4        157.80        169.67        10.84 o
   7   4   4        324.05        333.87        20.14 o
   8   4   4        195.41        201.06        21.24 o
   9   4   4          1.98        -20.54        20.54 o
  10   4   4         33.69         32.89        26.70 o
 -10   5   4        124.26        136.73        29.29 o
  -6   5   4         15.83          5.10        12.49 o
  -5   5   4        243.15        222.26        17.50 o
  -4   5   4         52.18         35.14         9.72 o
  -3   5   4        211.80        263.78        15.04 o
  -2   5   4        117.22        143.35        26.79 o
  -1   5   4       2488.51       2635.65        59.27 o
   0   5   4        247.28        230.63         9.74 o
   1   5   4        326.49        341.02        10.36 o
   2   5   4        392.56        360.11        16.62 o
   3   5   4         69.59         58.46         8.60 o
   4   5   4        547.32        561.73        18.78 o
   5   5   4        134.57        147.77        15.28 o
   6   5   4        279.76        276.28        16.91 o
   7   5   4         18.07         13.05        16.73 o
   8   5   4        251.55        269.89        23.45 o
   9   5   4         63.70         60.59        27.12 o
 -10   6   4         71.13         51.82        31.88 o
  -9   6   4          0.62          1.59        24.32 o
  -6   6   4        477.26        395.11        69.35 o
  -5   6   4        132.63        168.45        28.50 o
  -4   6   4         90.05         83.05        12.53 o
  -3   6   4        517.46        492.30        23.92 o
  -2   6   4         21.43         18.13         9.55 o
  -1   6   4        310.32        322.22        14.13 o
   0   6   4        249.42        273.82        23.62 o
   1   6   4        187.07        175.76         8.57 o
   2   6   4         63.28         51.79         5.25 o
   3   6   4        213.09        210.93         9.03 o
   4   6   4         92.07         98.18        13.62 o
   5   6   4         18.83         12.03         9.07 o
   6   6   4          9.33         13.44        14.39 o
   7   6   4          2.97          2.48        18.08 o
   8   6   4         37.10         32.89        25.91 o
   9   6   4          0.16         28.29        28.92 o
 -10   7   4          0.83        -20.73        30.88 o
  -9   7   4         21.17         -4.60        26.33 o
  -5   7   4        154.30        142.67        22.23 o
  -4   7   4         64.17         73.77        15.00 o
  -3   7   4         98.94         65.01        13.34 o
  -2   7   4        109.59         99.92         8.68 o
  -1   7   4        361.04        379.70        13.28 o
   0   7   4         16.55         14.04         5.81 o
   1   7   4        184.35        149.81         9.40 o
   2   7   4        499.15        468.06        11.71 o
   3   7   4         50.14         63.40         7.03 o
   4   7   4         54.75         49.07         8.01 o
   5   7   4        474.71        536.18        44.13 o
   6   7   4         11.59          6.06        15.93 o
   7   7   4          0.09         -6.30        19.49 o
   8   7   4          3.06         12.16        27.12 o
  -9   8   4          6.01         14.96        30.50 o
  -8   8   4        303.26        315.45        34.89 o
  -4   8   4          8.97          7.14        10.12 o
  -3   8   4        175.86        158.58        12.14 o
  -2   8   4        185.67        170.28        12.48 o
  -1   8   4         90.27         99.07        10.51 o
   0   8   4        630.19        648.32        15.97 o
   1   8   4          0.42          3.52         6.86 o
   2   8   4          5.38          0.96         7.36 o
   3   8   4       1003.38        945.44       255.99 o
   4   8   4          0.60         11.79        13.56 o
   5   8   4        267.80        305.15        29.48 o
   6   8   4          8.45          3.37        17.38 o
   7   8   4         16.37         -1.60        22.18 o
   8   8   4          5.55         25.32        32.47 o
  -8   9   4         16.86          7.35        24.53 o
  -7   9   4          0.00        -23.32        23.32 o
  -6   9   4          9.63          2.80        15.00 o
  -5   9   4         98.08         59.62        45.13 o
  -4   9   4          2.08         -0.58        11.67 o
  -3   9   4         63.68         59.32        12.26 o
  -2   9   4         13.17          8.45        10.12 o
  -1   9   4         65.19         79.37        11.00 o
   0   9   4         28.51         34.57         9.10 o
   1   9   4        140.74        123.12        29.40 o
   2   9   4         27.40         36.15         9.94 o
   3   9   4         30.87         55.94        14.83 o
   4   9   4         85.32         74.13        14.75 o
   5   9   4          1.79          0.14        14.65 o
   6   9   4          1.88         -1.80        21.94 o
   7   9   4         23.79         48.01        29.71 o
  -8  10   4          6.47         28.67        37.75 o
  -7  10   4          3.75         -4.94        20.04 o
  -6  10   4         12.22         13.54        26.12 o
  -5  10   4         15.27          5.53        15.26 o
  -4  10   4          8.12         -1.94        13.44 o
  -3  10   4         54.70         49.86        13.59 o
  -2  10   4         32.55         33.76        14.54 o
  -1  10   4         45.85         39.69        11.59 o
   0  10   4        169.72        152.76        30.48 o
   1  10   4        199.89        147.45        57.31 o
   2  10   4          3.31          4.71         9.66 o
   3  10   4         41.42         -3.06        22.84 o
   4  10   4          2.12         21.14        23.73 o
   5  10   4         13.73        -19.51        25.11 o
   6  10   4         13.81         59.17        30.88 o
  -7  11   4         33.70         11.93        21.87 o
  -6  11   4          1.49          8.06        18.38 o
  -5  11   4          9.15         -6.18        23.53 o
  -4  11   4         69.03         54.41        15.79 o
  -3  11   4        232.22        212.12        18.44 o
  -2  11   4        181.13        188.81        17.00 o
  -1  11   4         10.10         -9.09        12.37 o
   0  11   4          0.23          7.41        11.82 o
   1  11   4        126.35         66.11        53.01 o
   2  11   4         23.19          7.12        11.64 o
   3  11   4         63.21         15.98        15.44 o
   4  11   4         45.64         76.34        28.50 o
   5  11   4          3.71          0.21        30.30 o
  -5  12   4         62.79         22.92        21.14 o
  -4  12   4         18.26         29.24        18.75 o
  -3  12   4         43.43         19.84        16.97 o
  -2  12   4          8.46         26.08        20.62 o
  -1  12   4          1.06          7.76        14.40 o
   0  12   4          1.51         -5.83        14.47 o
   1  12   4        182.95         72.03        59.09 o
   2  12   4          0.00         26.33        26.91 o
   3  12   4          6.28         -8.78        30.09 o
  -3  13   4         55.03         52.58        28.10 o
  -2  13   4          5.78         -8.39        18.97 o
  -1  13   4         31.98         -2.99        18.29 o
   0  13   4          4.11         32.30        30.30 o
   1  13   4        138.21        125.53        33.89 o
  -3 -13   5         96.63        114.36        21.57 o
  -2 -13   5         28.78         33.26        18.88 o
  -1 -13   5         10.15         10.34        17.93 o
   0 -13   5        291.01        299.49        59.98 o
   1 -13   5         32.09         51.00        18.38 o
   2 -13   5         41.57         40.17        18.52 o
   3 -13   5         50.44         53.41        19.63 o
   4 -13   5        154.98        168.35        25.41 o
  -5 -12   5         81.60         87.34        21.87 o
  -4 -12   5         60.08         72.21        18.72 o
  -3 -12   5        114.02        112.83        30.88 o
  -2 -12   5         48.62         59.00        22.31 o
  -1 -12   5         53.60         63.57        26.91 o
   0 -12   5        302.24        278.71        27.04 o
   1 -12   5         99.09         87.73        15.32 o
   2 -12   5         41.59         44.26        14.96 o
   3 -12   5         20.02          3.05        15.50 o
   4 -12   5         83.93        114.25        19.35 o
   5 -12   5          0.63         -5.00        17.67 o
   6 -12   5          3.95          0.53        21.47 o
  -6 -11   5        157.20        163.47        23.26 o
  -5 -11   5         41.90         47.56        22.21 o
  -4 -11   5        108.45        119.18        23.53 o
  -3 -11   5        177.21        185.34        23.66 o
  -2 -11   5         43.70         57.72        13.19 o
  -1 -11   5          8.54          7.17        11.85 o
   0 -11   5        138.64        131.94        13.72 o
   1 -11   5         48.55         28.93        13.15 o
   2 -11   5        118.93        128.20        17.59 o
   3 -11   5        101.72         96.96        16.56 o
   4 -11   5        143.17        154.88        16.55 o
   5 -11   5         65.21         48.06        16.91 o
   6 -11   5        276.92        255.26        32.78 o
   7 -11   5         78.11         89.89        22.20 o
  -7 -10   5         24.70         31.80        19.63 o
  -6 -10   5         28.89         41.86        20.74 o
  -5 -10   5         73.13         85.56        19.72 o
  -4 -10   5        240.61        233.73        21.98 o
  -3 -10   5        524.05        525.18        35.55 o
  -2 -10   5        591.18        596.33        28.91 o
  -1 -10   5        334.18        335.26        15.70 o
   0 -10   5        337.04        359.42        17.06 o
   1 -10   5        273.56        275.80        16.32 o
   2 -10   5        380.05        342.68        16.88 o
   3 -10   5         44.92         59.88        12.07 o
   4 -10   5        319.60        314.08        23.64 o
   5 -10   5        223.38        203.64        17.27 o
   6 -10   5          4.60         12.82        16.29 o
   7 -10   5         30.60         23.51        18.75 o
   8 -10   5        112.57        131.39        22.88 o
  -8  -9   5          3.07         11.90        22.92 o
  -7  -9   5         85.94        110.58        19.47 o
  -6  -9   5         30.64         33.75        16.49 o
  -5  -9   5         25.70         21.39        12.38 o
  -4  -9   5        556.72        503.76        30.93 o
  -3  -9   5        404.37        376.55        18.00 o
  -2  -9   5         53.07         53.26         9.25 o
  -1  -9   5        347.69        355.92        14.83 o
   0  -9   5         18.30         23.72         7.94 o
   1  -9   5        718.10        721.64        16.83 o
   2  -9   5        295.42        302.46        13.88 o
   3  -9   5         35.70         33.29         9.72 o
   4  -9   5         85.24         81.40        14.88 o
   5  -9   5         36.97         23.87        14.89 o
   6  -9   5        336.50        289.72        26.09 o
   7  -9   5         41.59         56.88        17.47 o
   8  -9   5          1.81          5.62        19.43 o
  -8  -8   5          9.87          3.43        17.94 o
  -7  -8   5         52.76         71.54        22.90 o
  -6  -8   5         51.37         48.10        14.08 o
  -5  -8   5        346.53        355.03        17.01 o
  -4  -8   5        136.40        121.88        10.85 o
  -3  -8   5       1147.80       1198.81        63.91 o
  -2  -8   5          0.54         -1.60         6.91 o
  -1  -8   5        148.94        138.06         8.95 o
   0  -8   5          0.01          5.08         6.44 o
   1  -8   5        254.55        273.23        11.73 o
   2  -8   5        337.66        336.25        16.00 o
   3  -8   5        175.50        178.93        13.53 o
   4  -8   5         18.44         28.55         8.87 o
   5  -8   5        114.25        114.51        15.42 o
   6  -8   5         96.51        102.52        17.42 o
   7  -8   5        291.12        315.11        23.03 o
   8  -8   5         27.16         37.93        18.56 o
   9  -8   5         50.49         48.63        22.18 o
  -8  -7   5          6.68         10.00        16.90 o
  -7  -7   5        278.85        260.77        26.41 o
  -6  -7   5        206.90        204.49        14.91 o
  -5  -7   5       4653.28       4841.49       220.40 o
  -4  -7   5        996.11       1024.61        48.84 o
  -3  -7   5        786.70        743.73        54.14 o
  -2  -7   5        116.90        120.65         9.49 o
  -1  -7   5         20.69         10.87         5.65 o
   0  -7   5        393.62        372.43        18.78 o
   1  -7   5        137.78        156.23         9.19 o
   2  -7   5       1685.56       1777.63        49.95 o
   3  -7   5          6.37         10.28         6.99 o
   4  -7   5        252.59        278.30        15.66 o
   5  -7   5         77.26         64.89        10.37 o
   6  -7   5         49.88         42.01        11.67 o
   7  -7   5         17.11         12.14        13.83 o
   8  -7   5          0.00         10.28        16.46 o
   9  -7   5          1.44         14.58        19.43 o
  -9  -6   5         14.52         -0.42        24.32 o
  -7  -6   5        113.33        126.61        15.64 o
  -6  -6   5        416.70        406.04        16.86 o
  -5  -6   5        773.34        737.30        46.41 o
  -4  -6   5         11.10          9.59         6.83 o
  -3  -6   5          9.86          8.90         5.64 o
  -2  -6   5        395.46        375.02        21.84 o
  -1  -6   5         14.91         14.31         4.58 o
   0  -6   5        267.11        272.49         8.54 o
   1  -6   5       1014.22       1060.14        19.22 o
   2  -6   5          4.26          6.66         4.74 o
   3  -6   5          3.95          2.17         5.13 o
   4  -6   5        653.54        668.44        44.00 o
   5  -6   5        289.53        301.99        15.40 o
   6  -6   5        363.44        356.20        28.71 o
   7  -6   5         68.92         60.02        12.67 o
   8  -6   5         16.64         18.17        16.55 o
   9  -6   5          8.13         11.89        17.12 o
  10  -6   5         62.71         60.16        22.46 o
 -10  -5   5         29.38         -6.98        28.71 o
  -9  -5   5          4.61         17.72        23.32 o
  -8  -5   5          4.11         -1.59        18.55 o
  -7  -5   5         82.59         79.11        16.68 o
  -6  -5   5        358.17        345.76        15.12 o
  -5  -5   5          0.01         -2.39         6.85 o
  -4  -5   5       1490.47       1462.40        68.85 o
  -3  -5   5         50.56         45.78         5.55 o
  -2  -5   5        163.50        158.59        13.79 o
  -1  -5   5        601.27        580.46        63.09 o
   0  -5   5       1343.17       1682.28        57.01 o
   1  -5   5         47.00         43.17         4.47 o
   2  -5   5        437.80        463.91        14.10 o
   3  -5   5         25.43         19.12         5.11 o
   4  -5   5        364.12        353.89        16.61 o
   5  -5   5          8.48         17.25         8.48 o
   6  -5   5        234.98        242.23        29.48 o
   7  -5   5        304.11        292.07        27.46 o
   8  -5   5         25.84         25.65        14.15 o
   9  -5   5          3.70         -2.63        16.47 o
  10  -5   5         37.25         51.72        16.18 o
 -10  -4   5          0.75        -26.91        26.91 o
  -9  -4   5        135.25        160.84        26.12 o
  -8  -4   5        125.30        102.04        22.31 o
  -7  -4   5        430.73        414.07        17.86 o
  -6  -4   5        170.04        160.67        10.82 o
  -5  -4   5          9.48          6.82         4.61 o
  -4  -4   5       1150.14       1120.84        64.60 o
  -3  -4   5         38.63         18.40         4.41 o
  -2  -4   5       1806.64       1758.00        97.79 o
  -1  -4   5       1046.85        991.89        59.98 o
   0  -4   5       1594.90       1797.86        67.83 o
   1  -4   5       5764.94       6352.07       183.48 o
   2  -4   5         15.56         11.49         3.80 o
   3  -4   5        203.22        213.95        18.49 o
   4  -4   5         15.69         12.17         5.54 o
   5  -4   5       1323.40       1302.76       101.21 o
   6  -4   5          0.14         -4.87         7.59 o
   7  -4   5         21.86         13.57        10.03 o
   8  -4   5        153.77        142.48        16.27 o
   9  -4   5         84.48         98.61        13.91 o
  10  -4   5         39.14         31.41        15.32 o
 -10  -3   5         24.80         63.18        25.32 o
  -8  -3   5       1231.84       1275.58        43.63 o
  -7  -3   5          1.84          3.85        11.42 o
  -6  -3   5        121.27        109.50         9.47 o
  -5  -3   5        102.97        107.75         8.75 o
  -4  -3   5       1226.12       1131.65        39.06 o
  -3  -3   5        737.44        676.63        54.86 o
  -2  -3   5          5.01          6.20         3.35 o
  -1  -3   5       1337.25       1304.56        92.17 o
   0  -3   5       4553.77       4474.86       131.23 o
   1  -3   5         39.64         40.62         3.57 o
   2  -3   5        284.02        290.71        28.30 o
   3  -3   5        122.99        122.87         8.75 o
   4  -3   5        313.86        323.60        35.97 o
   5  -3   5        459.80        369.17        33.60 o
   6  -3   5          9.17          3.35         7.77 o
   7  -3   5          1.69         -3.21         9.52 o
   8  -3   5        141.24        131.76        12.26 o
   9  -3   5          8.57         19.95        11.89 o
  10  -3   5        122.54        127.61        16.09 o
 -11  -2   5          2.22         -2.80        31.09 o
 -10  -2   5          1.82         -4.18        25.32 o
  -8  -2   5         41.20         22.52        16.76 o
  -7  -2   5        106.57         90.19        12.81 o
  -6  -2   5         36.47         35.24         9.02 o
  -5  -2   5        245.51        228.56        10.57 o
  -4  -2   5       1922.42       1918.26        47.27 o
  -3  -2   5        381.22        394.06        20.24 o
  -2  -2   5       2984.96       2721.12       110.25 o
  -1  -2   5        121.86        108.97         4.92 o
   0  -2   5        357.83        305.66        18.82 o
   1  -2   5         27.55         24.01         2.37 o
   2  -2   5        538.83        491.02        39.69 o
   3  -2   5         69.43         56.67         7.40 o
   4  -2   5       2369.67       2349.21       284.25 o
   5  -2   5        260.61        215.90        18.89 o
   6  -2   5         54.22         43.13         6.88 o
   7  -2   5          8.06          9.36         7.44 o
   8  -2   5        419.29        373.19        31.68 o
   9  -2   5         29.90         18.48        13.70 o
  10  -2   5        127.28        163.62        16.27 o
 -11  -1   5         16.43         31.51        29.29 o
 -10  -1   5         71.98         85.08        27.70 o
  -8  -1   5          2.27        -11.74        16.13 o
  -7  -1   5         50.67         37.99        11.30 o
  -6  -1   5         52.56         38.61         9.13 o
  -5  -1   5        445.91        493.59        30.15 o
  -4  -1   5       3091.20       3373.01       100.68 o
  -3  -1   5       1367.45       1345.92        18.75 o
  -2  -1   5        161.57        136.13         4.30 o
  -1  -1   5        160.25        152.33         6.34 o
   0  -1   5          0.28          1.13         1.71 o
   1  -1   5         89.34         89.04         5.41 o
   2  -1   5        487.95        441.23        40.52 o
   3  -1   5        358.71        346.70        28.55 o
   4  -1   5         56.10         58.72         6.80 o
   5  -1   5       1596.49       1653.87       156.98 o
   6  -1   5         12.35          7.60         6.11 o
   7  -1   5          2.94          2.73         8.78 o
   8  -1   5        183.24        152.13        14.17 o
   9  -1   5         13.78         -3.45        13.17 o
  10  -1   5         24.35         14.28        16.42 o
 -11   0   5          2.83        -19.72        29.50 o
 -10   0   5         13.02         -0.21        24.32 o
  -8   0   5         78.05         71.96        19.72 o
  -7   0   5         53.15         59.73        10.94 o
  -6   0   5        281.45        267.47        14.20 o
  -5   0   5          0.07          4.51         5.24 o
  -4   0   5        450.20        439.58         9.46 o
  -3   0   5        165.78        163.34         5.13 o
  -2   0   5         24.14         21.94         2.57 o
  -1   0   5         19.71         14.83         2.30 o
   0   0   5        152.42        231.44         5.90 o
   1   0   5        127.80        129.76         7.02 o
   2   0   5        772.99        786.58        55.88 o
   3   0   5        111.51         93.79         7.14 o
   4   0   5        497.90        446.27        31.64 o
   5   0   5         43.61         52.43         7.80 o
   6   0   5        111.60        103.41         9.59 o
   7   0   5        336.06        331.63        18.95 o
   8   0   5          7.53          4.20        11.64 o
   9   0   5        105.61        105.43        14.99 o
  10   0   5          4.41         -7.13        16.15 o
 -11   1   5          0.20        -13.16        28.50 o
 -10   1   5         84.08         30.50        24.11 o
  -8   1   5        817.63        826.92        23.63 o
  -7   1   5       1207.29       1158.18        43.22 o
  -6   1   5       3009.68       3177.84        41.16 o
  -5   1   5        162.77        168.40         8.48 o
  -4   1   5         94.29         97.43         6.09 o
  -3   1   5         45.12         57.56         4.71 o
  -2   1   5        579.31        581.24        15.38 o
  -1   1   5       1402.74       1390.64        94.34 o
   0   1   5       2304.35       2267.71       129.29 o
   1   1   5       1214.80       1318.96        68.03 o
   2   1   5       1156.64       1146.79        66.95 o
   3   1   5       2864.38       3056.79       184.69 o
   4   1   5        512.70        566.08        29.35 o
   5   1   5        304.40        293.80        12.44 o
   6   1   5        110.41        114.60         9.77 o
   7   1   5         47.64         52.79        10.00 o
   8   1   5        760.24        810.87        30.67 o
   9   1   5        179.19        168.63        15.25 o
  10   1   5         74.51         67.41        17.21 o
 -11   2   5         59.68         89.30        33.68 o
 -10   2   5          7.29        -13.96        25.11 o
  -9   2   5        256.73        304.71        26.70 o
  -8   2   5       1533.51       1518.79        40.16 o
  -7   2   5         97.31         86.87         9.57 o
  -6   2   5        184.53        178.62        11.00 o
  -5   2   5         27.73         30.76         6.50 o
  -4   2   5         71.16         57.59         6.14 o
  -3   2   5         10.58         12.73         4.47 o
  -2   2   5        726.31        721.67        20.21 o
  -1   2   5       3148.31       3251.14       106.72 o
   0   2   5       2021.05       2015.64       107.19 o
   1   2   5         26.55         23.20         3.49 o
   2   2   5       1186.16       1226.10        56.59 o
   3   2   5          6.77          5.57         3.44 o
   4   2   5        667.27        736.19        47.40 o
   5   2   5         13.96          8.76         5.91 o
   6   2   5          0.05          2.64         7.15 o
   7   2   5        308.26        317.84        17.56 o
   8   2   5          9.30         -5.92        11.73 o
   9   2   5         52.81         54.12        15.52 o
  10   2   5          0.63          5.86        16.40 o
 -11   3   5        118.55        125.74        35.69 o
 -10   3   5        122.49        103.05        25.49 o
  -9   3   5          6.22         -2.69        19.93 o
  -8   3   5        607.03        582.18        23.89 o
  -7   3   5          2.12          2.07         9.62 o
  -6   3   5         10.61          9.72         9.63 o
  -5   3   5         41.54         33.54         8.91 o
  -4   3   5        653.78        620.84        14.20 o
  -3   3   5         22.47         23.22         5.28 o
  -2   3   5        112.38        105.61         7.27 o
  -1   3   5       2778.97       2995.62       141.41 o
   0   3   5         72.01         85.66         5.28 o
   1   3   5         86.07         74.66         5.39 o
   2   3   5        170.50        175.83         9.87 o
   3   3   5          0.19         -0.87         2.69 o
   4   3   5        115.37        104.65         6.01 o
   5   3   5          3.13         12.83         5.79 o
   6   3   5          0.01         -2.63         6.65 o
   7   3   5        294.55        288.82        17.28 o
   8   3   5         20.95         27.74        13.75 o
   9   3   5         53.65         28.84        21.31 o
 -10   4   5         68.53         79.31        29.88 o
  -9   4   5         25.41          7.02        16.80 o
  -7   4   5          7.81          6.77        14.96 o
  -6   4   5        390.29        407.17        39.05 o
  -5   4   5        108.18         97.32        11.93 o
  -4   4   5        491.68        466.28        21.92 o
  -3   4   5         58.23         58.42         9.33 o
  -2   4   5         43.02         38.83         6.97 o
  -1   4   5        598.60        624.14        23.47 o
   0   4   5          2.50          1.06         3.73 o
   1   4   5        629.25        671.66        25.25 o
   2   4   5        427.00        406.19        21.30 o
   3   4   5        603.40        607.42        15.79 o
   4   4   5        715.42        780.22        29.63 o
   5   4   5         24.90         26.32         7.57 o
   6   4   5         39.60         38.73        10.01 o
   7   4   5         19.36         21.66        12.66 o
   8   4   5        164.20        191.75        20.94 o
   9   4   5         19.09          1.00        23.53 o
 -10   5   5          4.87          7.77        24.70 o
  -9   5   5         28.69         16.13        24.32 o
  -6   5   5         21.86         11.70        18.22 o
  -5   5   5        220.26        179.26        23.61 o
  -4   5   5        190.33        182.81        15.72 o
  -3   5   5        730.52        826.23        73.15 o
  -2   5   5         81.56         68.26         9.88 o
  -1   5   5       1115.91       1197.24        32.07 o
   0   5   5         97.67        105.28         6.94 o
   1   5   5        558.31        581.20        33.37 o
   2   5   5       1343.60       1344.38        57.73 o
   3   5   5       1209.84       1154.88        52.51 o
   4   5   5        143.21        144.54        12.12 o
   5   5   5        123.89        136.87         9.36 o
   6   5   5         43.41         57.35        11.24 o
   7   5   5         28.27         25.95        17.65 o
   8   5   5         94.92         87.65        19.74 o
   9   5   5          9.13         -0.59        29.08 o
 -10   6   5         61.45         67.74        32.30 o
  -9   6   5        108.44         93.06        28.08 o
  -5   6   5          2.43         -3.39        12.47 o
  -4   6   5        579.62        611.82        46.13 o
  -3   6   5        765.70        764.50        35.06 o
  -2   6   5        222.74        192.37        25.01 o
  -1   6   5         58.53         47.57         6.27 o
   0   6   5        906.80        964.81        18.19 o
   1   6   5        461.43        458.16        17.90 o
   2   6   5        431.47        407.98        16.85 o
   3   6   5        706.05        672.06        21.11 o
   4   6   5        963.14        950.13        23.87 o
   5   6   5         18.81         21.68         8.16 o
   6   6   5          9.77         -0.19        13.48 o
   7   6   5         70.73         71.39        14.30 o
   8   6   5         20.46         -0.79        26.12 o
   9   6   5         33.17         24.90        29.88 o
  -9   7   5         50.00         61.38        29.50 o
  -4   7   5       1399.91       1452.31       128.83 o
  -3   7   5       1743.16       1861.31       116.19 o
  -2   7   5        122.19        100.38        10.14 o
  -1   7   5         77.99         63.29         7.72 o
   0   7   5        365.58        350.93        11.30 o
   1   7   5         95.48         89.54         6.96 o
   2   7   5       1444.64       1410.30        42.98 o
   3   7   5         34.08         19.14        11.80 o
   4   7   5        127.11        100.25        26.91 o
   5   7   5        123.06        110.19        30.50 o
   6   7   5         39.85         64.13        14.54 o
   7   7   5         51.04         66.88        20.36 o
   8   7   5          2.07         16.13        28.92 o
  -9   8   5         76.64         82.11        33.68 o
  -8   8   5        136.38        142.07        29.88 o
  -3   8   5        444.49        443.63        18.28 o
  -2   8   5        220.94        225.82        14.43 o
  -1   8   5         31.06         21.21         7.85 o
   0   8   5          0.33         -6.24         6.24 o
   1   8   5        794.87        790.63        15.76 o
   2   8   5        297.29        224.01       115.48 o
   3   8   5          7.73         15.34        30.50 o
   4   8   5         38.87         30.67        32.30 o
   5   8   5        160.26        176.97        38.44 o
   6   8   5         27.22         22.85        18.59 o
   7   8   5         32.09         30.50        27.70 o
  -8   9   5         62.94         28.29        27.12 o
  -7   9   5          2.62         -7.35        26.12 o
  -5   9   5        158.45        168.61        23.73 o
  -4   9   5          5.75          1.00        15.75 o
  -3   9   5         35.23         33.89        14.54 o
  -2   9   5         71.26         91.68        15.34 o
  -1   9   5        325.05        311.90        21.52 o
   0   9   5        530.18        524.93        20.94 o
   1   9   5        508.86        466.93        18.14 o
   5   9   5        246.11        209.23        30.88 o
   6   9   5         69.26         92.85        28.50 o
   7   9   5          3.08        -26.12        26.12 o
  -7  10   5        119.50        150.64        23.82 o
  -6  10   5          2.49         -3.01        25.11 o
  -5  10   5          0.01         -9.46        14.67 o
  -4  10   5        181.85        205.05        24.11 o
  -3  10   5        208.87        217.21        22.73 o
  -2  10   5        730.42        731.35        31.67 o
  -1  10   5        438.60        451.76        25.70 o
   0  10   5        544.13        542.64        24.32 o
   1  10   5         31.85         -4.39        10.95 o
   2  10   5         78.37         -1.59        13.16 o
   4  10   5         37.72         63.39        26.12 o
   5  10   5        133.16        112.57        30.09 o
   6  10   5         59.15         47.43        31.30 o
  -6  11   5         38.68         46.63        20.53 o
  -5  11   5         40.87         45.26        28.50 o
  -4  11   5          1.26         18.80        16.34 o
  -3  11   5          0.00         -4.44        14.32 o
  -2  11   5         82.71        108.09        15.97 o
  -1  11   5         11.37          5.09        12.62 o
   0  11   5         68.77         43.13        46.13 o
   1  11   5         15.31          9.04        11.71 o
   2  11   5          0.38         -1.38        22.90 o
   3  11   5         95.67         61.18        25.49 o
   4  11   5         48.29        110.99        31.51 o
  -5  12   5         18.22        -19.30        20.60 o
  -4  12   5          3.37         25.85        19.57 o
  -3  12   5         13.16         -8.35        17.21 o
  -2  12   5         35.88         27.69        31.38 o
  -1  12   5          0.58         15.77        15.60 o
   0  12   5          6.76         -2.46        14.65 o
   1  12   5         43.17         51.61        29.08 o
   2  12   5         10.32         26.91        27.91 o
   3  12   5         45.53         45.63        31.51 o
  -3 -13   6        108.68        115.33        21.22 o
  -2 -13   6        140.69        149.57        21.08 o
  -1 -13   6          3.57         14.92        17.84 o
   0 -13   6        214.97        244.01        21.95 o
   1 -13   6          6.70         18.11        18.19 o
   2 -13   6          2.37        -15.58        17.70 o
   3 -13   6         29.88         33.95        19.77 o
  -4 -12   6        262.46        286.14        23.78 o
  -3 -12   6        124.85        113.74        18.99 o
  -2 -12   6         52.06         48.81        15.26 o
  -1 -12   6         19.20         -3.24        14.13 o
   0 -12   6          6.44         12.11        13.80 o
   1 -12   6          5.98         23.88        13.49 o
   2 -12   6        249.03        248.66        18.37 o
   3 -12   6          0.35         10.48        14.46 o
   4 -12   6          0.67         13.92        18.17 o
   5 -12   6         50.94         39.68        19.93 o
  -6 -11   6         16.22         13.56        23.80 o
  -5 -11   6         21.50         37.80        17.48 o
  -4 -11   6         35.70         27.30        15.97 o
  -3 -11   6        288.29        335.04        82.30 o
  -2 -11   6        126.01        116.82        34.27 o
  -1 -11   6        483.58        460.39        59.69 o
   0 -11   6          0.23        -14.28        14.28 o
   1 -11   6        250.09        230.81        18.29 o
   2 -11   6          6.88         -1.43        15.03 o
   3 -11   6         28.08         35.39        13.15 o
   4 -11   6         37.11         24.40        14.51 o
   5 -11   6         63.47         60.85        18.02 o
   6 -11   6        345.57        376.03        32.27 o
  -7 -10   6        101.00        119.62        22.18 o
  -6 -10   6          8.41         -3.66        17.56 o
  -5 -10   6         56.89         47.43        21.14 o
  -4 -10   6         66.66         74.28        18.82 o
  -3 -10   6         65.60         84.10        12.86 o
  -2 -10   6        982.90        878.13        58.79 o
  -1 -10   6          1.62         11.99        10.15 o
   0 -10   6        256.37        244.11        14.73 o
   1 -10   6         24.64         17.68         9.85 o
   2 -10   6         15.47         12.02        10.04 o
   3 -10   6         28.20         27.82        14.65 o
   4 -10   6         34.18         26.86        16.11 o
   5 -10   6         20.63          8.04        17.09 o
   6 -10   6         81.62         90.74        18.51 o
   7 -10   6        299.20        334.02        24.97 o
  -8  -9   6        102.66        122.72        38.67 o
  -7  -9   6         14.31         15.77        25.51 o
  -6  -9   6        105.29         83.91        22.73 o
  -5  -9   6         56.21         53.12        12.89 o
  -4  -9   6        134.32        124.98        14.17 o
  -3  -9   6         13.06         11.04         9.68 o
  -2  -9   6        261.59        242.84        15.33 o
  -1  -9   6        169.12        181.21        11.47 o
   0  -9   6        211.65        189.59        11.38 o
   1  -9   6        116.07        105.88         9.52 o
   2  -9   6          2.60         -7.08         7.88 o
   3  -9   6        381.81        377.95        18.17 o
   4  -9   6          8.80          6.82        12.49 o
   5  -9   6         56.37         72.66        16.57 o
   6  -9   6         18.55          7.92        17.08 o
   7  -9   6        194.05        211.72        21.32 o
   8  -9   6         40.84         48.38        20.37 o
  -8  -8   6          2.18          0.47        18.13 o
  -7  -8   6         65.30         59.81        31.28 o
  -6  -8   6          0.12         -2.94        13.26 o
  -5  -8   6       1350.95       1370.12       114.03 o
  -4  -8   6       1858.91       1896.59        99.72 o
  -3  -8   6       1731.13       1725.81       102.97 o
  -2  -8   6        231.08        236.62        16.83 o
  -1  -8   6        258.14        235.49        11.59 o
   0  -8   6         55.94         54.54         7.20 o
   1  -8   6          5.72          4.73         6.30 o
   2  -8   6        144.34        135.67         9.18 o
   3  -8   6       1353.07       1345.50        43.47 o
   4  -8   6          0.00         -5.27        10.78 o
   5  -8   6        977.80        939.28        91.07 o
   6  -8   6         63.70         61.29        16.45 o
   7  -8   6         14.95         -9.45        19.83 o
   8  -8   6          0.19        -17.90        17.90 o
   9  -8   6          5.39          2.37        22.71 o
  -9  -7   6         17.91         36.48        28.50 o
  -8  -7   6         94.42        134.14        28.29 o
  -7  -7   6        113.79        105.01        21.52 o
  -6  -7   6        135.34        118.58        13.38 o
  -5  -7   6         10.04          8.09         9.43 o
  -4  -7   6        185.56        185.59        13.02 o
  -3  -7   6         87.39         99.51         8.51 o
  -2  -7   6         10.92          8.06         5.92 o
  -1  -7   6        182.63        176.34         9.48 o
   0  -7   6        417.65        436.77        18.05 o
   1  -7   6        128.42        113.61         7.56 o
   2  -7   6        578.25        567.52        15.39 o
   3  -7   6        947.71        983.59        36.91 o
   4  -7   6        892.54        852.76        42.31 o
   5  -7   6        449.10        423.12        18.03 o
   6  -7   6        485.68        554.61        23.18 o
   7  -7   6        266.35        237.78        25.05 o
   8  -7   6          6.92         15.23        16.76 o
   9  -7   6         41.89         51.85        28.98 o
  -9  -6   6         68.47        104.63        28.08 o
  -8  -6   6          1.03        -15.13        22.31 o
  -7  -6   6          1.55          8.97        16.95 o
  -6  -6   6        159.68        147.67        12.36 o
  -5  -6   6        212.02        189.05        14.35 o
  -4  -6   6        143.81        157.60        13.72 o
  -3  -6   6       1615.85       1689.08        98.75 o
  -2  -6   6        240.42        209.89        16.58 o
  -1  -6   6        161.73        163.70        10.04 o
   0  -6   6         51.29         63.03         5.45 o
   1  -6   6        557.97        614.96        14.76 o
   2  -6   6        468.45        455.22        12.56 o
   3  -6   6         50.04         55.91         6.76 o
   4  -6   6        308.62        252.55        13.03 o
   5  -6   6         45.94         40.45         9.91 o
   6  -6   6        596.48        612.24        54.27 o
   7  -6   6         10.75          4.11        12.09 o
   8  -6   6         67.13         57.10        16.13 o
   9  -6   6          3.17          4.04        17.96 o
 -10  -5   6         61.13         49.22        30.67 o
  -9  -5   6         42.43         44.63        25.70 o
  -8  -5   6          6.25          8.36        19.14 o
  -7  -5   6        801.54        763.39        23.34 o
  -6  -5   6        126.85        130.59         9.70 o
  -5  -5   6        579.35        532.86        20.87 o
  -4  -5   6         64.07         51.14         6.88 o
  -3  -5   6       1875.31       1776.93       119.53 o
  -2  -5   6        438.68        450.00        29.53 o
  -1  -5   6       1206.28       1166.56        81.06 o
   0  -5   6         14.02         13.28         3.86 o
   1  -5   6         65.86         55.63         4.64 o
   2  -5   6         10.98          6.27         4.68 o
   3  -5   6         53.92         68.72         6.07 o
   4  -5   6         34.07         27.87         6.91 o
   5  -5   6        163.64        167.54        15.95 o
   6  -5   6         58.40         64.77        10.85 o
   7  -5   6        434.75        400.06        34.64 o
   8  -5   6        160.93        194.11        46.13 o
   9  -5   6         74.18         98.35        40.76 o
  10  -5   6        176.54        181.94        22.07 o
 -10  -4   6        127.38        186.54        33.10 o
  -9  -4   6          5.94         -6.56        23.11 o
  -8  -4   6        109.51        115.00        21.52 o
  -7  -4   6          0.05         -6.07        10.24 o
  -6  -4   6        186.40        183.01        12.33 o
  -5  -4   6         86.92         91.07         6.45 o
  -4  -4   6         29.23         31.57         5.37 o
  -3  -4   6        381.93        376.80        24.42 o
  -2  -4   6        236.57        266.91        13.90 o
  -1  -4   6       3089.04       3357.19       244.64 o
   0  -4   6         11.80         14.81         6.10 o
   1  -4   6         85.19         75.49         6.27 o
   2  -4   6         30.18         31.16         4.26 o
   3  -4   6        355.88        361.92        26.75 o
   4  -4   6          5.50          9.25         5.77 o
   5  -4   6       1065.77        947.71        60.15 o
   6  -4   6        457.83        415.77        19.42 o
   7  -4   6        775.96        776.21        76.95 o
   8  -4   6         21.49         30.98        11.12 o
   9  -4   6          1.15        -12.53        12.53 o
  10  -4   6          8.69         15.14        15.52 o
 -10  -3   6         87.44        114.20        31.51 o
  -8  -3   6         23.97         22.73        17.72 o
  -7  -3   6        113.83        108.63        15.56 o
  -6  -3   6        462.14        486.43        15.42 o
  -5  -3   6          6.13          2.75         4.69 o
  -4  -3   6         40.92         31.08         4.25 o
  -3  -3   6        217.25        202.24         9.18 o
  -2  -3   6       1781.12       1740.30        72.93 o
  -1  -3   6        153.09        156.49        11.33 o
   0  -3   6         76.75         83.15        11.37 o
   1  -3   6        684.60        671.53        44.42 o
   2  -3   6          0.77          3.30         3.46 o
   3  -3   6        396.23        351.29        30.75 o
   4  -3   6         72.82         69.36         6.75 o
   5  -3   6         49.59         50.99         7.77 o
   6  -3   6        125.66         99.53        13.98 o
   7  -3   6        271.61        197.95        14.04 o
   8  -3   6         47.38         40.25        11.04 o
   9  -3   6          5.21          5.77        12.12 o
  10  -3   6        133.02        125.20        17.24 o
 -10  -2   6          2.00         24.70        26.49 o
  -8  -2   6          0.06          4.39        17.55 o
  -7  -2   6         90.62         96.72        13.73 o
  -6  -2   6          1.72          0.05         7.34 o
  -5  -2   6        610.52        610.09        25.45 o
  -4  -2   6        458.67        405.42        27.61 o
  -3  -2   6       1681.90       1566.24        63.00 o
  -2  -2   6       1880.10       1877.10        63.09 o
  -1  -2   6          6.72          7.03         2.17 o
   0  -2   6        635.63        594.12        56.11 o
   1  -2   6        280.90        278.72        20.05 o
   2  -2   6         68.59         59.16         4.27 o
   3  -2   6         46.48         26.47         3.95 o
   4  -2   6        550.36        506.61        40.77 o
   5  -2   6        111.11        102.92         7.31 o
   6  -2   6        305.02        324.19        20.61 o
   7  -2   6        285.42        268.34        18.33 o
   8  -2   6         66.22         76.89        11.26 o
   9  -2   6          2.99         -6.20        11.85 o
  10  -2   6          0.86         -1.31        14.44 o
 -11  -1   6         10.29         -7.56        27.50 o
 -10  -1   6        133.39        165.81        30.30 o
  -8  -1   6         59.29         55.79        18.55 o
  -7  -1   6         65.19         60.82        12.15 o
  -6  -1   6         74.38         67.26        10.46 o
  -5  -1   6          0.71          2.54         5.60 o
  -4  -1   6        377.22        371.60        10.94 o
  -3  -1   6        531.11        494.58         7.20 o
  -2  -1   6       1306.26       1170.12        33.17 o
  -1  -1   6        453.18        453.58        18.69 o
   0  -1   6        242.99        228.01         9.49 o
   1  -1   6        884.54        875.33        61.95 o
   2  -1   6       4003.77       3882.30       403.98 o
   3  -1   6          0.89          0.41         3.37 o
   4  -1   6          2.17          1.91         4.27 o
   5  -1   6         23.80         34.36         6.63 o
   6  -1   6          1.82          2.97         6.34 o
   7  -1   6          9.31          7.70         7.75 o
   8  -1   6         54.55         49.40        15.31 o
   9  -1   6        185.25        167.95        32.54 o
  10  -1   6         82.76        102.91        15.91 o
 -11   0   6          9.24         -7.35        29.08 o
 -10   0   6         69.63         81.90        26.12 o
  -8   0   6         12.77          2.38        14.96 o
  -7   0   6        150.38        139.54         9.95 o
  -6   0   6        287.94        306.73        11.98 o
  -5   0   6          4.57          5.27         5.50 o
  -4   0   6       1792.80       1840.71        37.08 o
  -3   0   6          0.92         13.80         3.13 o
  -2   0   6        246.06        237.29         5.55 o
  -1   0   6        315.57        302.08         6.64 o
   0   0   6         27.21         30.60         2.84 o
   1   0   6         17.48         18.70         2.73 o
   2   0   6       2953.16       3228.31       206.31 o
   3   0   6        940.56       1018.44        72.46 o
   4   0   6        643.38        689.56        61.34 o
   5   0   6        886.26        900.63        71.29 o
   6   0   6        372.71        398.33        23.76 o
   7   0   6        438.16        441.62        52.22 o
   8   0   6        474.81        530.04        64.44 o
   9   0   6         11.44         26.61        13.88 o
  10   0   6         15.59         19.24        16.51 o
 -11   1   6         29.29         62.76        33.68 o
 -10   1   6         17.97          0.21        23.90 o
  -8   1   6         22.12         40.66        16.76 o
  -7   1   6        199.24        205.68        14.02 o
  -6   1   6       1543.16       1551.13        25.11 o
  -5   1   6        160.82        167.65         9.46 o
  -4   1   6          1.24          2.85         5.07 o
  -3   1   6         39.72         29.60         4.67 o
  -2   1   6         25.90         19.48         3.14 o
  -1   1   6        105.94        109.86         4.68 o
   0   1   6       3190.13       3480.07       148.35 o
   1   1   6        406.68        464.33        23.68 o
   2   1   6        353.90        395.52        18.58 o
   3   1   6       1677.23       1515.76        50.78 o
   4   1   6        271.27        280.65        17.70 o
   5   1   6         43.19         48.67         6.94 o
   6   1   6        223.23        251.27        14.63 o
   7   1   6        619.16        551.12        53.30 o
   8   1   6         40.57         25.14        19.64 o
   9   1   6         25.17          7.02        13.95 o
  10   1   6          0.15          7.01        17.19 o
 -11   2   6          0.84         15.96        28.71 o
 -10   2   6         12.87          4.60        25.11 o
  -9   2   6         20.52         35.18        14.06 o
  -8   2   6        745.15        734.61        35.48 o
  -7   2   6        306.13        333.70        15.35 o
  -6   2   6        498.50        516.98        15.72 o
  -5   2   6        368.00        384.32        13.18 o
  -4   2   6        203.03        214.76        10.48 o
  -3   2   6          6.57          8.14         4.82 o
  -2   2   6       2612.58       2669.94        72.30 o
  -1   2   6         30.43         30.43         3.74 o
   0   2   6        299.35        308.22        13.13 o
   1   2   6        119.96        123.92         4.34 o
   2   2   6         59.89         72.50         4.76 o
   3   2   6        363.33        408.41        20.74 o
   4   2   6        415.22        406.11        32.96 o
   5   2   6         10.98         12.16         5.26 o
   6   2   6          0.23         -0.56         6.60 o
   7   2   6        913.81        862.73        39.51 o
   8   2   6        137.91        147.58        16.34 o
   9   2   6        163.50        164.23        16.02 o
  10   2   6          3.58          0.25        17.81 o
 -10   3   6         61.56         89.30        29.71 o
  -9   3   6        253.81        278.21        20.28 o
  -8   3   6        255.06        271.37        36.06 o
  -7   3   6          0.89         10.41        10.62 o
  -6   3   6        112.11        114.15        10.47 o
  -5   3   6        244.17        226.50        13.94 o
  -4   3   6         15.33          8.25         6.34 o
  -3   3   6         65.80         58.57         6.31 o
  -2   3   6       2498.97       2590.80        84.28 o
  -1   3   6       1108.14       1201.38        43.03 o
   0   3   6        470.84        514.13        20.62 o
   1   3   6       5599.15       6268.83       300.89 o
   2   3   6        390.71        369.94        16.82 o
   3   3   6        234.24        259.79        10.53 o
   4   3   6        147.30        160.30         8.44 o
   5   3   6        173.72        174.65         7.65 o
   6   3   6         11.91         30.27         7.85 o
   7   3   6        188.41        193.82        14.24 o
   8   3   6          4.28          6.02        11.96 o
   9   3   6          6.57          0.80        15.63 o
 -10   4   6         17.66         53.40        25.91 o
  -9   4   6          0.25         13.65        17.93 o
  -8   4   6        639.91        649.87        42.46 o
  -7   4   6       1238.13       1316.74        31.70 o
  -6   4   6          2.34         -4.16         9.74 o
  -5   4   6          0.08          9.11         8.14 o
  -4   4   6          5.43          3.24         7.10 o
  -3   4   6        155.72        145.62         8.78 o
  -2   4   6        383.30        386.79        10.98 o
  -1   4   6        168.36        150.81         7.92 o
   0   4   6        584.72        607.90        25.80 o
   1   4   6        446.05        439.66        16.51 o
   2   4   6         51.95         63.80         8.00 o
   3   4   6          0.00          5.23         7.88 o
   4   4   6        118.69        115.71         9.13 o
   5   4   6       3535.27       3834.24       123.76 o
   6   4   6        578.27        557.39        18.79 o
   7   4   6         52.06         37.27        17.32 o
   8   4   6         13.16         -7.87        17.56 o
   9   4   6         11.96        -18.14        28.29 o
 -10   5   6          0.10        -29.29        29.29 o
  -9   5   6          0.41         12.55        20.24 o
  -8   5   6         35.47          8.78        17.57 o
  -7   5   6        702.42        715.43        38.44 o
  -6   5   6        213.60        236.17        26.54 o
  -5   5   6         58.57         46.23        11.60 o
  -4   5   6        425.02        390.60        18.04 o
  -3   5   6       1171.40       1187.77        37.73 o
  -2   5   6        128.26        128.44         8.56 o
  -1   5   6         33.77         22.84         6.16 o
   0   5   6          0.81          2.90         3.90 o
   1   5   6          0.19          6.79         7.66 o
   2   5   6        123.47        117.15        13.49 o
   3   5   6        188.41        185.45        12.55 o
   4   5   6        273.25        271.79        16.59 o
   5   5   6         55.64         53.14        16.74 o
   6   5   6         14.24         13.39        10.41 o
   7   5   6        124.43        110.36        14.88 o
   8   5   6          0.95         -5.18        21.73 o
   9   5   6          2.42          9.15        31.51 o
 -10   6   6          0.98        -28.29        28.29 o
  -9   6   6          0.96        -21.60        21.60 o
  -8   6   6          6.87         23.32        23.73 o
  -6   6   6        379.96        319.46        31.67 o
  -5   6   6         61.78         66.01        14.50 o
  -4   6   6       2149.32       2128.33        95.17 o
  -3   6   6        301.99        248.20        27.20 o
  -2   6   6        622.50        616.43        22.99 o
  -1   6   6        377.80        402.16        16.66 o
   0   6   6         53.38         49.81         5.13 o
   1   6   6          2.82          1.46         8.80 o
   2   6   6        713.00        704.74        36.42 o
   3   6   6        740.46        735.72        40.29 o
   4   6   6       1950.06       1870.95        42.20 o
   5   6   6        146.09        151.20        18.64 o
   6   6   6        401.93        432.02        34.10 o
   7   6   6         57.60         63.23        19.93 o
   8   6   6        136.41        123.15        33.47 o
  -9   7   6          0.06         -1.00        28.29 o
  -8   7   6         25.10         26.91        22.52 o
  -4   7   6        495.34        545.64        55.99 o
  -3   7   6        343.93        346.20        22.29 o
  -2   7   6       1726.16       1787.17       100.58 o
  -1   7   6        135.97        135.75         9.95 o
   0   7   6        171.29        182.38        10.72 o
   1   7   6       1116.95       1132.69        39.75 o
   2   7   6         13.34          9.17        11.18 o
   3   7   6       1233.98       1139.62        43.14 o
   4   7   6         11.79         22.50        14.57 o
   5   7   6          8.80          3.18        34.47 o
   6   7   6          7.32         -9.34        17.28 o
   7   7   6        113.48        150.85        30.30 o
   8   7   6         67.19         96.23        34.10 o
  -9   8   6         25.30        -21.73        30.50 o
  -8   8   6          8.72         10.15        28.29 o
  -7   8   6         23.81        -18.14        24.32 o
  -3   8   6         48.02         61.59        14.33 o
  -2   8   6        656.38        694.16        20.92 o
  -1   8   6          7.91          5.33        11.75 o
   0   8   6         96.14         76.31         8.77 o
   1   8   6        290.00        311.27        29.88 o
   5   8   6          2.31        -23.32        23.32 o
   6   8   6          2.01         -3.80        24.53 o
   7   8   6          5.45          9.57        28.08 o
  -8   9   6          0.58         -3.97        29.29 o
  -7   9   6          0.59          2.80        23.90 o
  -6   9   6          1.12         -2.80        34.10 o
  -4   9   6         62.90         62.55        19.14 o
  -3   9   6          7.51          7.35        14.75 o
  -2   9   6        676.27        683.13        27.91 o
  -1   9   6         92.14         91.47        13.75 o
   0   9   6        686.02        683.13        21.52 o
   5   9   6         11.70        -23.53        23.53 o
   6   9   6         92.07         82.70        31.09 o
  -7  10   6         20.57         33.69        21.44 o
  -6  10   6         50.93         35.34        20.59 o
  -5  10   6          1.02         -1.03        15.34 o
  -4  10   6          4.51          3.97        18.93 o
  -3  10   6         27.76         34.68        17.93 o
  -2  10   6         15.13         15.54        15.13 o
  -1  10   6        165.76        171.58        17.34 o
   0  10   6        112.46          9.57        11.57 o
   1  10   6          0.56         -1.38        12.95 o
   3  10   6         31.18         28.50        23.73 o
   4  10   6         13.97         34.47        26.49 o
   5  10   6         31.26         12.54        29.88 o
  -6  11   6          7.06         -6.65        20.66 o
  -5  11   6         23.27         16.55        24.32 o
  -4  11   6          9.82         15.99        17.25 o
  -3  11   6         71.25         74.05        29.19 o
  -2  11   6        172.09         95.15        94.65 o
  -1  11   6         91.00         20.77        55.60 o
   0  11   6         25.00          1.56        11.99 o
   1  11   6        199.41        148.47        27.70 o
   2  11   6        142.55        109.61        27.91 o
   3  11   6        202.02        190.30        33.68 o
   4  11   6         78.49         95.86        34.27 o
  -4  12   6          1.86         11.55        19.55 o
  -3  12   6          0.16         -9.88        18.05 o
  -2  12   6        289.14        203.23       151.46 o
  -1  12   6          6.53         29.43        19.39 o
   0  12   6         32.01         22.73        26.12 o
   1  12   6          4.81          8.78        25.49 o
   2  12   6         13.23         56.79        29.08 o
  -2 -13   7          2.92        -17.32        19.12 o
  -1 -13   7        172.70        202.67        21.25 o
   0 -13   7         90.19         59.41        19.03 o
   1 -13   7        191.07        196.99        22.17 o
   2 -13   7          1.66          0.64        18.22 o
   3 -13   7          6.25         35.18        20.09 o
  -4 -12   7          6.33          5.40        18.06 o
  -3 -12   7          0.10         20.40        17.72 o
  -2 -12   7        124.99        137.61        18.01 o
  -1 -12   7         69.98         90.76        15.57 o
   0 -12   7        434.36        455.53        28.24 o
   1 -12   7        105.27         76.58        14.93 o
   2 -12   7          5.05          9.43        14.81 o
   3 -12   7         24.43         21.13        16.61 o
   4 -12   7          0.36          1.16        19.12 o
   5 -12   7         22.11          7.28        20.00 o
  -5 -11   7        130.85        146.02        20.44 o
  -4 -11   7         54.84         73.18        16.29 o
  -3 -11   7         18.79         14.05        13.68 o
  -2 -11   7        129.67        111.48        16.32 o
  -1 -11   7         95.09        108.93        16.70 o
   0 -11   7         10.59         31.79        14.40 o
   1 -11   7        397.35        403.52        19.44 o
   2 -11   7        352.64        356.50        21.04 o
   3 -11   7          2.11        -11.82        12.63 o
   4 -11   7        207.59        219.26        18.17 o
   5 -11   7         14.09         23.14        17.50 o
   6 -11   7         26.82         20.37        19.21 o
  -6 -10   7         27.41         31.77        26.30 o
  -5 -10   7        236.43        231.31        19.13 o
  -4 -10   7        195.48        204.08        39.15 o
  -3 -10   7         17.33         15.49        13.79 o
  -2 -10   7         64.90         56.58        15.75 o
  -1 -10   7         51.83         61.49        10.71 o
   0 -10   7          0.27         -5.38         9.17 o
   1 -10   7        187.85        176.86        24.74 o
   2 -10   7        182.27        176.36        15.64 o
   3 -10   7         25.26         23.82        16.05 o
   4 -10   7        134.13        150.13        21.73 o
   5 -10   7         41.93         38.32        15.50 o
   6 -10   7         32.12         43.62        16.07 o
   7 -10   7         38.85         23.21        19.37 o
  -7  -9   7         16.30         10.36        18.58 o
  -6  -9   7         50.48         62.96        22.11 o
  -5  -9   7          8.62          1.59        15.60 o
  -4  -9   7         80.22         75.84        15.16 o
  -3  -9   7       1555.03       1387.82       101.51 o
  -2  -9   7        128.67        149.36        17.16 o
  -1  -9   7        712.97        727.91        53.28 o
   0  -9   7         27.03         31.13         8.51 o
   1  -9   7        636.15        646.35        17.34 o
   2  -9   7         67.81         61.53        11.38 o
   3  -9   7        110.96        112.04        13.57 o
   4  -9   7         62.99         61.32        14.65 o
   5  -9   7          2.59         -3.11        14.75 o
   6  -9   7        180.61        153.82        16.66 o
   7  -9   7        232.69        233.64        22.29 o
   8  -9   7         37.18         48.09        22.31 o
  -8  -8   7         15.29          2.38        28.71 o
  -7  -8   7          3.77         -6.48        12.25 o
  -6  -8   7        240.15        235.81        21.37 o
  -5  -8   7        102.35         95.66        13.00 o
  -4  -8   7        588.81        589.61        48.11 o
  -3  -8   7        123.93        131.58        10.15 o
  -2  -8   7          9.19          5.70         6.97 o
  -1  -8   7          5.94          9.24         6.62 o
   0  -8   7         94.62         84.31         7.37 o
   1  -8   7        713.89        727.03        14.31 o
   2  -8   7        351.84        331.49        12.84 o
   3  -8   7        997.38        917.25       196.61 o
   4  -8   7        675.93        671.90        95.96 o
   5  -8   7        348.23        247.58        82.80 o
   6  -8   7          3.39         11.30        12.75 o
   7  -8   7          3.43         -3.82        14.22 o
   8  -8   7         31.02         40.23        19.47 o
  -9  -7   7          0.36         12.74        28.71 o
  -8  -7   7         33.18         33.68        25.32 o
  -7  -7   7          1.40          8.57        21.14 o
  -6  -7   7        528.80        490.45        39.87 o
  -5  -7   7       1616.14       1519.14       116.57 o
  -4  -7   7         23.54         22.97         8.61 o
  -3  -7   7          7.50          4.80         7.06 o
  -2  -7   7          4.26          7.69         5.98 o
  -1  -7   7        103.67        105.31        11.39 o
   0  -7   7        138.43        162.91        18.47 o
   1  -7   7        911.19        878.90        21.60 o
   2  -7   7         80.04         75.01         7.10 o
   3  -7   7        166.13        157.90         9.73 o
   4  -7   7        589.43        541.16        27.07 o
   5  -7   7        491.80        448.76        25.30 o
   6  -7   7          0.83          4.99        11.49 o
   7  -7   7         85.49         72.12        19.22 o
   8  -7   7          0.72         -8.51        16.04 o
   9  -7   7         74.57         71.79        22.38 o
  -9  -6   7         19.27          4.97        26.49 o
  -8  -6   7         71.53         72.33        25.91 o
  -7  -6   7         35.27         42.06        16.90 o
  -6  -6   7         53.36         51.29        11.02 o
  -5  -6   7        124.26        131.07        10.48 o
  -4  -6   7        315.53        320.50        13.47 o
  -3  -6   7        150.15        146.16        11.35 o
  -2  -6   7          1.33          1.51         4.96 o
  -1  -6   7        649.13        711.14        44.61 o
   0  -6   7        863.70        787.23        38.29 o
   1  -6   7        446.80        439.04        15.95 o
   2  -6   7          9.72          6.27         4.95 o
   3  -6   7        449.98        444.62        20.82 o
   4  -6   7          1.44         -1.83         6.93 o
   5  -6   7        406.15        429.64        30.57 o
   6  -6   7        627.48        602.78        42.28 o
   7  -6   7        141.95        136.51        15.00 o
   8  -6   7        295.52        317.87        27.24 o
   9  -6   7          7.43         19.52        20.28 o
  -9  -5   7          0.18        -21.94        23.73 o
  -8  -5   7         32.09         48.92        15.88 o
  -7  -5   7         12.81         19.33        11.96 o
  -6  -5   7        108.61         93.81         8.08 o
  -5  -5   7        816.23        785.17        27.48 o
  -4  -5   7         69.51         83.89        10.11 o
  -3  -5   7         20.95         20.60         5.30 o
  -2  -5   7        402.28        365.85        36.73 o
  -1  -5   7        159.80        155.87        10.24 o
   0  -5   7        118.51         94.37         9.37 o
   1  -5   7        813.42        762.12        47.24 o
   2  -5   7        351.72        351.59        12.57 o
   3  -5   7        120.01        115.40        10.76 o
   4  -5   7        332.25        308.82        19.43 o
   5  -5   7        306.33        296.17        24.57 o
   6  -5   7        158.76        152.69        20.11 o
   7  -5   7       1550.63       1571.59       192.45 o
   8  -5   7         28.39         24.34        16.18 o
   9  -5   7         92.62        108.70        16.14 o
 -10  -4   7          1.46         14.54        30.30 o
  -9  -4   7         81.13         66.94        24.32 o
  -8  -4   7         89.96         91.89        21.52 o
  -7  -4   7        156.23        174.98        17.05 o
  -6  -4   7         71.18         69.89         6.48 o
  -5  -4   7        333.92        301.07        10.86 o
  -4  -4   7         30.91         45.15         5.09 o
  -3  -4   7          1.72         -0.93         3.77 o
  -2  -4   7       1193.41       1075.49        48.00 o
  -1  -4   7       3197.34       3274.85       185.72 o
   0  -4   7       2995.25       3610.41       135.91 o
   1  -4   7        450.85        533.90        17.34 o
   2  -4   7        391.72        364.63        32.17 o
   3  -4   7          3.18         18.12         4.75 o
   4  -4   7         73.92         78.62         8.35 o
   5  -4   7         29.30         30.88         7.88 o
   6  -4   7          1.98         -5.03         8.53 o
   7  -4   7          1.56         -8.69         8.69 o
   8  -4   7        309.38        275.37        23.03 o
   9  -4   7        258.52        256.31        17.69 o
  10  -4   7         22.39         -3.00        16.33 o
 -10  -3   7         14.70         -4.18        26.91 o
  -8  -3   7         97.64         78.73        20.94 o
  -7  -3   7         27.95         18.63        10.37 o
  -6  -3   7          7.37         11.53         8.18 o
  -5  -3   7          0.04         -1.46         4.37 o
  -4  -3   7        437.89        437.89        15.97 o
  -3  -3   7        913.83        851.59        30.82 o
  -2  -3   7          0.23          0.96         3.28 o
  -1  -3   7        265.23        311.79        19.04 o
   0  -3   7       4694.56       4957.60       356.07 o
   1  -3   7         77.36         79.23         8.43 o
   2  -3   7         12.51         10.69         3.86 o
   3  -3   7         46.17         46.05         5.14 o
   4  -3   7         77.40         68.84         6.22 o
   5  -3   7        400.10        394.30        30.18 o
   6  -3   7        235.79        245.13        13.12 o
   7  -3   7        531.30        571.17        35.25 o
   8  -3   7         88.84         98.56        14.50 o
   9  -3   7          0.04         -0.26        13.06 o
  10  -3   7          0.15          9.24        16.33 o
 -10  -2   7          7.93         30.67        27.12 o
  -8  -2   7          0.19          1.38        18.34 o
  -7  -2   7          5.64         -1.99        12.46 o
  -6  -2   7          0.95          4.07         7.87 o
  -5  -2   7         24.54         18.51         4.79 o
  -4  -2   7         20.75         15.64         4.18 o
  -3  -2   7        379.50        332.34        11.20 o
  -2  -2   7       1642.68       1696.66        84.26 o
  -1  -2   7         11.81         15.70         2.67 o
   0  -2   7       7470.79       8277.07       588.04 o
   1  -2   7        329.04        356.51        20.57 o
   2  -2   7         16.32         16.78         4.10 o
   3  -2   7        595.84        598.82        40.63 o
   4  -2   7       1901.14       1851.29       130.29 o
   5  -2   7          6.08          4.32         5.82 o
   6  -2   7         12.40          8.12         6.98 o
   7  -2   7         99.73         78.81         9.90 o
   8  -2   7        162.13        177.30        26.34 o
   9  -2   7          8.56          3.82        12.82 o
  10  -2   7        154.08        165.90        18.95 o
 -10  -1   7         31.90         27.70        25.91 o
  -8  -1   7        129.78        135.72        21.94 o
  -7  -1   7         61.53         63.37        13.83 o
  -6  -1   7        121.41        119.15        11.78 o
  -5  -1   7         18.38         18.68         6.02 o
  -4  -1   7          1.66          3.05         3.84 o
  -3  -1   7         39.63         33.08         3.73 o
  -2  -1   7        337.75        372.50        17.98 o
  -1  -1   7        232.18        229.59         9.49 o
   0  -1   7         79.14         80.05         4.19 o
   1  -1   7       1250.55       1293.98        91.17 o
   2  -1   7        203.28        185.13        12.61 o
   3  -1   7        153.20        184.32        13.37 o
   4  -1   7        585.16        561.15        42.62 o
   5  -1   7        426.52        414.52        30.04 o
   6  -1   7         38.46         29.77         7.49 o
   7  -1   7          7.44          9.82         8.46 o
   8  -1   7          5.10         -7.44        10.04 o
   9  -1   7         13.49         22.35        12.57 o
  10  -1   7         57.49         34.49        15.92 o
 -10   0   7          5.09          6.39        25.11 o
  -8   0   7          3.66          1.21        16.34 o
  -7   0   7         20.80         30.59         8.88 o
  -6   0   7        200.64        162.96        12.94 o
  -5   0   7        254.63        247.16        11.55 o
  -4   0   7       1700.19       1694.73        20.32 o
  -3   0   7        156.05        148.12         5.84 o
  -2   0   7        313.68        328.20         8.49 o
  -1   0   7         13.20          8.01         2.89 o
   0   0   7          0.14          5.59         2.86 o
   1   0   7        795.01        815.52        45.26 o
   2   0   7       1282.66       1441.38        88.77 o
   3   0   7        286.46        257.62        19.42 o
   4   0   7        117.90        123.03        11.25 o
   5   0   7        137.47        138.67         9.92 o
   6   0   7        588.64        655.25        49.02 o
   7   0   7          6.07          4.87         9.53 o
   8   0   7         83.47         97.03        11.95 o
   9   0   7         21.32         22.35        12.59 o
  10   0   7          5.45          9.21        15.02 o
 -10   1   7        103.64        108.23        29.50 o
  -9   1   7          2.99        -16.76        23.11 o
  -8   1   7        138.61        127.75        13.42 o
  -7   1   7         31.12         35.41        10.55 o
  -6   1   7        183.43        165.93        11.68 o
  -5   1   7        194.18        206.59        10.57 o
  -4   1   7         44.49         43.00         6.63 o
  -3   1   7        289.09        319.39         7.78 o
  -2   1   7       1881.00       1922.89        52.79 o
  -1   1   7        204.89        202.92         7.63 o
   0   1   7         50.85         58.41         3.64 o
   1   1   7        109.59        120.70         5.99 o
   2   1   7       1426.23       1381.08        91.40 o
   3   1   7         20.25          7.12         3.92 o
   4   1   7         41.38         45.76         5.26 o
   5   1   7         10.89         -0.88         5.44 o
   6   1   7        374.56        428.21        37.87 o
   7   1   7        220.95        232.14        19.53 o
   8   1   7         39.17         41.96        12.45 o
   9   1   7         37.19         34.54        12.34 o
  10   1   7          0.00          0.39        14.91 o
 -10   2   7        113.13        103.84        30.67 o
  -9   2   7          4.31         -7.16        14.14 o
  -8   2   7          1.36          8.17        12.39 o
  -7   2   7         45.91         63.72        11.80 o
  -6   2   7        279.25        263.19        13.35 o
  -5   2   7          7.08          0.34         7.37 o
  -4   2   7          6.45          4.70         6.42 o
  -3   2   7        427.45        390.36        13.09 o
  -2   2   7       1418.84       1498.11        68.92 o
  -1   2   7        154.25        179.31         6.01 o
   0   2   7       2526.72       2492.91        92.91 o
   1   2   7       1221.51       1376.50        70.74 o
   2   2   7       1837.85       1816.92        77.41 o
   3   2   7        152.85        136.07         9.64 o
   4   2   7        123.16        135.84         9.25 o
   5   2   7         19.36         21.81         5.86 o
   6   2   7        472.17        484.01        37.66 o
   7   2   7         50.88         51.77         9.42 o
   8   2   7        142.67        144.17        15.38 o
   9   2   7          3.09          8.89        12.38 o
 -10   3   7          0.39          2.17        26.70 o
  -9   3   7          0.45          8.92        15.88 o
  -8   3   7        366.61        344.74        37.27 o
  -7   3   7          5.61          6.33        12.87 o
  -6   3   7       1332.64       1353.30        35.78 o
  -5   3   7        396.07        392.91        14.98 o
  -4   3   7         37.62         34.08         7.30 o
  -3   3   7         83.35        102.86         7.86 o
  -2   3   7        716.89        804.91        35.56 o
  -1   3   7         76.82         82.59         6.26 o
   0   3   7        909.27        936.12        22.51 o
   1   3   7          0.99          4.20         4.71 o
   2   3   7        489.63        483.60        31.03 o
   3   3   7         57.22         59.78         7.39 o
   4   3   7         32.51         35.19         4.60 o
   5   3   7        668.42        650.22        23.15 o
   6   3   7         20.54         19.05         6.62 o
   7   3   7        402.82        392.24        73.12 o
   8   3   7        112.60        107.94        11.51 o
   9   3   7         11.34         -6.13        12.73 o
 -10   4   7         69.37         90.26        32.47 o
  -9   4   7         73.51         76.65        21.22 o
  -8   4   7         79.10         72.54        26.91 o
  -7   4   7         59.18         57.02        15.21 o
  -6   4   7         22.77         22.27        10.72 o
  -5   4   7        178.60        178.17        11.46 o
  -4   4   7         77.83         71.70         9.06 o
  -3   4   7         67.09         61.78         7.94 o
  -2   4   7         42.30         36.66         6.92 o
  -1   4   7        886.60        904.92        26.07 o
   0   4   7        520.36        536.18        16.74 o
   1   4   7         20.26         14.99         7.38 o
   2   4   7       2252.75       2196.85       128.46 o
   3   4   7        528.39        510.84        14.91 o
   4   4   7        613.10        590.28        16.80 o
   5   4   7        150.98        158.69         7.84 o
   6   4   7        395.93        433.50        34.11 o
   7   4   7          1.56         -4.06         9.76 o
   8   4   7          0.19         -0.31        13.54 o
   9   4   7         84.15         83.49        31.51 o
 -10   5   7          2.13         22.11        32.47 o
  -9   5   7          0.47         -5.65        19.07 o
  -8   5   7         23.60         13.01        18.09 o
  -7   5   7          2.06         17.55        26.91 o
  -6   5   7         39.57         31.66        13.26 o
  -5   5   7         58.60         58.79        10.62 o
  -4   5   7          3.88          1.82         9.07 o
  -3   5   7         51.86         62.91         8.62 o
  -2   5   7        576.62        605.02        37.64 o
  -1   5   7        126.10        116.81         8.12 o
   0   5   7        507.89        493.16        15.27 o
   1   5   7          3.56          5.59         8.88 o
   2   5   7        177.52        196.15        25.10 o
   3   5   7        498.82        480.26        34.37 o
   4   5   7       2525.71       2572.23       125.68 o
   5   5   7          2.76          7.17        14.31 o
   6   5   7         62.73         89.88        34.10 o
   7   5   7        151.21        203.70        12.79 o
   8   5   7          0.11          5.98        27.91 o
  -9   6   7          4.75         22.98        23.57 o
  -8   6   7          8.10          9.83        18.42 o
  -7   6   7         53.32         35.85        33.89 o
  -6   6   7        162.72        139.81        16.45 o
  -5   6   7        373.05        333.29        18.59 o
  -4   6   7        341.34        363.15        22.02 o
  -3   6   7        510.51        479.37        17.24 o
  -2   6   7         41.18         36.42         8.83 o
  -1   6   7         41.43         28.05         7.87 o
   0   6   7         20.27         15.21         4.91 o
   1   6   7        281.31        268.19        16.22 o
   2   6   7         43.28         51.35        11.44 o
   3   6   7       2875.74       2786.10       123.62 o
   4   6   7        611.58        615.86        28.71 o
   5   6   7        620.01        579.33        58.59 o
   6   6   7         40.41         36.35        27.10 o
   7   6   7        261.49        254.69        32.89 o
   8   6   7        144.92        146.88        33.89 o
  -9   7   7         28.88         11.16        29.88 o
  -8   7   7         26.61         19.14        25.70 o
  -7   7   7         19.55         34.10        23.73 o
  -5   7   7        203.08        207.39        20.21 o
  -4   7   7        735.97        742.42        79.52 o
  -3   7   7        703.25        723.56        44.71 o
  -2   7   7         14.48         11.91         9.75 o
  -1   7   7        203.41        183.38        10.66 o
   0   7   7         28.67         28.41         5.75 o
   1   7   7        339.07        302.19        18.77 o
   2   7   7        711.23        643.62        35.27 o
   3   7   7          4.02         26.59        16.28 o
   5   7   7         52.10         39.24        21.73 o
   6   7   7         32.07         27.29        24.32 o
   7   7   7        303.34        301.91        36.65 o
  -8   8   7          0.11         -0.21        28.92 o
  -7   8   7          2.33        -23.11        23.11 o
  -6   8   7         45.83         86.29        25.91 o
  -3   8   7       1288.53       1407.34        46.84 o
  -2   8   7         16.65         18.45        10.31 o
  -1   8   7        274.44        303.73        13.89 o
   0   8   7         11.23         15.26         7.12 o
   1   8   7        629.21        632.11        36.48 o
   2   8   7        121.36         90.26        21.31 o
   4   8   7         15.69         41.45        22.73 o
   5   8   7         17.40         23.90        24.70 o
   6   8   7          5.72          7.56        26.12 o
   7   8   7          3.51        -23.73        29.71 o
  -7   9   7         11.18         23.32        29.88 o
  -6   9   7         16.85         -8.36        25.32 o
  -5   9   7          5.40          1.21        37.65 o
  -4   9   7         47.26         55.62        19.72 o
  -3   9   7        135.12        131.92        19.14 o
  -2   9   7          0.96          1.80        13.16 o
  -1   9   7          0.86          1.38        11.37 o
   0   9   7        126.98         78.37        53.82 o
   3   9   7        101.42         98.03        25.91 o
   4   9   7        417.46        434.83        44.04 o
   5   9   7         13.47        -25.70        25.70 o
   6   9   7          7.70         75.34        32.47 o
  -6  10   7         59.02         98.16        21.66 o
  -5  10   7        131.75        109.89        18.60 o
  -4  10   7         27.80          0.72        15.63 o
  -3  10   7         84.80        103.05        20.52 o
  -2  10   7        182.32        113.58        18.34 o
  -1  10   7         69.64          3.97        13.37 o
   2  10   7         21.08         35.48        22.73 o
   3  10   7          0.43          9.36        24.53 o
   4  10   7        268.06        281.39        37.27 o
   5  10   7         76.53         69.74        32.68 o
  -5  11   7         62.13         76.93        31.88 o
  -4  11   7         23.50         37.07        17.55 o
  -3  11   7          0.00         -2.84        16.02 o
  -2  11   7         41.33         22.27        16.23 o
  -1  11   7          1.61          7.82        16.94 o
   0  11   7        212.76        195.90        30.09 o
   1  11   7        104.56         87.67        29.88 o
   2  11   7          0.33         42.66        28.50 o
   3  11   7          0.11         22.90        27.91 o
  -3  12   7         23.73         37.71        22.63 o
  -2  12   7         11.76         30.88        30.09 o
  -1  12   7         27.67         60.17        28.29 o
   0  12   7         35.40         58.59        33.10 o
   1  12   7         11.78          9.95        27.50 o
  -1 -13   8         10.73         16.23        19.11 o
   0 -13   8          2.64        -16.66        17.90 o
   1 -13   8          9.88         17.10        18.55 o
   2 -13   8         34.77         53.43        19.39 o
  -4 -12   8         18.14         25.13        19.28 o
  -3 -12   8          4.20        -11.97        16.86 o
  -2 -12   8          7.52         15.18        16.58 o
  -1 -12   8         23.27         26.42        15.36 o
   0 -12   8         94.42        100.51        21.62 o
   1 -12   8         40.75         23.90        15.27 o
   2 -12   8         22.30         19.60        16.36 o
   3 -12   8        198.05        193.88        20.69 o
   4 -12   8         41.67         29.20        26.49 o
  -5 -11   8          0.03          9.76        18.42 o
  -4 -11   8          1.24        -10.32        16.40 o
  -3 -11   8          0.21          6.93        13.36 o
  -2 -11   8          6.66          9.53        12.55 o
  -1 -11   8         47.47         57.29        12.65 o
   0 -11   8        264.36        265.27        29.71 o
   1 -11   8          4.37          2.61        11.67 o
   2 -11   8          2.38          0.07        11.50 o
   3 -11   8         34.42         37.18        14.00 o
   4 -11   8        123.30        141.12        18.56 o
   5 -11   8         94.71         91.62        19.15 o
   6 -11   8         92.32        155.17        22.52 o
  -6 -10   8         14.06         37.00        19.53 o
  -5 -10   8          0.12          5.79        14.89 o
  -4 -10   8          8.35          6.56        13.38 o
  -3 -10   8         27.46         25.88        12.56 o
  -2 -10   8        233.15        224.92        25.43 o
  -1 -10   8         81.80         79.81        12.96 o
   0 -10   8        506.23        420.03        34.29 o
   1 -10   8        539.40        497.95        21.53 o
   2 -10   8         14.59         26.92        12.40 o
   3 -10   8          6.39         -7.95        13.12 o
   4 -10   8         84.25         87.04        16.17 o
   5 -10   8         28.98         30.31        13.96 o
   6 -10   8          1.21          8.51        16.82 o
   7 -10   8          0.49         -8.52        19.66 o
  -7  -9   8        107.84        125.63        33.66 o
  -6  -9   8          3.74         -5.96        24.51 o
  -5  -9   8          7.85         22.68        13.06 o
  -4  -9   8        277.24        270.63        60.38 o
  -3  -9   8        121.61         93.33        36.48 o
  -2  -9   8        641.26        703.21        61.45 o
  -1  -9   8         14.93          8.89         8.19 o
   0  -9   8        128.91        105.66         9.38 o
   1  -9   8         85.96         79.20        10.39 o
   2  -9   8        390.72        364.27        26.20 o
   3  -9   8         32.89         23.35        11.83 o
   4  -9   8         22.03         22.93        13.38 o
   5  -9   8         43.50         47.21        13.00 o
   6  -9   8        297.71        294.42        37.65 o
   7  -9   8         50.22         42.46        18.81 o
  -8  -8   8          0.85        -17.10        19.44 o
  -7  -8   8        100.89        136.31        30.09 o
  -6  -8   8        218.11        201.68        59.42 o
  -5  -8   8         35.39         41.34        14.66 o
  -4  -8   8        177.48        184.08        21.89 o
  -3  -8   8       1364.54       1394.88       136.32 o
  -2  -8   8        685.02        636.49        61.90 o
  -1  -8   8          0.40          4.13         6.31 o
   0  -8   8         69.78         69.27         7.09 o
   1  -8   8          0.32          5.69         6.24 o
   2  -8   8         80.50         73.75        15.17 o
   3  -8   8          4.66         -0.08         9.23 o
   4  -8   8        576.10        597.58        57.29 o
   5  -8   8          0.35          3.44        10.86 o
   6  -8   8        590.67        580.01        27.32 o
   7  -8   8          1.39         -9.43        14.72 o
   8  -8   8          5.70          5.50        19.26 o
  -8  -7   8          0.64          3.01        27.50 o
  -7  -7   8         50.74         36.81        26.37 o
  -6  -7   8         60.01         13.27        39.76 o
  -5  -7   8        313.79        305.26        17.09 o
  -4  -7   8          0.00          2.60         8.17 o
  -3  -7   8       1166.95       1164.16        91.11 o
  -2  -7   8        481.91        483.48        45.56 o
  -1  -7   8         16.66         12.94         5.64 o
   0  -7   8        324.06        326.17        15.26 o
   1  -7   8        211.94        217.95         9.97 o
   2  -7   8          0.03          1.96         5.93 o
   3  -7   8        239.64        238.30        11.73 o
   4  -7   8       1917.14       1814.08       199.20 o
   5  -7   8          9.60          1.63         9.63 o
   6  -7   8          3.03         13.51        11.92 o
   7  -7   8         31.26         29.14        14.59 o
   8  -7   8         16.27         42.73        18.63 o
  -9  -6   8          2.03         -5.39        27.29 o
  -8  -6   8         63.87         56.60        39.26 o
  -7  -6   8          2.64         -4.19        13.05 o
  -6  -6   8          7.59          0.37         7.23 o
  -5  -6   8        281.13        280.84        12.60 o
  -4  -6   8         11.36         14.59        10.90 o
  -3  -6   8         81.90         68.90         7.12 o
  -2  -6   8        141.40        140.49        12.71 o
  -1  -6   8         17.77         35.66         5.27 o
   0  -6   8         38.57         54.93        17.93 o
   1  -6   8        150.99        159.95         7.62 o
   2  -6   8        452.56        427.38        29.41 o
   3  -6   8       1091.02       1078.03        58.01 o
   4  -6   8       1213.34       1177.58       124.47 o
   5  -6   8        197.25        190.72        16.91 o
   6  -6   8         69.04         65.40        11.95 o
   7  -6   8          3.35          7.23        12.55 o
   8  -6   8         33.68         32.03        17.02 o
   9  -6   8         74.06         87.12        18.46 o
  -9  -5   8          0.04        -10.15        25.11 o
  -8  -5   8          3.74        -11.42        14.80 o
  -7  -5   8        213.01        184.38        19.49 o
  -6  -5   8        387.72        429.51        15.13 o
  -5  -5   8         21.20         17.66         6.42 o
  -4  -5   8         37.01         40.44         5.85 o
  -3  -5   8        766.27        709.96        26.38 o
  -2  -5   8        153.39        141.84        12.48 o
  -1  -5   8         13.43         25.88         9.87 o
   0  -5   8         90.14         86.23        11.14 o
   1  -5   8         69.36         70.33        11.39 o
   2  -5   8          4.67         -0.06         4.49 o
   3  -5   8        263.81        221.83        19.42 o
   4  -5   8         12.74          2.54         6.65 o
   5  -5   8          1.15          4.61         8.12 o
   6  -5   8         37.78         39.48        10.67 o
   7  -5   8         11.00          7.32        12.05 o
   8  -5   8         28.19         19.89        13.26 o
   9  -5   8          0.22         13.18        15.94 o
 -10  -4   8         29.81         26.70        31.09 o
  -9  -4   8          4.17         -1.00        23.53 o
  -8  -4   8         51.45         61.59        22.52 o
  -7  -4   8         22.45         15.96        14.52 o
  -6  -4   8          3.26          4.57         6.10 o
  -5  -4   8          3.85          5.06         5.56 o
  -4  -4   8         30.23         27.51         5.29 o
  -3  -4   8        141.60        140.05         6.73 o
  -2  -4   8        109.42        108.50         5.92 o
  -1  -4   8        477.28        519.19        32.33 o
   0  -4   8         73.23         79.39        21.44 o
   1  -4   8          9.87         11.88         8.86 o
   2  -4   8        332.50        315.51        17.76 o
   3  -4   8        176.08        155.19         8.33 o
   4  -4   8          6.42         13.10         6.42 o
   5  -4   8         39.71         30.24         7.25 o
   6  -4   8         79.85         75.19         9.24 o
   7  -4   8        502.02        511.84        31.58 o
   8  -4   8         91.19         92.19        13.95 o
   9  -4   8        345.19        377.19        55.14 o
 -10  -3   8          1.59          3.80        26.70 o
  -9  -3   8         19.48         27.70        41.66 o
  -8  -3   8         42.00         25.70        19.51 o
  -7  -3   8        179.24        171.45        17.66 o
  -6  -3   8         32.17         22.25         6.47 o
  -5  -3   8          4.46          4.55         5.20 o
  -4  -3   8         87.39         73.74         5.71 o
  -3  -3   8         43.52         46.78         4.54 o
  -2  -3   8        643.17        627.47        32.01 o
  -1  -3   8        130.95        121.82        13.55 o
   0  -3   8         41.02         54.25         8.28 o
   1  -3   8        383.89        378.07        22.03 o
   2  -3   8        613.29        607.80        39.54 o
   3  -3   8        210.14        221.81        15.27 o
   4  -3   8        715.59        647.87        40.64 o
   5  -3   8        711.51        655.84        46.92 o
   6  -3   8        811.71        758.80        68.87 o
   7  -3   8        244.89        259.41        16.05 o
   8  -3   8         66.80         68.48        13.25 o
   9  -3   8        100.19         88.96        15.57 o
 -10  -2   8         22.00         18.34        27.91 o
  -8  -2   8          3.17         10.78        17.93 o
  -7  -2   8          1.45          1.29        13.32 o
  -6  -2   8        103.77        110.03         9.97 o
  -5  -2   8        265.99        259.11         9.49 o
  -4  -2   8        102.68        103.86         6.14 o
  -3  -2   8        340.74        342.39        13.88 o
  -2  -2   8       1594.26       1713.73        78.27 o
  -1  -2   8         44.62         55.95         5.74 o
   0  -2   8        187.17        189.42        22.34 o
   1  -2   8        267.09        247.45        19.33 o
   2  -2   8         18.00         15.03         4.75 o
   3  -2   8        381.51        417.68        28.82 o
   4  -2   8         91.10         87.95         6.87 o
   5  -2   8        340.46        350.28        22.13 o
   6  -2   8        261.88        249.17        13.11 o
   7  -2   8        255.57        249.75        14.14 o
   8  -2   8        118.02        137.37        16.22 o
   9  -2   8          0.37          6.89        13.45 o
 -10  -1   8          7.67        -24.70        24.70 o
  -8  -1   8         41.24         37.65        18.72 o
  -7  -1   8          6.82          0.01        12.40 o
  -6  -1   8          2.90         -6.04         9.83 o
  -5  -1   8          0.13          1.93         6.66 o
  -4  -1   8        207.29        191.97         7.93 o
  -3  -1   8        287.79        264.48         7.44 o
  -2  -1   8         13.39          7.37         3.32 o
  -1  -1   8         53.06         59.16         3.91 o
   0  -1   8        196.46        183.80         6.36 o
   1  -1   8          0.19         -0.98         3.24 o
   2  -1   8          0.77         -0.68         3.45 o
   3  -1   8       1043.84        995.73        66.15 o
   4  -1   8        196.50        200.41        12.40 o
   5  -1   8        115.35         95.09         8.01 o
   6  -1   8        167.82        165.50        15.80 o
   7  -1   8         19.70         16.82         9.53 o
   8  -1   8        311.59        338.91        29.76 o
   9  -1   8          0.01         -0.66        13.52 o
 -10   0   8          0.00          4.97        27.29 o
  -9   0   8        117.38        130.71        29.71 o
  -8   0   8          8.11         15.34        18.72 o
  -7   0   8         37.21         36.06         9.94 o
  -6   0   8        245.75        258.30        14.71 o
  -5   0   8         55.83         58.02         8.05 o
  -4   0   8          7.64          6.05         4.41 o
  -3   0   8        263.36        260.73         7.74 o
  -2   0   8        144.12        155.02         6.14 o
  -1   0   8        244.23        245.76         8.69 o
   0   0   8        713.81        717.07        24.69 o
   1   0   8         20.64         27.13         3.59 o
   2   0   8        858.73        917.75        50.66 o
   3   0   8        245.98        232.01        12.62 o
   4   0   8        154.18        168.92        13.81 o
   5   0   8        345.58        304.58        15.73 o
   6   0   8         11.68          9.21         7.36 o
   7   0   8          2.33         11.84         8.97 o
   8   0   8        188.32        233.79        15.15 o
   9   0   8        133.81        167.23        16.35 o
 -10   1   8        137.58        157.24        31.67 o
  -9   1   8         15.57          8.98        23.53 o
  -8   1   8        219.38        238.23        16.39 o
  -7   1   8         11.66         12.89        10.73 o
  -6   1   8        272.97        294.03        14.01 o
  -5   1   8         55.80         62.51         8.30 o
  -4   1   8         69.99         80.24         7.64 o
  -3   1   8          6.81          5.56         4.02 o
  -2   1   8         86.24         82.59         4.87 o
  -1   1   8          0.88         -1.78         3.42 o
   0   1   8         18.82         22.18         3.59 o
   1   1   8        919.03        989.27        47.57 o
   2   1   8         51.64         43.60         5.70 o
   3   1   8        619.42        692.97        34.82 o
   4   1   8        426.12        472.36        21.79 o
   5   1   8         95.18         97.55        11.10 o
   6   1   8         20.17         22.68         8.49 o
   7   1   8        123.23        127.30        27.89 o
   8   1   8        100.57        104.57        14.99 o
   9   1   8          0.84         -4.03        13.26 o
 -10   2   8        194.21        216.04        31.67 o
  -9   2   8         15.84         37.06        22.31 o
  -8   2   8        143.44        134.83        65.86 o
  -7   2   8        371.79        389.53        20.36 o
  -6   2   8        103.67         95.38        10.95 o
  -5   2   8         47.14         48.08         8.58 o
  -4   2   8        536.26        594.22        20.90 o
  -3   2   8         43.55         30.81         6.79 o
  -2   2   8         23.33         24.72         5.04 o
  -1   2   8        153.37        139.02         7.48 o
   0   2   8        150.25        142.88         5.92 o
   1   2   8         18.36         38.42         4.05 o
   2   2   8        214.40        199.27        11.20 o
   3   2   8         27.50         14.71         5.15 o
   4   2   8         13.62          8.47         5.11 o
   5   2   8        358.30        405.19        17.37 o
   6   2   8          0.49         -1.09         7.17 o
   7   2   8       1204.30       1329.03       124.06 o
   8   2   8         36.31         34.43        11.24 o
   9   2   8        117.92        167.37        16.28 o
 -10   3   8         14.48          6.56        28.50 o
  -9   3   8         20.50         38.65        25.11 o
  -8   3   8         19.74         24.70        24.70 o
  -7   3   8        536.53        563.06        35.67 o
  -6   3   8         58.70         58.83        11.54 o
  -5   3   8         59.57         48.51         9.79 o
  -4   3   8         18.66         15.99         8.01 o
  -3   3   8         22.96         24.57         7.12 o
  -2   3   8          1.49          5.58         6.06 o
  -1   3   8        371.94        413.09        15.19 o
   0   3   8        146.04        177.29         7.72 o
   1   3   8        921.64       1082.43        54.10 o
   2   3   8        303.85        278.78        11.77 o
   3   3   8        364.71        344.62        15.31 o
   4   3   8        386.68        365.08        11.45 o
   5   3   8        199.61        181.70         8.94 o
   6   3   8        229.00        198.25         9.79 o
   7   3   8         91.88         84.74        11.03 o
   8   3   8         15.60         35.94        11.84 o
   9   3   8         26.57         24.59        19.84 o
 -10   4   8         50.03         43.46        32.09 o
  -9   4   8          0.01         -7.35        24.70 o
  -8   4   8        114.44        128.76        26.51 o
  -7   4   8         32.95         34.80        14.78 o
  -6   4   8          5.14         -2.01        10.87 o
  -5   4   8          0.25         -0.58         9.73 o
  -4   4   8          0.10         -0.77         8.50 o
  -3   4   8          8.39          2.27         7.69 o
  -2   4   8        346.98        339.50        13.49 o
  -1   4   8        231.05        214.61        10.48 o
   0   4   8         75.65         86.39         6.78 o
   1   4   8        983.23       1001.09        53.47 o
   2   4   8          4.06         -0.38         6.84 o
   3   4   8         34.45         23.71         7.98 o
   4   4   8        496.72        492.70        26.54 o
   5   4   8        249.57        217.91        15.14 o
   6   4   8        213.99        216.14        23.41 o
   7   4   8          5.29         11.19         8.57 o
   8   4   8          0.36          1.64        16.08 o
  -9   5   8          0.04        -12.16        24.90 o
  -8   5   8        204.45        271.16        34.58 o
  -7   5   8         35.15         66.57        31.30 o
  -6   5   8        592.96        541.28        24.65 o
  -5   5   8          9.81          3.05        11.06 o
  -4   5   8          1.13         -2.32         9.72 o
  -3   5   8          4.17          1.60         8.74 o
  -2   5   8        118.41        112.34         9.35 o
  -1   5   8         12.89          8.18         7.15 o
   0   5   8          0.00          1.22         5.89 o
   1   5   8        177.93        193.65        14.26 o
   2   5   8        120.95         97.77        12.63 o
   3   5   8       1132.98       1027.56        60.89 o
   4   5   8          6.14          5.50        13.50 o
   5   5   8          7.39          8.94        14.74 o
   7   5   8          0.00         -7.19        24.11 o
   8   5   8          0.06        -23.73        27.91 o
  -9   6   8         47.45        -11.57        28.08 o
  -8   6   8         49.34         95.65        27.70 o
  -7   6   8        158.60        181.24        23.23 o
  -6   6   8        214.04        192.51        36.06 o
  -5   6   8        171.66        155.90        15.53 o
  -4   6   8         69.46         61.49        12.47 o
  -3   6   8         90.96         98.00        11.61 o
  -2   6   8         31.33         35.52         9.81 o
  -1   6   8         34.36         30.97         8.12 o
   0   6   8        110.13        128.96        13.18 o
   1   6   8         14.74         24.02        11.71 o
   2   6   8        121.70        111.99        16.40 o
   3   6   8        258.60        258.47        27.50 o
   4   6   8        727.69        584.68        33.10 o
   6   6   8          3.25         -2.17        21.94 o
   7   6   8         16.97         25.91        27.12 o
  -8   7   8         15.02         46.22        29.08 o
  -7   7   8          0.63         -8.19        24.11 o
  -6   7   8         12.89         18.14        22.31 o
  -5   7   8         10.62         22.52        32.30 o
  -4   7   8        184.51        187.37        29.08 o
  -3   7   8         27.01         12.02        13.60 o
  -2   7   8         27.27         23.63        12.53 o
  -1   7   8          7.19          7.70         6.71 o
   0   7   8        160.64        181.75        20.04 o
   1   7   8        134.54        149.26        21.73 o
   2   7   8        187.09        124.94        19.72 o
   3   7   8        108.58         47.85        19.14 o
   5   7   8        447.36        359.12        40.24 o
   6   7   8         33.37         42.25        24.90 o
   7   7   8          0.17         23.32        29.71 o
  -8   8   8          6.00          3.38        32.30 o
  -7   8   8         77.92         86.50        28.50 o
  -6   8   8          2.22        -18.14        23.90 o
  -5   8   8        175.75        143.53        21.40 o
  -4   8   8         18.32         19.93        30.30 o
  -3   8   8          3.30         -0.79        24.53 o
  -2   8   8        132.91        134.86        18.25 o
  -1   8   8          5.08          1.22         9.05 o
   0   8   8         53.50         22.11        18.93 o
   1   8   8        203.22         56.20        33.89 o
   3   8   8        250.47        286.57        30.50 o
   4   8   8         69.18         63.77        22.73 o
   5   8   8          6.72          9.36        25.70 o
   6   8   8        394.09        489.24        50.02 o
  -7   9   8          5.08         12.74        30.09 o
  -6   9   8         95.49         68.57        27.70 o
  -5   9   8         35.61         15.54        26.70 o
  -4   9   8         25.90         29.23        13.57 o
  -3   9   8         50.44         46.15        11.96 o
  -2   9   8        207.00        188.79        18.43 o
  -1   9   8         94.60         48.11        31.93 o
   0   9   8       1099.14       1127.32        48.81 o
   1   9   8        165.66        163.80        27.29 o
   2   9   8          9.31          9.78        19.51 o
   3   9   8         35.64         24.32        24.70 o
   4   9   8        141.47        124.15        30.67 o
   5   9   8         71.51          5.98        29.71 o
  -6  10   8         57.41         44.79        22.02 o
  -5  10   8        166.59        161.51        21.60 o
  -4  10   8         22.04         24.71        15.28 o
  -3  10   8        223.34        151.53       113.58 o
  -2  10   8         65.95         24.58        28.00 o
  -1  10   8          0.01         -2.67        11.33 o
   0  10   8         58.46         68.74        26.33 o
   1  10   8          3.84         -7.56        23.53 o
   2  10   8         37.79         36.65        24.90 o
   3  10   8         36.74         20.31        27.29 o
   4  10   8        246.02        205.26        35.48 o
  -4  11   8         66.44         40.78        29.00 o
  -3  11   8          3.69          5.26        17.06 o
  -2  11   8         27.46         14.25        26.99 o
  -1  11   8         44.28         60.97        26.91 o
   0  11   8        106.55        106.60        32.47 o
   1  11   8         48.18         31.67        28.71 o
   2  11   8          1.41         26.12        28.92 o
  -3 -12   9          7.12         14.10        18.66 o
  -2 -12   9        138.08        129.73        22.11 o
  -1 -12   9          0.84          8.64        15.17 o
   0 -12   9        156.87        156.79        18.31 o
   1 -12   9          8.91         -1.19        15.08 o
   2 -12   9         81.91         72.72        18.32 o
   3 -12   9          9.93         21.60        17.92 o
  -5 -11   9          0.79         15.60        19.55 o
  -4 -11   9          5.28         -6.60        16.23 o
  -3 -11   9          2.69          2.75        14.85 o
  -2 -11   9         13.56          0.79        13.57 o
  -1 -11   9         76.27         84.80        16.34 o
   0 -11   9          0.39          4.53        12.50 o
   1 -11   9         16.41         12.90        12.47 o
   2 -11   9       1162.47       1192.27        35.37 o
   3 -11   9         24.18         28.94        15.26 o
   4 -11   9         14.71          8.00        16.55 o
   5 -11   9          0.07          6.78        18.48 o
  -6 -10   9         29.22         14.33        19.31 o
  -5 -10   9        250.10        272.09        63.47 o
  -4 -10   9          1.32          0.62        13.75 o
  -3 -10   9         54.47         43.34        12.51 o
  -2 -10   9         25.53         24.36        10.99 o
  -1 -10   9         10.71          5.48        10.10 o
   0 -10   9        169.07        169.57        12.82 o
   1 -10   9        251.99        238.96        16.06 o
   2 -10   9        263.65        237.32        17.37 o
   3 -10   9        147.29        142.94        14.92 o
   4 -10   9          0.69         -3.24        13.89 o
   5 -10   9          0.94         -8.29        15.83 o
   6 -10   9         90.63        128.91        20.57 o
  -7  -9   9         14.02         12.37        31.51 o
  -6  -9   9         10.61         19.70        25.49 o
  -5  -9   9        227.10        248.61        28.91 o
  -4  -9   9          1.60         12.61        11.95 o
  -3  -9   9        154.57        163.73        33.97 o
  -2  -9   9        163.10        149.81        14.25 o
  -1  -9   9         91.92         84.56        16.44 o
   0  -9   9        174.40        161.88        16.23 o
   1  -9   9         36.84         43.27         9.03 o
   2  -9   9         32.36         19.04         9.24 o
   3  -9   9         79.36         83.73        12.20 o
   4  -9   9          6.95          2.49        11.59 o
   5  -9   9        104.73        115.84        14.69 o
   6  -9   9          0.03        -11.04        16.40 o
   7  -9   9         34.14         31.72        19.79 o
  -7  -8   9         54.61         48.76        18.96 o
  -6  -8   9         10.02          7.54        10.33 o
  -5  -8   9         17.46         21.96        17.62 o
  -4  -8   9        304.39        279.94        46.45 o
  -3  -8   9         19.05         20.54         8.88 o
  -2  -8   9         46.21         36.21         8.03 o
  -1  -8   9        123.34        149.59        18.72 o
   0  -8   9         13.75         12.86         7.67 o
   1  -8   9         19.49         16.09         7.95 o
   2  -8   9          9.34          4.53         7.30 o
   3  -8   9        102.15        117.23        11.73 o
   4  -8   9         84.07         92.21        12.53 o
   5  -8   9         60.99         60.78        12.35 o
   6  -8   9        453.85        452.79        46.73 o
   7  -8   9         41.93         35.78        18.22 o
  -8  -7   9          1.08         -2.80        29.50 o
  -7  -7   9        107.89        108.41        18.42 o
  -6  -7   9         16.63         25.31         9.28 o
  -5  -7   9         27.75         20.81         9.41 o
  -4  -7   9         46.30         46.73        14.27 o
  -3  -7   9       1698.64       1898.64        58.08 o
  -2  -7   9         15.90         13.30         6.09 o
  -1  -7   9         89.27         94.71         8.01 o
   0  -7   9          2.59         10.18        13.14 o
   1  -7   9         85.37         85.12        15.32 o
   2  -7   9         48.31         48.32         6.66 o
   3  -7   9         70.30         90.52        13.82 o
   4  -7   9          2.34          8.47         8.29 o
   5  -7   9        797.38        774.20        56.97 o
   6  -7   9         57.56         56.73        13.26 o
   7  -7   9        210.31        192.46        20.84 o
   8  -7   9         18.45         25.40        18.61 o
  -9  -6   9          0.31         -4.39        27.70 o
  -8  -6   9         16.42         20.54        20.41 o
  -7  -6   9         23.76         20.51         9.69 o
  -6  -6   9         91.26         76.72        10.81 o
  -5  -6   9        217.35        230.37        13.66 o
  -4  -6   9         63.00         71.32         7.70 o
  -3  -6   9        294.92        313.43        22.21 o
  -2  -6   9        106.73        107.31         6.99 o
  -1  -6   9        286.59        271.56        25.51 o
   0  -6   9         13.07         20.15        14.35 o
   1  -6   9          4.77          6.63        12.95 o
   2  -6   9         16.49         17.33         5.27 o
   3  -6   9         37.44         42.50         6.45 o
   4  -6   9        263.40        245.47        25.29 o
   5  -6   9        180.12        168.35        29.16 o
   6  -6   9         30.98         20.91        11.99 o
   7  -6   9         24.12         20.98        13.51 o
   8  -6   9         19.90         20.95        14.66 o
  -9  -5   9          6.46         12.74        26.91 o
  -8  -5   9          1.10         -7.46        19.72 o
  -7  -5   9          2.76          0.95        12.03 o
  -6  -5   9        102.42        101.42         9.47 o
  -5  -5   9        270.24        249.62        12.48 o
  -4  -5   9        609.38        636.63        28.63 o
  -3  -5   9        131.49        125.59         7.11 o
  -2  -5   9         68.99         62.92         5.00 o
  -1  -5   9          0.04          1.03         9.71 o
   0  -5   9         34.96         34.64        10.79 o
   1  -5   9        282.15        340.62        19.80 o
   2  -5   9          8.24         12.36        10.95 o
   3  -5   9        182.20        190.44        12.08 o
   4  -5   9         31.38         33.93         7.62 o
   5  -5   9        235.22        219.14        32.30 o
   6  -5   9        266.80        248.50        14.07 o
   7  -5   9         19.40         11.11        11.11 o
   8  -5   9         19.09         45.76        14.48 o
   9  -5   9         67.64         65.60        18.84 o
  -9  -4   9          4.06         35.48        25.91 o
  -8  -4   9        135.68        133.66        33.18 o
  -7  -4   9         27.92          7.02        14.89 o
  -6  -4   9         12.62         12.56         7.50 o
  -5  -4   9        778.20        761.63        14.45 o
  -4  -4   9        317.01        296.29        10.13 o
  -3  -4   9         10.92          5.15         4.57 o
  -2  -4   9         48.54         53.71         4.43 o
  -1  -4   9        611.76        684.79        51.09 o
   0  -4   9        609.43        621.77        47.81 o
   1  -4   9         43.74         44.80         8.01 o
   2  -4   9        327.51        333.81        15.15 o
   3  -4   9         86.51         92.59         7.00 o
   4  -4   9         57.80         55.09         7.00 o
   5  -4   9          1.10         -0.29         7.13 o
   6  -4   9        686.77        674.78        44.97 o
   7  -4   9          5.73          6.54        10.38 o
   8  -4   9        206.14        229.95        17.18 o
   9  -4   9          9.77         14.69        15.98 o
 -10  -3   9         89.08         79.73        30.50 o
  -9  -3   9          0.20        -20.14        22.73 o
  -8  -3   9         25.08         54.62        21.31 o
  -7  -3   9         97.89         95.26        16.81 o
  -6  -3   9        148.07        169.78        10.91 o
  -5  -3   9        261.03        290.39        10.40 o
  -4  -3   9          0.08          0.95         5.12 o
  -3  -3   9         48.73         62.82         5.18 o
  -2  -3   9        619.19        595.51        32.87 o
  -1  -3   9         32.61         27.94         6.67 o
   0  -3   9       1563.84       1728.61       142.82 o
   1  -3   9        342.42        346.09        23.16 o
   2  -3   9         11.03          8.41         4.19 o
   3  -3   9        222.19        224.03        10.10 o
   4  -3   9         75.09         72.37        10.50 o
   5  -3   9        138.28        139.56         9.24 o
   6  -3   9          1.71          4.28         8.47 o
   7  -3   9        277.30        279.15        21.62 o
   8  -3   9        135.06        147.57        15.22 o
   9  -3   9         33.92         31.00        15.90 o
 -10  -2   9         69.24         81.90        30.09 o
  -9  -2   9         30.15         35.27        24.53 o
  -8  -2   9          0.82         -1.21        18.34 o
  -7  -2   9          2.04         -5.26        13.02 o
  -6  -2   9        124.12        144.39        12.16 o
  -5  -2   9         78.30         85.04         7.47 o
  -4  -2   9        297.01        308.74        12.59 o
  -3  -2   9         12.62         10.41         4.57 o
  -2  -2   9        319.15        335.35        20.34 o
  -1  -2   9        163.46        150.33         7.53 o
   0  -2   9        897.98        920.64        65.72 o
   1  -2   9          3.73          1.03         3.40 o
   2  -2   9        258.94        252.10        15.29 o
   3  -2   9        519.56        536.83        29.17 o
   4  -2   9         65.95         80.07         7.09 o
   5  -2   9        339.42        335.18        21.94 o
   6  -2   9        507.31        527.43        44.73 o
   7  -2   9         90.18        102.59        11.59 o
   8  -2   9          8.86         10.86        14.21 o
   9  -2   9          1.32         -5.21        14.78 o
 -10  -1   9         39.96         55.99        27.91 o
  -9  -1   9         44.61         66.94        24.53 o
  -8  -1   9         33.23         39.86        20.31 o
  -7  -1   9        196.33        197.93        27.81 o
  -6  -1   9          2.47          1.10         9.02 o
  -5  -1   9         37.23         43.82         6.26 o
  -4  -1   9        174.31        164.50         7.63 o
  -3  -1   9        196.81        188.81         7.42 o
  -2  -1   9          8.72          9.08         3.93 o
  -1  -1   9        296.74        301.48         9.72 o
   0  -1   9        150.15        122.46         9.24 o
   1  -1   9         23.50         25.25         4.19 o
   2  -1   9         12.17         16.24         4.30 o
   3  -1   9         60.62         58.71         5.55 o
   4  -1   9         52.28         54.89         6.87 o
   5  -1   9         25.87         27.92         7.30 o
   6  -1   9         73.84         78.21        11.05 o
   7  -1   9         16.66         16.28        11.81 o
   8  -1   9         35.38         36.11        12.85 o
   9  -1   9         47.68         58.20        15.42 o
 -10   0   9         49.93         49.02        29.50 o
  -9   0   9          3.86          4.39        23.11 o
  -8   0   9         45.48         38.44        19.72 o
  -7   0   9         19.10         29.11        11.26 o
  -6   0   9         15.07          1.76         9.87 o
  -5   0   9         73.96         87.88         7.86 o
  -4   0   9         62.08         58.59         5.70 o
  -3   0   9        343.09        347.95        12.11 o
  -2   0   9         80.50         82.13         5.14 o
  -1   0   9        254.46        244.81         9.03 o
   0   0   9        213.13        206.59         8.19 o
   1   0   9        446.01        439.22        18.66 o
   2   0   9          1.58          3.59         3.94 o
   3   0   9        374.17        410.73        26.60 o
   4   0   9         32.36         41.75         6.47 o
   5   0   9         48.94         48.86         7.70 o
   6   0   9         14.17          2.18         8.05 o
   7   0   9         24.39         47.79        10.89 o
   8   0   9          7.83         11.48        12.43 o
   9   0   9         11.81         -4.00        14.32 o
 -10   1   9         61.81         72.54        29.08 o
  -9   1   9        209.66        256.86        30.09 o
  -8   1   9        339.67        278.36       152.54 o
  -7   1   9         12.77         18.57        11.54 o
  -6   1   9          5.28          0.42         9.64 o
  -5   1   9         73.66         68.43         9.42 o
  -4   1   9        202.04        224.00        12.39 o
  -3   1   9         29.19         23.69         4.99 o
  -2   1   9         24.77         23.14         4.48 o
  -1   1   9         50.39         52.96         4.76 o
   0   1   9         30.09         22.31         4.04 o
   1   1   9        227.39        249.26        12.48 o
   2   1   9         70.83         67.47         5.88 o
   3   1   9        177.53        188.32         8.48 o
   4   1   9        131.63        123.83        10.13 o
   5   1   9        158.10        134.83        12.31 o
   6   1   9         14.62         10.10         8.22 o
   7   1   9        187.13        201.06        26.25 o
   8   1   9        117.39        135.47        15.89 o
   9   1   9         40.97         30.52        15.16 o
 -10   2   9         17.56          0.00        27.70 o
  -9   2   9        145.93        169.57        28.50 o
  -8   2   9         27.29         41.66        24.70 o
  -7   2   9         13.25          8.14        13.92 o
  -6   2   9         37.77         43.76        10.69 o
  -5   2   9        632.87        624.62        29.10 o
  -4   2   9        193.65        186.21        11.27 o
  -3   2   9          1.78         -2.58         6.71 o
  -2   2   9         38.81         44.29         5.26 o
  -1   2   9          1.65          1.39         4.25 o
   0   2   9        347.63        353.35        16.99 o
   1   2   9          8.69          6.78         3.93 o
   2   2   9         18.97         18.04         4.66 o
   3   2   9        134.70        134.69         8.12 o
   4   2   9         17.08         11.68         5.84 o
   5   2   9        102.29        108.27         8.17 o
   6   2   9        172.14        161.40        14.64 o
   7   2   9        137.98        158.44        24.22 o
   8   2   9        324.57        330.84        34.34 o
   9   2   9         60.30         46.97        17.11 o
 -10   3   9          0.22         -8.36        31.30 o
  -9   3   9         56.39         61.38        26.70 o
  -8   3   9         17.43          9.95        28.50 o
  -7   3   9         24.66         14.28        14.81 o
  -6   3   9        471.77        489.03        20.82 o
  -5   3   9         55.81         51.53        10.59 o
  -4   3   9         53.35         47.89         9.33 o
  -3   3   9          3.55          7.61         7.92 o
  -2   3   9        137.91        162.68         9.46 o
  -1   3   9        124.23        142.06         9.26 o
   0   3   9        199.70        179.02         8.47 o
   1   3   9          0.74         -0.81         4.80 o
   2   3   9          0.00         -6.77         6.77 o
   3   3   9        136.93        151.32        13.00 o
   4   3   9         12.67          1.19         8.70 o
   5   3   9         85.14        106.22         7.34 o
   6   3   9         19.19         35.07         7.87 o
   7   3   9         59.29         44.64        10.88 o
   8   3   9          0.48         -2.18        12.24 o
  -9   4   9         27.20          0.21        26.49 o
  -8   4   9          0.48         -5.71        23.71 o
  -7   4   9         79.11         60.97        29.50 o
  -6   4   9        215.81        219.91        18.46 o
  -5   4   9         11.71          9.92        11.40 o
  -4   4   9         29.58         16.65        10.10 o
  -3   4   9        127.68        147.48        11.01 o
  -2   4   9          7.49         10.06         7.87 o
  -1   4   9         68.82         63.43         8.15 o
   0   4   9         76.80         65.75         7.60 o
   1   4   9          9.86          3.82         6.90 o
   2   4   9         37.45         40.56         8.53 o
   3   4   9        171.87        139.73        11.14 o
   4   4   9          2.28         -6.77         9.39 o
   5   4   9        381.30        363.26        32.89 o
   6   4   9         77.99         90.68        22.31 o
   7   4   9          0.03          1.57        11.23 o
   8   4   9          1.27          2.59        29.71 o
  -9   5   9         13.70          8.19        27.91 o
  -8   5   9         71.77         51.09        21.06 o
  -7   5   9        114.89        110.90        22.72 o
  -6   5   9        428.65        424.87        29.62 o
  -5   5   9        115.33        129.06        15.80 o
  -4   5   9         27.69         21.46        11.24 o
  -3   5   9        359.67        352.58        17.38 o
  -2   5   9          0.11          1.03         8.62 o
  -1   5   9          0.09          0.82         8.13 o
   0   5   9        156.32        173.88        15.62 o
   1   5   9          2.57          3.70        10.79 o
   2   5   9        771.52        738.88        30.38 o
   3   5   9        523.74        561.82        43.94 o
   4   5   9          0.58          4.97        17.34 o
   6   5   9         17.53         14.54        22.31 o
   7   5   9         15.31          8.19        26.12 o
  -8   6   9          5.72         -9.36        27.12 o
  -7   6   9         72.41         90.68        27.29 o
  -5   6   9         22.07         21.18        15.85 o
  -4   6   9          0.18         -1.33        14.53 o
  -3   6   9         81.59         81.18        12.85 o
  -2   6   9         14.18         16.44        11.01 o
  -1   6   9          1.46         -1.96         9.46 o
   0   6   9        108.03         99.66        16.43 o
   1   6   9         56.93         63.22        15.53 o
   2   6   9        759.44        740.54        36.27 o
   3   6   9        192.42        175.76        23.90 o
   5   6   9         74.65         75.72        24.32 o
   6   6   9          9.40         24.90        25.49 o
   7   6   9          7.26         -5.77        30.88 o
  -8   7   9          0.76        -11.57        28.92 o
  -7   7   9          5.89        -24.11        24.11 o
  -6   7   9        132.66        127.16        27.70 o
  -5   7   9         24.82         18.72        35.06 o
  -4   7   9          4.42         14.75        28.71 o
  -3   7   9        214.59        209.97        18.95 o
  -2   7   9         75.29         57.01        14.43 o
  -1   7   9         27.06         15.62         7.26 o
   0   7   9        190.79        155.66        22.73 o
   1   7   9         60.10         69.53        19.93 o
   2   7   9         36.00         23.53        17.72 o
   4   7   9          0.03         -3.38        22.52 o
   5   7   9        188.74        149.85        29.29 o
   6   7   9         73.02         37.06        28.71 o
  -7   8   9         41.47         25.70        29.50 o
  -6   8   9         10.84         21.94        24.11 o
  -5   8   9         24.33         -0.09        19.54 o
  -4   8   9          5.80         -1.24        17.53 o
  -3   8   9          0.34         -3.59        27.12 o
  -2   8   9         78.20         66.44        12.28 o
  -1   8   9         23.02         -3.07         8.78 o
   2   8   9         37.67         27.91        21.52 o
   3   8   9        169.03        145.67        27.50 o
   4   8   9          9.29         30.30        23.11 o
   5   8   9         31.15         23.90        29.88 o
  -6   9   9          3.19        -26.33        27.12 o
  -5   9   9         65.97         95.86        31.09 o
  -4   9   9          0.40         -4.69        20.74 o
  -3   9   9        299.29        238.82        46.99 o
  -2   9   9         13.48         12.31        11.07 o
  -1   9   9          4.08         -0.93         9.29 o
   0   9   9         19.27         47.85        21.14 o
   1   9   9        313.71        344.36        40.87 o
   2   9   9        114.38         89.88        27.50 o
   3   9   9         20.41         22.11        26.70 o
   4   9   9          1.22         26.91        28.71 o
  -5  10   9        103.84        135.34        22.92 o
  -4  10   9         18.28         16.48        38.26 o
  -3  10   9         23.74         -5.17        15.41 o
  -2  10   9        166.46         69.10        79.81 o
  -1  10   9          2.55          8.98        26.91 o
   0  10   9          0.27        -19.93        25.49 o
   1  10   9          5.34         -3.18        26.33 o
   2  10   9          0.52         30.30        27.70 o
   3  10   9          0.85         12.95        27.50 o
  -3  11   9          1.24         35.85        31.51 o
  -2  11   9          7.68         -3.59        28.71 o
  -1  11   9          3.65          7.98        29.88 o
   0  11   9          4.60         -3.18        30.88 o
   1  11   9          6.59         22.52        31.67 o
  -2 -12  10        128.24        104.63        31.88 o
  -1 -12  10         18.30         14.75        29.29 o
   0 -12  10          1.92        -12.54        27.70 o
   1 -12  10         12.28         22.11        28.50 o
   2 -12  10         78.93        100.25        34.27 o
  -4 -11  10          2.17         15.90        17.41 o
  -3 -11  10         15.67         31.98        16.52 o
  -2 -11  10          0.32         -9.92        13.59 o
  -1 -11  10         41.60         25.84        14.86 o
   0 -11  10          2.57          3.71        12.45 o
   1 -11  10         61.70         56.44        13.46 o
   2 -11  10          0.16         -3.79        13.52 o
   3 -11  10        217.40        279.01        37.06 o
   4 -11  10          0.80         -3.80        27.91 o
  -5 -10  10         14.80         44.63        28.29 o
  -4 -10  10         81.60         78.09        16.14 o
  -3 -10  10         18.67         25.95        13.60 o
  -2 -10  10         21.33         16.38        11.84 o
  -1 -10  10         31.12         28.86        11.66 o
   0 -10  10         85.90         56.08        38.26 o
   1 -10  10         28.07         24.07        22.82 o
   2 -10  10          2.96         -6.18        12.16 o
   3 -10  10          1.93          1.46        11.66 o
   4 -10  10         46.40         39.78        15.54 o
   5 -10  10         45.79         41.77        17.85 o
  -6  -9  10          0.01         11.94        13.15 o
  -5  -9  10         16.95         13.15        15.17 o
  -4  -9  10          0.69         -3.86        17.34 o
  -3  -9  10         88.34         83.56        14.13 o
  -2  -9  10        208.75        217.38        39.45 o
  -1  -9  10        157.20        127.39        12.26 o
   0  -9  10        375.75        253.82        32.47 o
   1  -9  10         48.71         24.89        15.54 o
   2  -9  10          2.24         12.95        10.95 o
   3  -9  10         56.70         60.53         9.86 o
   4  -9  10          4.19          2.25        10.93 o
   5  -9  10         16.02         12.27        14.66 o
   6  -9  10         41.96         34.67        21.62 o
  -7  -8  10          0.16         18.58        18.20 o
  -6  -8  10         74.03         52.51        32.44 o
  -5  -8  10         23.72         27.63        10.09 o
  -4  -8  10          2.46         -7.11        10.12 o
  -3  -8  10         41.42         40.45        19.93 o
  -2  -8  10         15.02         15.54        14.54 o
   2  -8  10         57.32         59.51         9.54 o
   3  -8  10         96.96        101.40         8.98 o
   4  -8  10        120.71        131.49        11.56 o
   5  -8  10         25.74          5.81        11.71 o
   6  -8  10         96.55        118.26        17.77 o
   7  -8  10          5.35          8.34        18.19 o
  -8  -7  10          0.10        -24.11        30.67 o
  -7  -7  10          0.12        -15.01        15.01 o
  -6  -7  10         79.22         35.00        19.61 o
  -5  -7  10        104.95        109.46        10.33 o
  -4  -7  10         17.39         22.73         8.68 o
  -3  -7  10         52.99         56.68         8.91 o
  -2  -7  10         63.85         88.87         8.07 o
  -1  -7  10        126.69         16.76        15.75 o
   0  -7  10          7.18         17.93        15.96 o
   1  -7  10          6.86         14.75        16.76 o
   2  -7  10          0.08         -1.80        14.75 o
   3  -7  10         69.69         67.63         8.81 o
   4  -7  10         79.73         83.37        11.15 o
   5  -7  10         54.25         42.65        11.55 o
   6  -7  10         37.43         32.78        13.50 o
   7  -7  10          8.71         -3.53        18.64 o
  -8  -6  10         18.21         24.16        21.73 o
  -7  -6  10          2.77         -1.19         9.03 o
  -6  -6  10        163.05         96.09        44.86 o
  -5  -6  10         36.88         35.81         9.34 o
  -4  -6  10        416.52        391.54        14.74 o
  -3  -6  10        502.42        478.14        21.30 o
  -2  -6  10        197.21        211.28        18.58 o
  -1  -6  10        742.18        811.61        33.78 o
   0  -6  10        122.57        103.34        15.63 o
   1  -6  10          0.20         -6.01        11.51 o
   2  -6  10          0.81         -1.40        12.82 o
   3  -6  10        599.86        599.74        50.29 o
   4  -6  10        617.88        622.39        51.28 o
   5  -6  10        257.37        253.59        17.50 o
   6  -6  10          0.93         -0.72        10.19 o
   7  -6  10         35.17         31.84        12.75 o
   8  -6  10          6.57        -10.77        15.39 o
  -9  -5  10          1.93          8.98        27.70 o
  -8  -5  10         20.80         29.89        17.50 o
  -7  -5  10         73.55         48.00        24.32 o
  -6  -5  10        387.03        342.54        20.49 o
  -5  -5  10         23.13         34.32         8.59 o
  -4  -5  10        477.49        500.67        90.29 o
  -3  -5  10         88.05         82.58         6.71 o
  -2  -5  10        567.25        585.45        33.78 o
  -1  -5  10        265.20        271.39        18.18 o
   0  -5  10          8.91         -1.61         7.81 o
   1  -5  10         12.37         11.35         8.45 o
   2  -5  10        171.36        177.21        20.13 o
   3  -5  10         25.07         16.04         5.94 o
   4  -5  10          5.94          5.14         6.91 o
   5  -5  10          4.04          7.21         8.40 o
   6  -5  10        137.78        144.13        12.04 o
   7  -5  10          0.18          2.45        11.50 o
   8  -5  10        115.17        116.13        16.67 o
  -9  -4  10          0.01         21.94        25.11 o
  -8  -4  10         35.38         39.26        16.64 o
  -7  -4  10          4.44         11.15        16.19 o
  -6  -4  10        216.90        207.04        12.77 o
  -5  -4  10        117.20        128.33         9.74 o
  -4  -4  10        252.32        262.52        10.81 o
  -3  -4  10          0.63          1.85         4.86 o
  -2  -4  10         74.50         77.13         9.52 o
  -1  -4  10        807.52        854.65        72.88 o
   0  -4  10        111.89        126.10        19.83 o
   1  -4  10         28.42         29.55         8.32 o
   2  -4  10        217.37        224.81        20.43 o
   3  -4  10         65.08         69.01         6.47 o
   4  -4  10        209.33        201.85        12.32 o
   5  -4  10        387.64        387.56        33.55 o
   6  -4  10        151.13        158.80        11.94 o
   7  -4  10        259.30        240.79        15.68 o
   8  -4  10          5.73          6.11        14.56 o
  -9  -3  10         31.11         21.94        25.91 o
  -8  -3  10         98.58         81.90        22.52 o
  -7  -3  10         10.65         -6.58        14.66 o
  -6  -3  10         14.24         12.19         8.12 o
  -5  -3  10        160.50        183.99        10.57 o
  -4  -3  10        231.83        246.08         9.68 o
  -3  -3  10        207.49        206.10        10.61 o
  -2  -3  10        319.93        324.84        20.35 o
  -1  -3  10        463.33        481.16        35.44 o
   0  -3  10         22.68         19.76         7.06 o
   1  -3  10          4.31          9.06         6.89 o
   2  -3  10        880.53        906.53        54.10 o
   3  -3  10         61.21         53.21         6.30 o
   4  -3  10        488.56        454.02        30.02 o
   5  -3  10          0.19          9.25         7.89 o
   6  -3  10         13.46         11.13         9.26 o
   7  -3  10        144.86        166.70        19.47 o
   8  -3  10          4.81         14.91        13.65 o
   9  -3  10         19.14         63.56        28.50 o
  -9  -2  10          9.31         16.34        24.11 o
  -8  -2  10         11.31         -2.01        19.93 o
  -7  -2  10         65.45         47.24        15.82 o
  -6  -2  10          5.72         10.14         9.63 o
  -5  -2  10        308.83        289.00        10.86 o
  -4  -2  10         41.10         44.88         6.01 o
  -3  -2  10        438.63        452.37        22.22 o
  -2  -2  10         22.06         14.78         5.66 o
  -1  -2  10        364.27        367.84        16.74 o
   0  -2  10        601.10        563.62        46.51 o
   1  -2  10         39.89         31.34         4.22 o
   2  -2  10        157.38        152.67        15.72 o
   3  -2  10         50.72         57.07         8.12 o
   4  -2  10        210.70        194.83        12.14 o
   5  -2  10         73.39         76.97         8.71 o
   6  -2  10         56.56         45.48         9.75 o
   7  -2  10         94.32         98.46        12.20 o
   8  -2  10          4.09         -4.52        13.55 o
   9  -2  10         16.35         32.08        16.79 o
  -9  -1  10          1.60         17.93        24.70 o
  -8  -1  10        304.73        360.12        34.89 o
  -7  -1  10          9.40         13.57        14.61 o
  -6  -1  10          0.00          2.88         9.88 o
  -5  -1  10         58.53         47.42         7.05 o
  -4  -1  10         91.89         91.66         6.93 o
  -3  -1  10         70.19         61.49         5.65 o
  -2  -1  10         20.85         16.06         4.51 o
  -1  -1  10       1587.39       1469.25        67.64 o
   0  -1  10         90.41         77.95         5.34 o
   1  -1  10         22.85         27.67         4.43 o
   2  -1  10        260.87        281.89        21.77 o
   3  -1  10          2.42          3.08         5.38 o
   4  -1  10         62.62         59.25         7.29 o
   5  -1  10         72.31         72.62        11.71 o
   6  -1  10          0.02          8.55        10.71 o
   7  -1  10        137.83        128.80        12.76 o
   8  -1  10         81.18         92.28        14.34 o
   9  -1  10         69.87         91.83        17.31 o
  -9   0  10        138.50        137.69        28.92 o
  -8   0  10        292.06        301.53        29.50 o
  -7   0  10         34.79         34.09        12.84 o
  -6   0  10          0.21          0.94        11.87 o
  -5   0  10         11.85          8.24         7.51 o
  -4   0  10          8.55          5.81         5.55 o
  -3   0  10        827.10        836.29        24.08 o
  -2   0  10         65.53         47.51         5.25 o
  -1   0  10         37.19         43.37         4.85 o
   0   0  10          0.77          3.69         4.16 o
   1   0  10         18.40         27.41         4.66 o
   2   0  10         51.37         51.15         5.48 o
   3   0  10        640.01        642.92        35.81 o
   4   0  10          0.96          1.35         6.49 o
   5   0  10         49.79         42.67         8.34 o
   6   0  10          0.69          1.60         8.79 o
   7   0  10        196.74        195.92        27.76 o
   8   0  10         16.31         19.74        13.42 o
  -9   1  10          6.13         24.90        24.53 o
  -8   1  10        161.09        152.06        26.91 o
  -7   1  10          0.25         -7.67        13.69 o
  -6   1  10         17.84         12.49        11.94 o
  -5   1  10         30.45         40.94        10.02 o
  -4   1  10        217.69        219.87        10.59 o
  -3   1  10         23.06         26.20         5.70 o
  -2   1  10        317.69        316.20         9.84 o
  -1   1  10         29.59         31.12         5.12 o
   0   1  10         19.03         26.34         4.71 o
   1   1  10        182.22        171.44        11.03 o
   2   1  10         25.08         14.00         4.90 o
   3   1  10         26.14         32.70         5.82 o
   4   1  10         39.81         40.59         9.93 o
   5   1  10         30.75         39.28         8.21 o
   6   1  10         15.17         15.19         9.27 o
   7   1  10        106.63        102.05        12.41 o
   8   1  10         70.25         86.32        14.70 o
  -9   2  10         26.42         30.50        28.50 o
  -8   2  10          1.13          4.76        28.71 o
  -7   2  10         10.22         11.54        15.80 o
  -6   2  10         40.65         48.40        12.88 o
  -5   2  10        355.73        364.18        20.74 o
  -4   2  10          6.10          3.41         9.18 o
  -3   2  10          0.92         -2.30         7.95 o
  -2   2  10         77.27         79.89         6.31 o
  -1   2  10        285.34        269.79        13.95 o
   0   2  10          4.19          8.27         4.78 o
   1   2  10         84.39         85.99         5.74 o
   2   2  10        118.33        124.96         6.62 o
   3   2  10          1.44         -0.97         5.55 o
   4   2  10        242.25        236.73        16.30 o
   5   2  10         91.38         93.09         8.74 o
   6   2  10         18.18         18.00         9.23 o
   7   2  10         10.86          8.76        12.30 o
   8   2  10         30.62         23.56        13.57 o
  -9   3  10          4.45        -11.37        25.91 o
  -8   3  10        111.72         94.26        20.78 o
  -7   3  10        106.15         63.89        34.18 o
  -6   3  10         40.85         28.97        16.26 o
  -5   3  10        346.93        317.52        17.19 o
  -4   3  10        282.28        264.76        13.88 o
  -3   3  10          7.66         12.67         9.19 o
  -2   3  10         40.99         30.00         8.70 o
  -1   3  10          9.72         12.26         6.53 o
   0   3  10        154.96        140.97         7.99 o
   1   3  10        112.38        111.79         7.47 o
   2   3  10        442.42        444.93        17.72 o
   3   3  10        101.71         86.10        10.05 o
   4   3  10         76.56         74.46        11.55 o
   5   3  10         37.38         53.53         9.15 o
   6   3  10          9.82         10.80         7.89 o
   7   3  10        143.60        120.30        12.44 o
   8   3  10          0.17         -9.65        18.53 o
  -9   4  10         14.81         32.09        29.08 o
  -8   4  10          0.39          2.52        19.80 o
  -7   4  10         33.55         35.85        32.89 o
  -6   4  10        243.04        266.47        23.75 o
  -5   4  10          0.17          4.79        11.65 o
  -4   4  10        202.67        190.64        13.45 o
  -3   4  10         22.36          8.95         9.90 o
  -2   4  10        231.88        221.61        12.63 o
  -1   4  10         16.72         -1.09         8.11 o
   0   4  10        645.95        673.58        25.40 o
   1   4  10         27.47         22.23         8.83 o
   2   4  10        506.47        466.64        26.27 o
   3   4  10         96.70        112.64        12.63 o
   4   4  10         63.92         61.86        12.38 o
   5   4  10        187.37        168.94        17.47 o
   6   4  10         29.76         10.95        20.94 o
   7   4  10         37.45         51.34        19.21 o
  -8   5  10         19.58         16.55        27.70 o
  -7   5  10         70.68         63.98        24.70 o
  -5   5  10         46.01         34.17        16.33 o
  -4   5  10          0.04         -3.02        11.94 o
  -3   5  10          5.60          7.53        11.03 o
  -2   5  10         24.16         27.36        10.39 o
  -1   5  10          0.67          5.88         9.40 o
   0   5  10        121.28        136.88         9.43 o
   1   5  10          9.96         11.17        12.79 o
   2   5  10          0.04          4.17        13.56 o
   3   5  10         25.92         27.70        18.72 o
   4   5  10        445.15        332.58        33.89 o
   6   5  10         16.59         14.96        24.53 o
   7   5  10          3.48         35.69        29.50 o
  -8   6  10          1.54         -1.38        29.29 o
  -7   6  10         29.77         23.11        26.49 o
  -6   6  10         10.47         -2.17        23.11 o
  -5   6  10         12.96         22.31        35.48 o
  -4   6  10         41.07         17.16        16.04 o
  -3   6  10         13.68          5.91        14.08 o
  -2   6  10         18.50          3.20        13.11 o
  -1   6  10         71.81         71.38        11.62 o
   0   6  10         22.51         24.89        15.71 o
   1   6  10          1.59         10.15        16.92 o
   2   6  10        219.90        213.61        25.11 o
   3   6  10          0.83          7.77        18.93 o
   5   6  10        114.73        107.22        27.91 o
   6   6  10          1.59        -18.93        27.29 o
  -7   7  10         43.93         83.11        31.51 o
  -6   7  10        271.80        360.91        44.84 o
  -5   7  10        221.82        221.34        25.80 o
  -4   7  10         91.80         66.36        32.68 o
  -3   7  10         94.39        100.46        27.70 o
  -2   7  10          4.34        -13.55        13.55 o
  -1   7  10         24.64         17.58         8.77 o
   0   7  10        285.35        249.51        26.70 o
   1   7  10          1.13         -6.77        23.53 o
   3   7  10         17.91        -19.14        19.14 o
   4   7  10         27.75         39.45        24.53 o
   5   7  10        189.04        181.56        32.47 o
   6   7  10         11.34         10.57        30.67 o
  -7   8  10         54.31         46.05        34.89 o
  -6   8  10          0.42          1.38        27.91 o
  -5   8  10         20.37          9.78        26.49 o
  -4   8  10        326.23        333.94        29.59 o
  -3   8  10        347.62        314.38        55.89 o
  -2   8  10          0.17          0.85        10.55 o
  -1   8  10        108.98         27.89        34.85 o
   0   8  10         64.88         69.53        22.90 o
   1   8  10         12.14         -7.35        20.94 o
   2   8  10         91.96         89.09        23.11 o
   3   8  10         48.01         40.87        26.49 o
   4   8  10          5.62          2.59        26.91 o
   5   8  10         15.59         -3.97        29.29 o
  -5   9  10        254.76        269.02        37.65 o
  -4   9  10        269.37        285.15        34.47 o
  -3   9  10        104.26         40.79        43.83 o
  -2   9  10         58.28         38.01        45.05 o
  -1   9  10         58.00         82.90        26.33 o
   0   9  10         52.76         41.24        27.12 o
   1   9  10          1.24         17.93        24.53 o
   2   9  10         10.60         59.38        27.70 o
   3   9  10          1.69         -6.18        27.12 o
  -4  10  10         49.34         19.72        26.10 o
  -3  10  10         16.83         -5.77        27.50 o
  -2  10  10        119.04        125.74        32.68 o
  -1  10  10         14.12          4.39        27.70 o
   0  10  10          2.87         29.08        28.08 o
   1  10  10          1.11        -27.29        27.29 o
   2  10  10          1.13         31.88        31.51 o
  -3 -11  11          6.73          9.15        27.91 o
  -2 -11  11          1.55        -26.49        26.49 o
  -1 -11  11          6.30        -17.72        26.33 o
   0 -11  11        216.73        236.55        36.06 o
   1 -11  11          6.46         25.11        24.32 o
   2 -11  11        116.45        138.11        32.68 o
   3 -11  11        145.35        141.91        31.51 o
  -5 -10  11         83.88         57.45        76.62 o
  -4 -10  11        114.96        165.02        33.68 o
  -3 -10  11         33.91         28.92        25.70 o
  -2 -10  11          0.27        -21.14        21.14 o
  -1 -10  11         27.21         21.14        23.53 o
   0 -10  11          9.97        -16.34        23.11 o
   1 -10  11          7.14         46.43        24.32 o
   2 -10  11          0.01          2.17        25.11 o
   3 -10  11          0.08        -22.90        24.53 o
   4 -10  11         49.66         80.11        30.09 o
   5 -10  11         19.03         19.51        30.50 o
  -6  -9  11         55.47         69.35        55.60 o
  -5  -9  11         50.16          7.18        12.87 o
  -4  -9  11         94.66         44.55        57.90 o
  -3  -9  11          7.24          3.43        11.41 o
  -2  -9  11          1.58          3.39        10.42 o
   2  -9  11        366.86        457.36        39.07 o
   3  -9  11         26.39         31.92        12.31 o
   4  -9  11          0.00         -6.20        12.08 o
   5  -9  11         23.80          9.95        26.70 o
   6  -9  11          0.68          9.36        29.88 o
  -7  -8  11         48.86         55.99        33.10 o
  -6  -8  11         47.45          9.37        28.09 o
  -5  -8  11         61.27         40.65        23.30 o
  -4  -8  11         64.22         41.95        21.66 o
  -3  -8  11        109.10         28.91        29.29 o
   1  -8  11        265.69        276.59        32.89 o
   2  -8  11         37.01         34.68        18.72 o
   3  -8  11          8.55         22.11        22.11 o
   4  -8  11         81.59         78.94        10.94 o
   5  -8  11        474.21        502.37        36.27 o
   6  -8  11          8.25        -14.09        16.51 o
  -7  -7  11          0.01          6.36        17.72 o
  -6  -7  11         13.96         11.16        12.64 o
  -5  -7  11        137.07        109.96        47.97 o
  -4  -7  11         35.29         13.69        15.09 o
  -3  -7  11        381.85        411.18        45.32 o
  -2  -7  11        586.37        549.04        31.51 o
   0  -7  11          7.49         22.52        16.55 o
   1  -7  11        402.97        429.44        33.26 o
   2  -7  11        581.57        682.54        38.07 o
   3  -7  11        595.06        635.12        39.07 o
   4  -7  11          7.15         12.50         8.91 o
   5  -7  11          0.13         -1.99        10.85 o
   6  -7  11        141.73        155.14        15.46 o
   7  -7  11         20.44         32.83        15.94 o
  -8  -6  11         38.94         57.79        27.79 o
  -7  -6  11          2.12         10.76        16.53 o
  -6  -6  11        151.01        155.11        38.55 o
  -5  -6  11        115.91        109.18        12.77 o
  -4  -6  11        377.32        395.19        14.99 o
  -3  -6  11         57.39         42.04         7.45 o
  -2  -6  11         19.16          6.34        10.35 o
  -1  -6  11         60.53         70.36        12.64 o
   0  -6  11         85.34         95.22        15.04 o
   1  -6  11        218.80        219.75        17.73 o
   2  -6  11        605.74        505.19       108.90 o
   3  -6  11        443.53        570.35        35.48 o
   4  -6  11          0.05         -2.10         8.15 o
   5  -6  11         44.46         50.46        10.01 o
   6  -6  11          0.13         15.27        11.61 o
   7  -6  11         62.73         40.90        15.12 o
  -8  -5  11         13.11          6.28        17.97 o
  -7  -5  11         12.54         14.33         9.19 o
  -6  -5  11        171.61        134.80        49.25 o
  -5  -5  11         63.64         42.73         9.18 o
  -4  -5  11        276.45        231.91        45.32 o
  -3  -5  11        382.88        370.82        11.39 o
  -2  -5  11          0.17         -3.55         8.68 o
  -1  -5  11         50.81         47.89        10.35 o
   0  -5  11          3.31          6.87         9.40 o
   1  -5  11          6.52         10.58         9.32 o
   2  -5  11        324.73        314.61        20.25 o
   3  -5  11        241.49        240.96        12.88 o
   4  -5  11        350.78        343.38        42.85 o
   5  -5  11         12.85         10.17         8.87 o
   6  -5  11        140.39        146.10        14.64 o
   7  -5  11          5.04         -8.93        13.45 o
   8  -5  11         52.33         37.13        16.66 o
  -8  -4  11         57.03         63.22        18.14 o
  -7  -4  11         30.13         47.56        18.24 o
  -6  -4  11        551.82        511.95        21.50 o
  -5  -4  11        137.71        135.90        21.11 o
  -4  -4  11        445.44        422.54        12.75 o
  -3  -4  11         31.25         16.65         5.89 o
  -2  -4  11         35.12         32.99         9.39 o
  -1  -4  11        240.81        250.97        26.75 o
   0  -4  11         63.48         45.21         9.40 o
   1  -4  11         54.03         59.70        10.08 o
   2  -4  11        344.79        345.49        25.52 o
   3  -4  11         71.58         63.79         9.36 o
   4  -4  11        311.82        316.46        18.67 o
   5  -4  11         88.08         98.07        10.08 o
   6  -4  11        388.17        384.91        24.48 o
   7  -4  11        122.03        100.87        14.86 o
   8  -4  11         35.63         31.52        16.09 o
  -9  -3  11         30.30         35.27        27.91 o
  -8  -3  11         24.03         44.25        23.11 o
  -7  -3  11         17.75         22.64        12.43 o
  -6  -3  11          0.97         -2.28         7.78 o
  -5  -3  11        392.75        401.57        13.94 o
  -4  -3  11        704.24        728.00        43.52 o
  -3  -3  11          6.19         10.10         5.52 o
  -2  -3  11        461.09        474.98        27.53 o
  -1  -3  11         48.12         53.25         9.12 o
   0  -3  11        378.13        378.11        27.94 o
   1  -3  11         12.03          9.69         8.53 o
   2  -3  11       1109.95       1065.19        57.97 o
   3  -3  11         10.91         13.64         5.83 o
   4  -3  11        113.41        118.17         8.84 o
   5  -3  11        157.40        161.48        10.86 o
   6  -3  11        342.11        338.22        24.83 o
   7  -3  11        245.86        227.38        15.16 o
   8  -3  11        106.77        128.82        17.22 o
  -9  -2  11         31.01         52.02        25.49 o
  -8  -2  11          3.93          5.60        21.31 o
  -7  -2  11         37.04         57.19        13.75 o
  -6  -2  11         13.20         20.59         8.44 o
  -5  -2  11         43.43         51.10         7.88 o
  -4  -2  11        151.21        151.87         9.00 o
  -3  -2  11        371.06        374.96        17.33 o
  -2  -2  11         60.07         62.98         8.32 o
  -1  -2  11       1472.82       1403.20        61.51 o
   0  -2  11        430.87        506.08        44.09 o
   1  -2  11        141.39        125.11         9.04 o
   2  -2  11         25.35         18.36         5.06 o
   3  -2  11          1.09          4.00         7.40 o
   4  -2  11          4.50         20.22         7.50 o
   5  -2  11          0.33          7.62         8.42 o
   6  -2  11         45.37         47.88        10.92 o
   7  -2  11        187.97        211.47        14.77 o
   8  -2  11         38.29         40.58        15.11 o
  -9  -1  11        450.68        647.86        48.81 o
  -8  -1  11         18.98        -10.95        20.31 o
  -7  -1  11         59.06         67.53        17.76 o
  -6  -1  11          9.22          7.54        10.72 o
  -5  -1  11         47.39         33.11         7.80 o
  -4  -1  11         25.63         20.58         6.61 o
  -3  -1  11        398.92        419.95        15.67 o
  -2  -1  11        521.38        558.13        27.41 o
  -1  -1  11       2831.91       2971.01        98.79 o
   0  -1  11        359.60        350.89        11.17 o
   1  -1  11        227.82        217.95        13.78 o
   2  -1  11         98.24         95.86         8.43 o
   3  -1  11         21.88         10.36         6.09 o
   4  -1  11         36.63         28.78         7.68 o
   5  -1  11         86.63         78.18         9.65 o
   6  -1  11         37.93         50.28        12.82 o
   7  -1  11          3.64         -3.96        12.12 o
   8  -1  11        241.87        286.81        26.45 o
  -9   0  11          4.24         17.72        25.70 o
  -8   0  11         41.12        -15.75        33.47 o
  -7   0  11        218.60        219.78        23.92 o
  -6   0  11         42.67         42.89        14.05 o
  -5   0  11         45.40         40.36         9.00 o
  -4   0  11        330.15        334.26        13.62 o
  -3   0  11          0.38         -1.35         5.45 o
  -2   0  11         73.71         84.68         6.37 o
  -1   0  11       1164.81       1233.86        37.34 o
   0   0  11       1222.10       1203.61        52.09 o
   1   0  11          6.60          1.03         4.78 o
   2   0  11         24.26         20.32         5.51 o
   3   0  11         26.07         43.11         7.21 o
   4   0  11        111.34        124.53         9.31 o
   5   0  11         51.71         50.63         9.24 o
   6   0  11        220.27        197.74        16.64 o
   7   0  11          6.51          9.05        12.23 o
   8   0  11         53.88         55.76        19.66 o
  -9   1  11          2.77        -25.91        26.12 o
  -7   1  11        333.39        343.42        23.23 o
  -6   1  11          3.46          8.41        13.07 o
  -5   1  11         26.37         16.81        10.72 o
  -4   1  11        541.07        539.80        17.76 o
  -3   1  11       1272.91       1296.23        39.25 o
  -2   1  11        465.57        455.28        11.41 o
  -1   1  11        235.50        246.01        10.75 o
   0   1  11        814.56        839.40        34.58 o
   1   1  11        174.42        179.95         9.83 o
   2   1  11         12.44          8.47         5.56 o
   3   1  11         19.24         25.45         6.82 o
   4   1  11        433.56        446.82        29.80 o
   5   1  11         38.79         33.42         8.83 o
   6   1  11          0.01          8.27        10.28 o
   7   1  11         36.29         39.02        14.99 o
   8   1  11         53.46         55.23        15.00 o
  -9   2  11          5.74        -27.50        27.50 o
  -8   2  11          2.96        -21.73        22.52 o
  -7   2  11        410.71        444.50        39.45 o
  -6   2  11         59.90         55.62        14.58 o
  -5   2  11        597.52        617.31        55.93 o
  -4   2  11        262.47        256.13        14.89 o
  -3   2  11        210.50        221.71        16.74 o
  -2   2  11         45.54         47.66         6.50 o
  -1   2  11        190.21        187.88        11.56 o
   0   2  11         28.15         29.41         5.63 o
   1   2  11        728.48        772.32        25.67 o
   2   2  11         62.16         68.31         6.29 o
   3   2  11          8.17          0.16         6.48 o
   4   2  11        188.93        165.87        14.41 o
   5   2  11          3.35         11.00         8.25 o
   6   2  11         74.70        102.26        13.01 o
   7   2  11          5.06         -2.42        11.89 o
   8   2  11        168.07        162.54        39.76 o
  -9   3  11          5.26         23.32        30.50 o
  -8   3  11         24.35          8.36        25.32 o
  -7   3  11          6.21         -6.77        34.27 o
  -6   3  11         25.18         24.79        18.95 o
  -5   3  11        306.94        315.54        17.65 o
  -4   3  11          8.87        -10.12        10.54 o
  -3   3  11         14.47          3.24         9.90 o
  -2   3  11         58.85         64.01        10.40 o
  -1   3  11         32.35         26.26         7.77 o
   0   3  11        272.35        230.62        13.75 o
   1   3  11        863.47        859.32        42.42 o
   2   3  11          5.04          2.32         6.82 o
   3   3  11          2.56          2.10        10.07 o
   4   3  11       1099.79       1110.60        57.54 o
   5   3  11         26.90         12.29        13.51 o
   6   3  11         76.53         87.14        14.15 o
   7   3  11          0.02        -16.30        17.50 o
  -8   4  11         39.20         35.69        28.29 o
  -7   4  11        109.04        105.17        24.61 o
  -6   4  11          0.41         -3.18        17.53 o
  -5   4  11        120.60        120.11        16.75 o
  -4   4  11         64.98         67.16        13.38 o
  -3   4  11        169.47        181.95        13.59 o
  -2   4  11          7.15         15.20        11.04 o
  -1   4  11          6.83          0.62         9.96 o
   0   4  11        206.08        204.76        13.41 o
   1   4  11          0.88          2.36        12.20 o
   2   4  11         34.52         46.98        10.76 o
   3   4  11          7.61         11.25        11.17 o
   4   4  11        102.58        110.62        15.56 o
   5   4  11         28.40         10.95        20.94 o
   6   4  11          2.77          4.43        16.61 o
   7   4  11         12.23          9.63        19.94 o
  -8   5  11         11.08         19.72        28.71 o
  -7   5  11         49.20         23.73        25.91 o
  -5   5  11          9.55         -5.01        17.30 o
  -4   5  11         61.23         79.43        17.62 o
  -3   5  11          6.63          2.54        12.89 o
  -2   5  11         24.85         21.21        12.17 o
  -1   5  11        325.91        369.57        17.99 o
   0   5  11        167.48        193.49        13.29 o
   1   5  11        103.11        100.14        17.62 o
   2   5  11        315.58        261.84        32.09 o
   3   5  11          0.03         26.91        20.31 o
   5   5  11         15.74         42.66        23.53 o
   6   5  11         30.54         69.53        29.50 o
  -7   6  11          0.47        -21.14        28.71 o
  -6   6  11        179.47        249.72        32.68 o
  -5   6  11          3.19         -3.94        24.33 o
  -4   6  11        461.56        372.07        38.44 o
  -3   6  11        203.72        207.17        19.48 o
  -2   6  11          2.80        -13.70        14.24 o
  -1   6  11          6.65          7.31        12.55 o
   0   6  11          0.89          6.18        18.72 o
   1   6  11         26.89          8.78        18.93 o
   4   6  11        196.68        200.49        29.50 o
   5   6  11          7.53          6.77        26.12 o
   6   6  11         58.23         58.59        33.26 o
  -7   7  11          7.98         11.74        32.09 o
  -6   7  11          0.81         16.34        26.91 o
  -5   7  11         68.12         73.54        26.70 o
  -4   7  11         52.15         31.75        19.86 o
  -3   7  11        415.34        406.33        35.69 o
  -2   7  11        266.42        244.33        27.29 o
  -1   7  11         19.34          1.43         9.33 o
   2   7  11        103.00        102.42        24.11 o
   3   7  11        120.98        123.56        26.49 o
   4   7  11        313.30        364.09        38.28 o
   5   7  11         70.22         56.79        29.71 o
  -6   8  11        190.15        151.85        34.68 o
  -5   8  11        413.75        462.33        48.22 o
  -4   8  11        310.04        371.28        44.84 o
  -3   8  11         72.13         58.38        27.29 o
  -2   8  11         11.72         15.54        12.94 o
  -1   8  11         14.24         21.31        22.73 o
   0   8  11         44.09         44.63        25.11 o
   1   8  11          6.11         22.52        24.11 o
   2   8  11         12.39         23.73        24.11 o
   3   8  11        183.15        154.86        32.09 o
   4   8  11         36.09         43.25        29.88 o
  -4   9  11        405.03        468.51        52.02 o
  -3   9  11         60.59          5.54        16.33 o
  -2   9  11         26.96         33.47        27.70 o
  -1   9  11          0.02          3.38        25.91 o
   0   9  11         36.35         38.44        28.71 o
   1   9  11         42.14         17.72        25.11 o
   2   9  11         53.33         31.67        30.30 o
  -1  10  11        112.58        128.95        34.68 o
  -2 -11  12         17.54         30.67        30.67 o
  -1 -11  12         25.68         27.29        30.09 o
   0 -11  12          1.56         29.50        26.12 o
   1 -11  12         30.15         57.21        30.30 o
   2 -11  12          9.64         34.68        31.51 o
  -4 -10  12         50.73         44.84        31.88 o
  -3 -10  12         65.38         52.02        28.29 o
  -2 -10  12        136.90        205.47        32.89 o
  -1 -10  12         36.09         31.88        25.11 o
   0 -10  12        122.43        152.65        30.67 o
   1 -10  12        500.26        550.21        47.85 o
   2 -10  12         74.33         46.84        28.29 o
   3 -10  12        320.98        384.81        47.85 o
   4 -10  12        108.71        134.93        35.27 o
  -5  -9  12         48.50         27.21        32.89 o
  -4  -9  12          0.02          8.14        16.74 o
  -3  -9  12          4.60          0.95        16.20 o
  -2  -9  12        168.69        145.08        26.70 o
  -1  -9  12          0.07          5.60        21.94 o
   0  -9  12         29.47         44.63        22.90 o
   1  -9  12          1.98         18.93        21.52 o
   2  -9  12          0.18          4.39        23.11 o
   3  -9  12        233.08        231.75        32.09 o
   4  -9  12        137.02        160.21        31.30 o
   5  -9  12        120.81        113.99        32.30 o
  -6  -8  12        136.74        121.89        75.93 o
  -5  -8  12         23.41         21.75        12.23 o
  -4  -8  12          1.15          3.25        10.06 o
  -3  -8  12        143.48        159.42        23.90 o
  -2  -8  12        106.92         75.93        21.73 o
  -1  -8  12        131.95        174.38        26.33 o
   0  -8  12        617.14        654.05        42.46 o
   1  -8  12        173.88        164.01        26.12 o
   2  -8  12         13.50         29.50        21.73 o
   3  -8  12          4.73         23.32        22.52 o
   4  -8  12        129.06        148.47        29.08 o
   5  -8  12        167.32        158.25        32.89 o
   6  -8  12         19.96         20.99        25.11 o
  -7  -7  12          0.67          9.17        19.18 o
  -6  -7  12          9.12         17.45        11.66 o
  -5  -7  12          4.71          0.58        10.47 o
  -4  -7  12         17.90         12.39        12.64 o
  -3  -7  12        261.36        226.40        23.73 o
  -2  -7  12        410.67        350.06        67.57 o
  -1  -7  12        160.37        127.11        18.03 o
   0  -7  12          0.28         14.22        17.55 o
   1  -7  12         27.07         20.31        20.73 o
   2  -7  12          8.45          2.59        18.93 o
   3  -7  12         13.45         -0.42        20.73 o
   4  -7  12         19.20         12.63        10.73 o
   5  -7  12         22.32          7.38        11.71 o
   6  -7  12         39.76         18.14        19.78 o
  -7  -6  12         60.06         28.62        38.46 o
  -6  -6  12          6.55          0.01        10.73 o
  -5  -6  12         21.88         10.86         9.86 o
  -4  -6  12        264.49        192.12        86.81 o
  -3  -6  12         48.26         34.91        13.24 o
  -2  -6  12       1413.30       1320.69        84.39 o
  -1  -6  12        472.98        425.16        22.94 o
   0  -6  12        141.88         88.88        14.32 o
   1  -6  12        158.22        139.80        21.12 o
   2  -6  12          1.35         -9.95        16.55 o
   3  -6  12        952.12        968.70        41.83 o
   4  -6  12          2.76         13.35         9.26 o
   5  -6  12          0.05         -4.69        10.70 o
   6  -6  12         21.66         12.76        13.30 o
   7  -6  12          4.11          6.14        15.60 o
  -8  -5  12          2.90         -5.39        19.13 o
  -7  -5  12        218.31        188.05        92.35 o
  -6  -5  12        215.85        172.85        57.58 o
  -5  -5  12          0.46          7.94         8.56 o
  -4  -5  12        393.21        346.85        13.22 o
  -3  -5  12        166.46        167.08        15.31 o
  -2  -5  12         33.05         39.08        12.04 o
  -1  -5  12         12.58          4.28        10.71 o
   0  -5  12         64.73         46.89        12.61 o
   1  -5  12        186.81        169.87        18.72 o
   2  -5  12        616.49        708.66        35.85 o
   3  -5  12         34.90         26.70        18.93 o
   4  -5  12        415.46        374.87        50.01 o
   5  -5  12         42.41         40.15         9.89 o
   6  -5  12          6.67          2.77        12.02 o
   7  -5  12          3.81          2.23        14.80 o
  -8  -4  12          7.79         14.45        18.19 o
  -7  -4  12        169.48        117.39        31.23 o
  -6  -4  12         35.37         28.11         9.36 o
  -5  -4  12         14.03         11.13         8.17 o
  -4  -4  12         26.20         27.73         7.42 o
  -3  -4  12        103.21        103.52         7.80 o
  -2  -4  12          5.49         10.63        10.18 o
  -1  -4  12        104.63        113.43        16.42 o
   0  -4  12        227.00        238.02        16.13 o
   1  -4  12         40.89         59.63        11.27 o
   2  -4  12         45.23         44.04        14.61 o
   3  -4  12         68.65         76.21         7.17 o
   4  -4  12        999.88        973.58        52.09 o
   5  -4  12        183.54        170.87        11.62 o
   6  -4  12          0.03         -3.74        11.08 o
   7  -4  12         39.77         16.54        14.76 o
  -8  -3  12          0.36          1.38        23.32 o
  -7  -3  12        108.31        113.95        15.93 o
  -6  -3  12         28.38         17.92         9.12 o
  -5  -3  12          1.36          3.42         8.22 o
  -4  -3  12        189.97        177.85        12.74 o
  -3  -3  12        223.46        248.58        10.44 o
  -2  -3  12        113.83        113.93        11.82 o
  -1  -3  12       1436.23       1509.94        89.95 o
   0  -3  12         37.69         27.36         9.81 o
   1  -3  12         67.90         70.47        10.78 o
   2  -3  12        117.38        121.92        15.77 o
   3  -3  12        666.60        640.72        42.45 o
   4  -3  12        481.50        448.64        23.28 o
   5  -3  12         88.59         98.88        10.84 o
   6  -3  12          1.51          3.79        10.90 o
   7  -3  12         90.62        121.77        16.30 o
  -8  -2  12         10.83        -13.54        21.94 o
  -7  -2  12        117.45        135.18        16.31 o
  -6  -2  12        587.20        616.22        23.54 o
  -5  -2  12         45.00         49.43         8.91 o
  -4  -2  12        129.46        141.96        10.20 o
  -3  -2  12        529.60        568.17        26.37 o
  -2  -2  12          0.26          6.63         6.62 o
  -1  -2  12       1313.34       1321.81        52.47 o
   0  -2  12        272.82        292.08        15.15 o
   1  -2  12        157.09        159.43        12.45 o
   2  -2  12        118.25        115.80         7.91 o
   3  -2  12        254.16        247.75        49.49 o
   4  -2  12         36.21         27.37         8.39 o
   5  -2  12          0.25          1.97         9.39 o
   6  -2  12          0.07         -5.57        10.74 o
   7  -2  12         16.70          7.52        13.10 o
  -9  -1  12         10.80         28.29        28.29 o
  -8  -1  12         85.35         14.33        23.90 o
  -7  -1  12         13.55         22.95        17.86 o
  -6  -1  12        192.62        195.69        15.19 o
  -5  -1  12         29.01         28.42         8.71 o
  -4  -1  12         43.52         46.87         7.78 o
  -3  -1  12         17.42         17.81         6.63 o
  -2  -1  12       2339.14       2426.43        90.49 o
  -1  -1  12        884.27        873.81        20.88 o
   0  -1  12        252.70        236.47         9.22 o
   1  -1  12          0.98          1.42         5.27 o
   2  -1  12        145.40        163.48        14.36 o
   3  -1  12        985.35        986.35        97.72 o
   4  -1  12         30.16         44.29         8.46 o
   5  -1  12          0.62         10.65         9.47 o
   6  -1  12        133.16        168.77        21.17 o
   7  -1  12          5.55         15.19        16.31 o
  -9   0  12        133.13        143.08        33.68 o
  -7   0  12         43.43         30.88        20.52 o
  -6   0  12         51.47         61.93        16.06 o
  -5   0  12        111.07        110.15        11.35 o
  -4   0  12        220.15        204.09        10.52 o
  -3   0  12          6.98          9.27         6.58 o
  -2   0  12        350.95        356.21        16.27 o
  -1   0  12        111.19         99.47         6.99 o
   0   0  12         89.72         94.28         6.76 o
   1   0  12         47.57         45.05         7.51 o
   2   0  12         18.01         16.02         7.09 o
   3   0  12        459.50        458.28        24.36 o
   4   0  12        237.92        204.07        14.18 o
   5   0  12          1.15         -8.82         9.23 o
   6   0  12         73.89         82.26        12.14 o
   7   0  12          8.56        -10.08        15.68 o
  -8   1  12         89.89         79.31        30.09 o
  -7   1  12          8.83          6.79        17.85 o
  -6   1  12         33.38         36.93        14.77 o
  -5   1  12          8.08         28.94        13.41 o
  -4   1  12        630.40        630.69        24.43 o
  -3   1  12        389.78        388.13        12.53 o
  -2   1  12          3.85          5.68         6.27 o
  -1   1  12         15.07         21.82         6.13 o
   0   1  12        105.28        109.43         7.28 o
   1   1  12        212.20        209.78        11.59 o
   2   1  12         12.90          0.94         7.22 o
   3   1  12        373.17        393.00        23.09 o
   4   1  12          5.04          3.51         8.20 o
   5   1  12          2.35         -0.59         9.17 o
   6   1  12          0.32         -1.00        11.12 o
   7   1  12         28.21         29.51        15.97 o
  -8   2  12          0.30         15.13        26.33 o
  -7   2  12         17.01         15.48        21.35 o
  -6   2  12          5.36         22.91        17.28 o
  -5   2  12        191.82        201.72        19.03 o
  -4   2  12         60.88         46.71        12.19 o
  -3   2  12         52.31         60.70        11.03 o
  -2   2  12         68.57         60.72         7.65 o
  -1   2  12        211.54        211.03        10.03 o
   0   2  12        183.51        177.88         9.43 o
   1   2  12        183.67        164.06         9.69 o
   2   2  12         87.22         64.80        13.63 o
   3   2  12        305.67        281.37        12.81 o
   4   2  12        564.23        528.66        28.88 o
   5   2  12         14.11         17.53         9.58 o
   6   2  12        283.51        291.51        85.10 o
   7   2  12        101.50         99.83        20.77 o
  -8   3  12          0.17        -19.14        26.12 o
  -7   3  12          1.40        -27.29        37.65 o
  -6   3  12        113.19        111.13        20.46 o
  -5   3  12        643.87        718.41        51.06 o
  -4   3  12        108.98        126.17        14.87 o
  -3   3  12        531.55        573.76        25.27 o
  -2   3  12        175.12        168.83        13.69 o
  -1   3  12        189.27        211.90        12.48 o
   0   3  12        457.52        496.39        18.93 o
   1   3  12        308.81        315.07        17.19 o
   2   3  12          6.54          6.81         7.44 o
   3   3  12         17.84         23.39        12.03 o
   4   3  12        152.97        186.87        16.43 o
   5   3  12          1.20          1.80        17.95 o
   6   3  12          1.57          0.47        16.97 o
   7   3  12        146.36        159.72        23.34 o
  -8   4  12         15.94         35.69        29.88 o
  -7   4  12         19.88         17.13        26.49 o
  -5   4  12         88.86         84.91        22.73 o
  -4   4  12         29.97         13.08        15.40 o
  -3   4  12         34.62         24.18        13.63 o
  -2   4  12          0.35        -11.68        11.68 o
  -1   4  12        233.56        216.52        14.35 o
   0   4  12         53.60         64.45        11.19 o
   1   4  12         49.18         36.90        14.93 o
   2   4  12        136.82        130.12        13.99 o
   3   4  12         49.61         50.08        15.13 o
   4   4  12         27.94         34.58        16.05 o
   5   4  12         10.32          9.78        22.73 o
   6   4  12         15.68         20.22        19.74 o
  -7   5  12          0.31         18.55        28.92 o
  -6   5  12          2.94         28.08        24.32 o
  -4   5  12         45.36         44.52        18.45 o
  -3   5  12        343.91        376.02        35.48 o
  -2   5  12        150.56        139.73        16.85 o
  -1   5  12          0.88         -2.51        11.89 o
   0   5  12        212.58        231.57        15.36 o
   1   5  12          9.19         24.11        18.55 o
   2   5  12          1.06          8.57        19.35 o
   3   5  12         40.39         21.52        22.11 o
   4   5  12         22.30          3.01        34.10 o
   5   5  12        435.94        449.00        45.26 o
  -7   6  12         30.73         46.84        32.47 o
  -6   6  12         10.31         22.31        26.91 o
  -5   6  12         56.39         64.56        27.50 o
  -4   6  12          0.45          5.18        37.86 o
  -3   6  12        199.58        167.19        33.68 o
  -2   6  12        297.55        157.37        97.36 o
  -1   6  12         65.78         35.18        13.73 o
   0   6  12          8.90          7.98        19.14 o
   3   6  12         15.48         23.90        23.32 o
   4   6  12         37.96         22.90        25.70 o
   5   6  12          9.47         39.24        29.71 o
  -6   7  12          0.86         -8.78        28.50 o
  -5   7  12          3.32         44.42        27.50 o
  -4   7  12        220.72        273.83        33.47 o
  -3   7  12        238.12        254.69        32.30 o
  -2   7  12         74.18         69.37        25.32 o
  -1   7  12         27.51         14.90        11.66 o
   0   7  12         67.64         70.54        24.32 o
   1   7  12          0.04         14.96        22.31 o
   2   7  12         44.39         47.85        26.33 o
   3   7  12         55.58         64.35        29.88 o
   4   7  12        249.02        286.16        38.28 o
  -5   8  12          0.47          3.01        31.51 o
  -4   8  12         51.33         77.31        30.88 o
  -3   8  12         26.82         14.54        27.50 o
  -2   8  12          0.00        -25.11        25.11 o
  -1   8  12          0.04         -7.56        24.70 o
   0   8  12         91.06         91.05        27.50 o
   1   8  12          0.04         -7.35        25.49 o
   2   8  12         19.38        -26.70        26.70 o
   3   8  12          2.47         10.78        31.09 o
  -3   9  12          0.54         43.63        31.67 o
  -2   9  12         54.81         54.41        31.09 o
  -1   9  12        106.14        127.53        33.89 o
   0   9  12         25.70         69.53        32.47 o
  -2 -10  13          5.74        -21.73        26.70 o
  -1 -10  13         29.19         51.82        30.50 o
   0 -10  13        222.59        251.47        34.68 o
   1 -10  13          3.80        -21.14        28.08 o
   2 -10  13          3.29         18.14        28.29 o
  -4  -9  13          7.45         17.38        21.92 o
  -3  -9  13          6.07         39.45        27.29 o
  -2  -9  13        279.13        275.05        23.14 o
  -1  -9  13          9.15          1.81        17.16 o
   0  -9  13          1.73         18.93        23.90 o
   1  -9  13        117.35        131.13        29.88 o
   2  -9  13        360.68        387.40        44.63 o
   3  -9  13          4.33         30.67        28.08 o
   4  -9  13          5.42         -6.56        28.50 o
  -5  -8  13         10.81         -6.97        17.16 o
  -4  -8  13         22.28         10.10        16.76 o
  -3  -8  13         35.26         88.04        18.04 o
  -2  -8  13         21.29          8.57        22.73 o
  -1  -8  13         67.08         32.47        24.32 o
   0  -8  13        147.27        164.54        37.57 o
   1  -8  13        107.15        114.13        24.82 o
   2  -8  13         10.58          7.60        16.61 o
   3  -8  13        107.03        111.40        18.99 o
   4  -8  13         28.21          5.61        19.15 o
   5  -8  13         76.92        103.64        30.78 o
  -6  -7  13          0.52         10.40        17.45 o
  -5  -7  13        163.39        129.05        61.68 o
  -4  -7  13          7.82         11.26        20.62 o
  -3  -7  13         59.00         67.34        16.34 o
  -2  -7  13         58.41         50.78        15.64 o
  -1  -7  13          7.56        -19.93        19.93 o
   0  -7  13        456.95        503.20        39.86 o
   1  -7  13         75.67         86.59        22.13 o
   2  -7  13        152.30        187.50        21.62 o
   3  -7  13         84.80         88.90        18.52 o
   4  -7  13         17.28        -10.79        16.99 o
   5  -7  13          0.03          6.19        27.20 o
  -7  -6  13         16.28         26.25        26.22 o
  -6  -6  13          5.99         -0.45        11.88 o
  -5  -6  13         17.15         12.23        18.58 o
  -4  -6  13         23.39         20.49        19.87 o
  -3  -6  13        128.42        127.37        16.70 o
  -2  -6  13        314.97        292.31        23.17 o
  -1  -6  13         79.71         77.63        15.00 o
   0  -6  13          0.61        -10.36        17.13 o
   1  -6  13        116.66        107.39        22.90 o
   2  -6  13          1.96         16.81        13.81 o
   3  -6  13          1.24          7.98        21.52 o
   4  -6  13        226.94        206.03        26.12 o
   5  -6  13         10.55          1.39        19.24 o
   6  -6  13          5.88          5.01        21.04 o
  -7  -5  13          3.55         -8.99        16.70 o
  -6  -5  13          5.01         -7.67        11.04 o
  -5  -5  13         49.07         23.29        13.53 o
  -4  -5  13         11.51          5.97         7.57 o
  -3  -5  13         20.56         25.30        19.72 o
  -2  -5  13         53.66         43.39        12.70 o
  -1  -5  13         42.68         31.23        14.35 o
   0  -5  13        115.81        110.66        14.77 o
   1  -5  13         28.35         19.35        18.14 o
   2  -5  13        468.94        464.13        37.48 o
   3  -5  13         55.99         33.10        21.94 o
   4  -5  13        389.34        396.23        18.19 o
   5  -5  13         40.35         34.04        11.76 o
   6  -5  13          2.16         -1.44        14.03 o
  -7  -4  13         12.54         -2.64        12.62 o
  -6  -4  13         23.10          3.07        12.20 o
  -5  -4  13          1.83         -4.14         8.79 o
  -4  -4  13        362.86        246.66        67.78 o
  -3  -4  13        159.32        170.83        16.03 o
  -2  -4  13          2.57          0.19        11.89 o
  -1  -4  13          5.76         13.85        11.74 o
   0  -4  13         73.17         85.93        13.37 o
   1  -4  13        451.62        474.41        24.88 o
   2  -4  13        112.22        140.52        19.49 o
   3  -4  13          1.14          0.59        17.34 o
   4  -4  13          3.64          3.02         8.07 o
   5  -4  13        254.09        222.77        16.51 o
   6  -4  13         33.23         32.73        13.52 o
   7  -4  13         44.98         35.76        16.45 o
  -8  -3  13          3.57         16.76        25.11 o
  -7  -3  13          1.23         -1.73        16.18 o
  -6  -3  13         38.35         42.43        10.73 o
  -5  -3  13         56.29         72.21         9.91 o
  -4  -3  13          1.78         -4.96         7.71 o
  -3  -3  13        145.55        145.16         9.09 o
  -2  -3  13          2.52          4.18        11.36 o
  -1  -3  13         37.23         43.74        11.10 o
   0  -3  13       1125.60       1098.81        81.93 o
   1  -3  13         69.87         64.38        11.74 o
   2  -3  13          6.77         -1.41        15.17 o
   3  -3  13         95.76         97.24        10.75 o
   4  -3  13         22.32         35.01         9.02 o
   5  -3  13        571.57        592.77        28.08 o
   6  -3  13        133.47        131.47        15.39 o
   7  -3  13         64.49         42.40        16.29 o
  -8  -2  13         19.07         14.33        24.70 o
  -7  -2  13         36.25         51.68        15.64 o
  -6  -2  13         23.23         35.37        10.54 o
  -5  -2  13         13.94         30.64         9.35 o
  -4  -2  13          0.09         -7.74         7.74 o
  -3  -2  13         35.07         38.73         7.45 o
  -2  -2  13         64.83         63.16         6.91 o
  -1  -2  13        253.31        276.69        17.23 o
   0  -2  13        680.15        718.51        42.63 o
   1  -2  13          4.18         12.56         6.94 o
   2  -2  13          7.96          6.97         9.63 o
   3  -2  13          7.75         14.82        11.43 o
   4  -2  13         20.91         13.95         9.04 o
   5  -2  13        293.14        297.53        17.16 o
   6  -2  13        430.38        466.81        28.01 o
   7  -2  13         83.22         59.67        16.45 o
  -7  -1  13         61.51         69.05        21.13 o
  -6  -1  13        177.62        198.36        20.50 o
  -5  -1  13         33.39         33.78         9.78 o
  -4  -1  13          1.68          5.01         8.32 o
  -3  -1  13        298.34        322.54        19.90 o
  -2  -1  13        374.81        426.33        28.08 o
  -1  -1  13        376.93        343.53        16.03 o
   0  -1  13        541.31        529.55        22.57 o
   1  -1  13       1124.68       1103.40        56.74 o
   2  -1  13         29.74         32.60         7.94 o
   3  -1  13        145.95        151.56        11.33 o
   4  -1  13          4.06         14.66         9.83 o
   5  -1  13        184.82        197.56        15.85 o
   6  -1  13        207.57        210.19        15.14 o
   7  -1  13         68.13         48.18        15.80 o
  -7   0  13         60.54         94.86        25.70 o
  -6   0  13          0.04         -1.80        18.72 o
  -5   0  13          0.25         -8.17        10.77 o
  -4   0  13          0.28         -7.93         7.93 o
  -3   0  13         40.23         27.75         7.81 o
  -2   0  13       1333.85       1403.03        50.51 o
  -1   0  13        156.58        161.23         8.56 o
   0   0  13         14.37         23.26         6.83 o
   1   0  13        775.58        760.95        39.72 o
   2   0  13        200.72        231.70        19.90 o
   3   0  13        184.93        175.24        16.39 o
   4   0  13        216.26        215.33        17.69 o
   5   0  13         35.27         20.09        10.76 o
   6   0  13         88.31        101.80        18.57 o
   7   0  13          0.18         12.98        19.03 o
  -8   1  13          2.78         -1.00        26.91 o
  -7   1  13        166.42        167.17        23.43 o
  -6   1  13         62.07         72.74        18.09 o
  -5   1  13          0.72         14.42        14.27 o
  -4   1  13        352.15        368.35        13.56 o
  -3   1  13        233.68        239.63        11.70 o
  -2   1  13        133.53        148.82         9.31 o
  -1   1  13        123.59        132.46         8.83 o
   0   1  13        111.18        108.61         8.99 o
   1   1  13       1042.01       1082.81        45.71 o
   2   1  13          2.12         -3.89         7.88 o
   3   1  13          3.12         10.44         8.41 o
   4   1  13          0.04          0.64         9.24 o
   5   1  13         25.56         26.34        10.90 o
   6   1  13         27.10         38.57        13.00 o
  -8   2  13          7.50         -7.98        27.12 o
  -7   2  13        351.01        383.81        47.64 o
  -6   2  13         21.67         33.78        19.77 o
  -5   2  13        227.72        253.89        29.50 o
  -4   2  13        128.04        126.26        17.45 o
  -3   2  13        142.84        168.15        15.06 o
  -2   2  13         26.98         23.73         8.13 o
  -1   2  13         44.49         49.43         8.32 o
   0   2  13         15.59         10.32         7.27 o
   1   2  13          2.16          2.31         8.00 o
   2   2  13         72.02         96.65         9.27 o
   3   2  13          0.17          2.12         8.35 o
   4   2  13          9.44         14.33         9.06 o
   5   2  13        232.35        227.14        15.84 o
   6   2  13         15.88         21.31        25.32 o
  -7   3  13         71.88         77.51        28.08 o
  -6   3  13         92.15          5.77        28.50 o
  -5   3  13          0.94          0.00        21.14 o
  -4   3  13          7.31          1.81        16.67 o
  -3   3  13        687.95        738.41        50.89 o
  -2   3  13          0.96        -11.78        11.78 o
  -1   3  13          0.59          5.38        11.74 o
   0   3  13         83.11         90.71        12.94 o
   1   3  13        325.34        323.00        17.97 o
   2   3  13         72.37         81.65        22.56 o
   3   3  13          6.13         -3.44        14.41 o
   4   3  13          9.60         -1.93        14.86 o
   5   3  13          0.19          6.98        24.53 o
   6   3  13          0.94         -2.49        19.53 o
  -7   4  13         38.64         31.88        28.71 o
  -6   4  13          3.10          9.95        24.32 o
  -5   4  13          4.74         15.54        22.11 o
  -4   4  13        132.21        134.79        21.06 o
  -3   4  13         12.97         16.57        14.79 o
  -2   4  13        452.44        465.06        24.97 o
  -1   4  13        478.67        503.22        23.69 o
   0   4  13         55.79         61.35        12.78 o
   1   4  13          0.35          8.36        15.69 o
   2   4  13         86.89         86.63        15.09 o
   3   4  13          3.88        -12.58        14.58 o
   4   4  13         18.18        -12.54        23.53 o
   5   4  13         12.30         10.82        18.52 o
  -6   5  13        125.89        148.68        31.88 o
  -5   5  13         10.49         21.52        25.11 o
  -4   5  13        212.06        235.97        43.04 o
  -3   5  13        159.29        151.29        21.26 o
  -2   5  13         16.17         21.17        16.49 o
  -1   5  13         58.34         74.10        16.05 o
   0   5  13        240.43         97.93        89.49 o
   1   5  13         15.29          7.35        20.14 o
   2   5  13          3.57         -5.18        21.14 o
   4   5  13          0.54          8.98        24.90 o
   5   5  13        306.59        299.32        37.48 o
  -6   6  13          9.46        -23.90        29.50 o
  -5   6  13        101.38        122.14        29.88 o
  -4   6  13          0.02         20.31        24.32 o
  -3   6  13         11.18          2.01        25.11 o
   2   6  13         65.74         54.78        25.11 o
   3   6  13         35.78         34.47        27.50 o
   4   6  13         64.89         42.66        30.88 o
  -5   7  13          0.37          1.21        30.09 o
  -4   7  13         35.28         90.26        30.67 o
  -3   7  13          8.57         -4.60        25.70 o
  -2   7  13          0.01        -13.54        25.32 o
  -1   7  13          7.71          1.80        26.12 o
   0   7  13          2.19         38.65        27.50 o
   1   7  13         36.52         56.20        26.33 o
   2   7  13         50.71         48.81        28.92 o
   3   7  13        366.71        481.26        55.41 o
  -3   8  13         52.48         61.97        31.30 o
  -2   8  13        218.47        214.62        36.06 o
  -1   8  13          0.42          6.77        29.08 o
   0   8  13          9.52         13.37        28.08 o
   1   8  13          6.56          2.17        28.71 o
  -3  -9  14          4.61         18.04        19.81 o
  -2  -9  14          2.92         -0.95        19.43 o
  -1  -9  14         75.38         38.50        19.78 o
   0  -9  14         95.50         95.02        21.48 o
   1  -9  14          0.73        -14.60        18.75 o
   2  -9  14          1.16         20.30        21.42 o
  -4  -8  14          1.05         -0.21        29.88 o
  -3  -8  14          0.58         -8.19        28.50 o
  -2  -8  14          4.14          3.17        18.53 o
  -1  -8  14          0.83         -8.18        28.00 o
   0  -8  14         17.67          4.84        33.68 o
   1  -8  14         26.75         28.48        19.72 o
   2  -8  14         25.20         29.14        19.93 o
   3  -8  14         70.86         59.38        21.01 o
   4  -8  14          6.07         -3.85        20.91 o
  -5  -7  14         14.90         21.34        17.81 o
  -4  -7  14         43.34         63.85        17.59 o
  -3  -7  14         21.32          3.27        17.19 o
  -2  -7  14          5.83          1.80        24.70 o
  -1  -7  14         31.75         18.46        15.79 o
   0  -7  14         29.66         37.27        16.41 o
   1  -7  14         74.75         85.81        26.70 o
   2  -7  14        175.57        199.44        39.76 o
   3  -7  14         46.26         22.65        18.71 o
   4  -7  14          0.28         18.66        20.06 o
  -6  -6  14          3.83        -16.65        16.65 o
  -5  -6  14          6.76         14.21        16.57 o
  -4  -6  14         83.18         68.60        17.28 o
  -3  -6  14          0.08         10.87        14.81 o
  -2  -6  14         24.47         -1.79        15.48 o
  -1  -6  14          8.49         -2.01        21.14 o
   0  -6  14         37.03         52.07        16.19 o
   1  -6  14        100.38        115.30        17.95 o
   2  -6  14         79.41         68.43        28.90 o
   3  -6  14         26.07         17.42        16.13 o
   4  -6  14         51.65         43.61        19.16 o
   5  -6  14         82.57        100.37        21.48 o
  -6  -5  14          6.64        -13.21        15.60 o
  -5  -5  14          1.48          2.30        12.78 o
  -4  -5  14         80.92         75.97        16.86 o
  -3  -5  14         78.61         94.02        15.99 o
  -2  -5  14        133.64        154.73        17.38 o
  -1  -5  14        250.28        270.82        29.29 o
   0  -5  14          1.68        -18.34        18.34 o
   1  -5  14        200.93        198.02        19.34 o
   2  -5  14        116.64        113.22        17.25 o
   3  -5  14         84.36         87.26        23.21 o
   4  -5  14         32.41         42.68        18.28 o
   5  -5  14         10.77         -0.05        18.86 o
  -7  -4  14          2.89          5.33        18.39 o
  -6  -4  14          1.55         -9.22        11.56 o
  -5  -4  14         57.18         31.69        17.18 o
  -4  -4  14         96.26         69.46        40.79 o
  -3  -4  14        191.15        231.22        47.43 o
  -2  -4  14         31.89         49.00        14.34 o
  -1  -4  14         98.48         88.29        27.79 o
   0  -4  14         64.65         96.86        21.94 o
   1  -4  14          5.56        -10.95        17.55 o
   2  -4  14        240.03        242.32        26.91 o
   3  -4  14          7.66         17.72        20.52 o
   4  -4  14         53.11         40.52        10.71 o
   5  -4  14         28.41         26.54        18.36 o
   6  -4  14        173.27        236.44        24.49 o
  -7  -3  14          2.05         -8.63        17.28 o
  -6  -3  14         91.44         43.15        34.88 o
  -5  -3  14         28.49         18.12        13.20 o
  -4  -3  14        215.60        153.47        55.69 o
  -3  -3  14        636.07        375.65       168.93 o
  -2  -3  14         22.65         38.65        13.03 o
  -1  -3  14        521.42        557.31        57.79 o
   0  -3  14        349.41        339.65        31.40 o
   1  -3  14         65.18         62.83        17.58 o
   2  -3  14        245.47        322.08        25.49 o
   3  -3  14         14.69         17.31         8.78 o
   4  -3  14          2.14          2.92        10.55 o
   5  -3  14        126.36        130.74        23.58 o
   6  -3  14         72.33         82.16        16.47 o
  -7  -2  14         58.27          6.87        18.93 o
  -6  -2  14        100.28         97.16        42.57 o
  -5  -2  14          2.61         -5.23         9.97 o
  -4  -2  14        376.12        317.76        73.01 o
  -3  -2  14        288.12        230.13        56.56 o
  -2  -2  14        403.90        341.52        73.16 o
  -1  -2  14          1.06         11.79        11.31 o
   0  -2  14          6.91         26.56        12.08 o
   1  -2  14          5.14          1.26        15.01 o
   2  -2  14         24.71         28.78        11.00 o
   3  -2  14        195.03        206.49        15.28 o
   4  -2  14         18.28         26.65        10.45 o
   5  -2  14        136.72        139.00        14.58 o
   6  -2  14         14.81         32.18        14.88 o
  -7  -1  14         27.33         27.70        24.90 o
  -6  -1  14         36.65         62.58        16.07 o
  -5  -1  14          0.04          3.21        10.12 o
  -4  -1  14          0.08          5.62         9.56 o
  -3  -1  14         94.57         99.25        10.99 o
  -2  -1  14        826.43        847.69        32.65 o
  -1  -1  14        160.98        164.37         9.30 o
   0  -1  14       1482.53       1431.70       128.58 o
   1  -1  14        342.99        304.60        45.48 o
   2  -1  14        209.69        183.00        50.87 o
   3  -1  14         26.26         25.63         9.32 o
   4  -1  14        205.59        189.07        48.55 o
   5  -1  14          5.56          6.79        17.43 o
   6  -1  14        167.73        172.55        16.79 o
  -7   0  14         11.26          3.59        25.11 o
  -6   0  14          1.43          2.59        21.14 o
  -5   0  14         22.27         30.55        13.70 o
  -4   0  14         14.96          7.99         9.74 o
  -3   0  14         49.11         63.17         9.39 o
  -2   0  14         59.70         61.47         8.57 o
  -1   0  14         74.75         78.75         8.56 o
   0   0  14        181.06        190.54        10.71 o
   1   0  14          2.16         -2.20         8.22 o
   2   0  14        887.66        881.09        59.98 o
   3   0  14         13.82          6.61         9.31 o
   4   0  14         35.47         51.42        11.44 o
   5   0  14          0.47        -11.16        12.03 o
   6   0  14         21.11         10.19        14.98 o
  -6   1  14         52.55         78.31        24.90 o
  -5   1  14        112.69        148.13        20.83 o
  -4   1  14         16.26          7.38        11.74 o
  -3   1  14         19.90         18.28         9.29 o
  -2   1  14        479.64        499.31        18.21 o
  -1   1  14          9.60          8.60         9.03 o
   0   1  14         26.88         33.58         9.33 o
   1   1  14         93.39         96.70        10.19 o
   2   1  14        515.66        574.21        31.88 o
   3   1  14         98.65         87.13        10.63 o
   4   1  14          1.53         -2.71        10.23 o
   5   1  14         10.24          9.17        12.36 o
   6   1  14         47.61         55.41        30.88 o
  -7   2  14          5.62         -0.42        26.91 o
  -6   2  14          1.81         22.31        24.90 o
  -5   2  14          8.42         20.57        19.31 o
  -4   2  14          5.36          7.55        16.62 o
  -3   2  14          1.62          7.37        14.27 o
  -2   2  14          0.02         -1.20        10.16 o
  -1   2  14        365.95        395.96        17.77 o
   0   2  14          0.02         -3.14         8.48 o
   1   2  14         30.48         34.92         9.32 o
   2   2  14        867.71        880.22        26.63 o
   3   2  14        608.69        522.36        21.43 o
   4   2  14        231.79        241.79        28.71 o
   5   2  14         14.16         28.84        18.44 o
  -7   3  14          6.28          5.60        30.09 o
  -5   3  14        326.70        343.57        32.47 o
  -4   3  14        118.71        128.95        21.66 o
  -3   3  14          2.65         11.54        15.54 o
  -2   3  14        125.46        142.24        16.38 o
  -1   3  14          3.69         -4.27        10.96 o
   0   3  14        252.07        258.00        14.28 o
   1   3  14        451.10        351.43       106.46 o
   2   3  14        104.74        109.88        15.38 o
   3   3  14         10.73         -1.65        15.19 o
   4   3  14         31.99         22.60        17.24 o
   5   3  14          5.72         11.79        20.54 o
  -6   4  14         89.83         64.98        29.08 o
  -4   4  14          0.12         -1.06        19.62 o
  -3   4  14          4.59         -6.15        18.18 o
  -2   4  14          9.70         14.71        17.29 o
  -1   4  14          0.02         -7.68        14.32 o
   0   4  14         89.88         86.05        19.98 o
   1   4  14         17.81         14.04        14.66 o
   2   4  14         93.80         60.20        17.03 o
   3   4  14          0.43        -17.73        17.73 o
   4   4  14          8.52         29.89        27.60 o
  -5   5  14        310.13        329.82        34.27 o
  -4   5  14         22.81         27.91        26.12 o
  -2   5  14          9.39         -1.59        24.11 o
  -1   5  14          0.54          1.21        21.31 o
   0   5  14         12.20         -8.57        21.94 o
   3   5  14          4.90        -13.96        25.70 o
  -4   6  14          7.61         18.55        28.71 o
  -3   6  14          5.80        -10.95        26.33 o
  -2   6  14          6.62        -21.94        24.53 o
  -1   6  14        152.17        130.92        28.08 o
   0   6  14         85.61         65.35        26.49 o
   1   6  14          0.41         36.65        25.91 o
   2   6  14          3.66        -24.11        25.32 o
  -3   7  14          1.39         32.89        28.08 o
  -2   7  14         21.15         39.45        27.29 o
  -1   7  14          3.81         17.13        27.50 o
   0   7  14          2.96         11.95        28.08 o
   1   7  14         22.77         46.43        28.71 o
  -3  -8  15          3.79          2.35        19.23 o
  -2  -8  15          9.74         15.26        20.63 o
  -1  -8  15         22.40          5.00        18.54 o
   0  -8  15         75.64         73.39        20.49 o
   1  -8  15         74.23         69.20        21.51 o
   2  -8  15         12.34         19.24        21.76 o
  -4  -7  15          1.72          1.80        30.09 o
  -3  -7  15         11.96         30.58        18.63 o
  -2  -7  15         15.34          8.70        28.60 o
  -1  -7  15         56.01         36.24        18.47 o
   0  -7  15        180.27        192.76        21.72 o
   1  -7  15          0.81         -4.78        18.59 o
   2  -7  15          0.15          0.30        18.81 o
   3  -7  15          0.12         -1.77        20.08 o
  -5  -6  15          0.44          7.77        18.44 o
  -4  -6  15         76.86         43.31        41.06 o
  -3  -6  15          6.49        -17.72        26.12 o
  -2  -6  15          0.38          9.34        18.03 o
  -1  -6  15         29.71         31.38        16.53 o
   0  -6  15         36.51         27.36        17.12 o
   1  -6  15          0.54         -1.03        16.71 o
   2  -6  15          8.71          9.14        17.31 o
   3  -6  15        200.89        219.30        23.23 o
   4  -6  15        122.92        160.07        23.90 o
  -5  -5  15         64.40         81.57        19.06 o
  -4  -5  15         39.56         51.90        18.00 o
  -3  -5  15         98.06        134.30        27.70 o
  -2  -5  15          0.47         10.78        23.73 o
  -1  -5  15          5.09         18.13        16.46 o
   0  -5  15         24.21         20.50        15.70 o
   1  -5  15         19.21         27.91        16.37 o
   2  -5  15         32.70         23.25        19.12 o
   3  -5  15          0.16         -2.17        18.17 o
   4  -5  15         34.07         22.65        18.17 o
  -6  -4  15         19.57         16.82        17.60 o
  -5  -4  15         80.45         88.23        18.47 o
  -4  -4  15          1.89         -8.88        34.98 o
  -3  -4  15         44.51         40.69        16.31 o
  -2  -4  15        118.64        117.38        25.49 o
  -1  -4  15         51.55         66.78        23.90 o
   0  -4  15        119.32         94.09        17.27 o
   1  -4  15        371.40        359.80        27.68 o
   2  -4  15        243.36        245.06        21.39 o
   3  -4  15         56.82         74.92        17.29 o
   4  -4  15         18.04         39.93        18.30 o
   5  -4  15         32.23         42.09        26.22 o
  -6  -3  15        137.67         30.83        54.80 o
  -5  -3  15         22.11         13.04        11.91 o
  -4  -3  15          4.60          3.82        10.09 o
  -3  -3  15        233.10        248.70        46.63 o
  -2  -3  15        319.54        390.00        36.27 o
  -1  -3  15         41.94         48.81        21.52 o
   0  -3  15        325.09        347.95        26.48 o
   1  -3  15          0.79          1.66        14.52 o
   2  -3  15          2.33         11.21        14.58 o
   3  -3  15        164.85        192.67        25.49 o
   4  -3  15         12.61         50.11        18.34 o
   5  -3  15         11.05         29.91        19.05 o
  -6  -2  15         27.65          6.73        19.84 o
  -5  -2  15          5.99         11.19        11.96 o
  -4  -2  15         20.36          4.41        10.53 o
  -3  -2  15         35.70         15.09         9.32 o
  -2  -2  15          6.89          4.08        11.05 o
  -1  -2  15         44.81         59.00        20.94 o
   0  -2  15        104.95         94.02        15.04 o
   1  -2  15         12.39         11.23        13.43 o
   2  -2  15        104.37        109.13        11.43 o
   3  -2  15          0.33          7.58        10.17 o
   4  -2  15         19.01         18.89        12.42 o
   5  -2  15         26.60         37.65        19.01 o
  -6  -1  15         72.80         30.17        48.22 o
  -5  -1  15          6.00          5.20        12.31 o
  -4  -1  15          0.03          4.96        11.05 o
  -3  -1  15         24.05         21.89        16.30 o
  -2  -1  15          0.06          3.37         9.17 o
  -1  -1  15        481.86        359.84       101.93 o
   0  -1  15          1.66         -3.45         7.25 o
   1  -1  15          4.22          4.27         7.90 o
   2  -1  15          0.03         -4.85         9.57 o
   3  -1  15         39.10         26.03        10.83 o
   4  -1  15         96.97         60.45        25.00 o
   5  -1  15         33.40         29.57        18.77 o
  -6   0  15          0.37          5.98        23.53 o
  -5   0  15         12.70          1.11        15.61 o
  -4   0  15         12.88          2.45        12.84 o
  -3   0  15         48.61         12.32        16.87 o
  -2   0  15        288.41        214.39        61.60 o
  -1   0  15         15.00         18.35         8.63 o
   0   0  15          0.06          1.29         8.46 o
   1   0  15          1.55         10.69         8.56 o
   2   0  15          1.72          9.05         9.99 o
   3   0  15        135.49        102.74        36.38 o
   4   0  15          3.83         -8.71        12.45 o
   5   0  15          0.72          9.68        18.88 o
  -6   1  15         36.65         62.97        27.29 o
  -5   1  15         20.53         23.66        20.34 o
  -4   1  15         16.32         -2.11        17.56 o
  -3   1  15         19.62          5.72        12.54 o
  -2   1  15         14.51         23.64         9.83 o
  -1   1  15          2.87          2.58         9.06 o
   0   1  15        107.64        118.58        11.38 o
   1   1  15        279.75        257.94        37.78 o
   2   1  15         48.32         36.26        16.04 o
   3   1  15         10.79         13.31        11.63 o
   4   1  15         55.58          8.79        16.29 o
   5   1  15         17.17        -16.90        19.43 o
  -5   2  15        114.49         80.52        26.91 o
  -4   2  15          8.43         -3.68        18.85 o
  -3   2  15          0.39        -15.47        15.47 o
  -2   2  15         57.43         57.86        12.96 o
  -1   2  15         76.82         85.03        10.84 o
   0   2  15         34.91         43.14         9.96 o
   1   2  15         11.05         22.88        10.44 o
   2   2  15         74.99         60.97        11.07 o
   3   2  15         75.55         46.16        16.69 o
   4   2  15          0.16         -1.26        17.65 o
  -5   3  15         27.20         -2.80        33.68 o
  -4   3  15        141.96        163.60        28.08 o
  -3   3  15          6.96         10.97        17.64 o
  -2   3  15         31.79         27.93        17.05 o
  -1   3  15        441.22        460.45        24.17 o
   0   3  15         22.83         10.96        13.97 o
   1   3  15        115.75         97.14        16.08 o
   2   3  15         18.68         -9.14        15.49 o
   3   3  15          0.01         15.74        16.69 o
   4   3  15         10.75        -25.49        27.12 o
  -5   4  15         21.57          2.38        27.70 o
  -3   4  15        167.41        214.03        29.71 o
  -2   4  15         15.08         19.35        22.11 o
  -1   4  15         30.43         20.94        23.90 o
   0   4  15          0.02          2.38        21.73 o
   1   4  15         61.17         33.69        17.54 o
   2   4  15          9.90          9.88        18.59 o
   3   4  15          2.97         14.96        28.08 o
  -4   5  15         62.83         72.33        29.71 o
  -3   5  15          4.37          0.79        26.91 o
   1   5  15          3.11         -3.38        30.50 o
   2   5  15          1.97        -19.35        24.90 o
  -2   6  15         17.06         37.27        31.09 o
  -1   6  15          0.28        -22.73        27.29 o
   0   6  15         37.64         22.73        29.08 o
  -2  -7  16         41.58         37.48        20.71 o
  -1  -7  16          1.38         12.35        23.32 o
   0  -7  16          7.92          3.31        37.65 o
   1  -7  16          4.33         25.72        21.39 o
  -3  -6  16         94.80        147.57        22.42 o
  -2  -6  16         15.21         27.72        19.08 o
  -1  -6  16          2.65         22.33        19.70 o
   0  -6  16        109.22        108.69        20.99 o
   1  -6  16          0.32         -5.18        19.03 o
   2  -6  16         10.29          4.76        24.11 o
  -4  -5  16         27.12         57.74        21.17 o
  -3  -5  16        229.34        277.27        23.90 o
  -2  -5  16          2.91         14.56        18.60 o
  -1  -5  16          8.17          4.90        17.33 o
   0  -5  16          0.35        -13.93        17.19 o
   1  -5  16         27.58         62.07        18.17 o
   2  -5  16          0.25         -2.79        18.60 o
   3  -5  16         28.48         51.39        23.71 o
  -5  -4  16         63.12         98.24        32.09 o
  -4  -4  16          4.60        -15.75        27.50 o
  -3  -4  16         17.68         21.82        17.78 o
  -2  -4  16         23.49         56.89        17.67 o
  -1  -4  16        199.55        233.58        21.97 o
   0  -4  16         33.21         66.22        18.32 o
   1  -4  16         72.38         85.18        19.09 o
   2  -4  16         34.87         33.41        18.36 o
   3  -4  16          2.73         15.75        19.02 o
  -5  -3  16          5.43         29.08        29.71 o
  -4  -3  16         42.14         31.51        28.08 o
  -3  -3  16         40.55         50.22        16.93 o
  -2  -3  16         23.49         -1.32        15.57 o
  -1  -3  16          2.78         -0.79        15.57 o
   0  -3  16          6.91         25.22        16.34 o
   1  -3  16         44.00         50.50        17.66 o
   2  -3  16          0.04        -17.56        17.56 o
   3  -3  16         39.27         32.87        19.15 o
   4  -3  16          1.33         -4.38        19.79 o
  -5  -2  16          7.67         -1.38        27.12 o
  -4  -2  16         96.02        111.19        29.29 o
  -3  -2  16          1.75          2.63        17.53 o
  -2  -2  16          5.31          5.67        15.51 o
  -1  -2  16          1.69          4.62        32.18 o
   0  -2  16          8.00         25.88        16.26 o
   1  -2  16        259.72        265.02        21.75 o
   2  -2  16          2.95          0.83        16.26 o
   3  -2  16          1.70         -8.36        18.13 o
   4  -2  16         13.33         26.97        19.81 o
  -5  -1  16        123.00        106.85        80.21 o
  -4  -1  16         18.06         14.65        12.64 o
  -3  -1  16         80.31         59.19        29.03 o
  -2  -1  16          6.09          3.76        10.16 o
  -1  -1  16         43.93         33.20        19.47 o
   0  -1  16         58.24         52.37        16.00 o
   1  -1  16          2.60          9.92        14.29 o
   2  -1  16        192.20        210.39        49.81 o
   3  -1  16          7.04         -8.17        15.97 o
   4  -1  16         16.63        -15.18        18.52 o
  -5   0  16         44.28        -14.54        22.52 o
  -4   0  16          3.49          2.64        12.98 o
  -3   0  16         26.66          7.01        12.00 o
  -2   0  16        128.22        102.59        37.07 o
  -1   0  16        246.80        209.95        59.48 o
   0   0  16          7.23         15.46        10.45 o
   1   0  16          1.99         -3.21        10.93 o
   2   0  16         11.53         14.38        11.91 o
   3   0  16        102.16        112.72        37.27 o
   4   0  16          9.06        -14.54        28.92 o
  -5   1  16         27.54        -23.90        23.90 o
  -4   1  16          0.02         10.57        21.31 o
  -3   1  16        115.83         70.65        20.59 o
  -2   1  16        117.46        111.41        36.76 o
  -1   1  16         23.12          9.55        11.33 o
   0   1  16         81.41         71.02        26.33 o
   1   1  16          7.75         -8.35        12.00 o
   2   1  16         30.36         24.55        17.08 o
   3   1  16          3.51         10.01        17.27 o
  -5   2  16         42.23         -2.38        26.70 o
  -4   2  16         33.67        -16.55        24.11 o
  -3   2  16          1.34         13.37        21.94 o
  -2   2  16         79.78         20.52        46.03 o
  -1   2  16          2.25        -10.87        12.05 o
   0   2  16          5.30          9.97        14.42 o
   1   2  16        205.35        170.88        56.30 o
   2   2  16          0.54         -3.98        16.52 o
   3   2  16        131.00         63.62        48.83 o
  -4   3  16         77.25         40.24        26.70 o
  -3   3  16         31.18         44.25        25.70 o
  -2   3  16         11.52         -3.38        23.53 o
  -1   3  16          0.89          1.62        17.31 o
   0   3  16          7.62         10.53        23.71 o
   1   3  16         84.51         67.55        18.94 o
   2   3  16          5.23         -6.52        17.80 o
  -2   4  16          1.11         -2.59        25.91 o
  -1   4  16          4.97          9.36        25.70 o
   0   4  16         34.24         27.29        25.11 o
  -2  -5  17         59.15         64.02        21.89 o
  -1  -5  17        117.11        165.03        23.72 o
   0  -5  17          0.90          2.06        19.97 o
   1  -5  17         14.92          2.92        20.71 o
  -3  -4  17         16.61         12.64        36.75 o
  -2  -4  17         36.80          0.85        30.90 o
  -1  -4  17        122.95        169.36        22.47 o
   0  -4  17         14.86          0.59        19.19 o
   1  -4  17          3.72        -12.77        19.86 o
   2  -4  17         29.89         27.42        21.14 o
  -3  -3  17          9.44          2.61        19.00 o
  -2  -3  17        113.40        146.83        22.02 o
  -1  -3  17          0.04         12.66        18.62 o
   0  -3  17          0.08         10.62        18.34 o
   1  -3  17         43.11         68.69        20.54 o
   2  -3  17         54.66         96.54        22.11 o
  -4  -2  17          1.43          0.27        19.38 o
  -3  -2  17        231.13        300.97        38.84 o
  -2  -2  17         48.18         66.48        24.32 o
  -1  -2  17         59.36         70.55        19.27 o
   0  -2  17          0.69          3.95        28.39 o
   1  -2  17         16.87         -3.16        17.44 o
   2  -2  17         22.65         34.83        19.42 o
  -4  -1  17          1.34        -18.76        18.76 o
  -3  -1  17        159.74        188.29        22.48 o
  -2  -1  17          1.91         -3.98        17.40 o
  -1  -1  17         49.85         35.11        18.17 o
   0  -1  17          5.36          6.32        17.44 o
   1  -1  17         87.61        111.62        19.65 o
   2  -1  17         15.86          6.27        18.81 o
  -3   0  17         76.25         76.28        19.70 o
  -2   0  17         16.28         21.28        18.23 o
  -1   0  17        226.12        241.36        21.92 o
   0   0  17          0.50         -0.82        22.92 o
   1   0  17        357.27        385.99        51.11 o
   2   0  17        103.04        131.12        19.58 o
  -3   1  17          3.10          1.07        18.63 o
  -2   1  17          5.79          6.96        17.88 o
  -1   1  17         13.71          9.50        17.81 o
   0   1  17         31.96         40.22        17.85 o
   1   1  17        328.11        415.21        30.87 o
  -2   2  17          3.05         10.35        18.14 o
  -1   2  17         19.60          3.75        19.33 o
   0   2  17        326.93        217.98       181.04 o
                                                
